# Supplementary material for: Aspartyl tRNA-synthetase (AspRS) gene family enhances drought tolerance in poplar through BABA-PtrIBIs-PtrVOZ signaling module
Source: BMC Genomics. 2023 Aug 21;24:473. doi: 10.1186/s12864-023-09556-2 (PMC10441740; doi:10.1186/s12864-023-09556-2)
Supplement: Supplementary file 1 — Supplementary Material 1 [file 12864_2023_9556_MOESM1_ESM.xlsx]

## Sheet: Sheet1
Table. S1 List of PtrIBIs gene family
Gene name	Sequence ID	Protein sequence	Length(aa)	CDS sequence	Length	Chromosome number	Start	Finish
PtrIBI1	Potri.001G289001.1.v4.1	MTLLLRSFPLITLRTTRPCSLPLLQTLLKYHFPKSLSTKHTRTLVALSAASSSSSSSSPETILKPQQQPKDTLLWVSRTNFCGQLSINDVGARVRLCGWVALHRVHGGLTFFNLRDHTGIVQVATLPDEFPDAHSIINDLRVEYVVVVEGVVRSRPVESVNKKMATGSIEVVAEHAQLLNAVKAKLPFLVTTVDDAKDSVKEEIRLRYRCLDLRRQQMSSNIMLRHRVVKLIRRYLEDVQGFVEIETPILSRSTPEGARDYLVPSRIQPGTFYALPQSPQLFKQMLMVSGFDKYYQIARCFRDEDLRADRQPEFTQLDMELAFTPMEDMLRLNEDLIRKVFLEIKGVQLPNPFPRLTYAEAMSRYGSDRPDTRFDLHLKDVSDIFSESSFRVFADSLKS…	668	ATGACTCTTCTTCTCCGATCCTTCCCTCTAATCACTCTCCGCACCACCAGACCCTGCTCTCTTCCTCTCCTCCAAACTCTTCTCAAATATCACTTTCCCAAATCACTTTCAACAAAACACACAAGAACCCTTGTAGCTCTTTCTGCTGCTTCTTCTTCTTCTTCTTCTTCTTCCCCTGAAACCATTCTCAAGCCACAACAACAACCAAAAGATACCCTCCTCTGGGTCTCTCGTACCAACTTCTGCGGCCAATTATCCATCAATGATGTCGGTGCACGTGTTCGTCTCTGTGGGTGGGTTGCTCTTCACAGAGTCCATGGTGGTCTCACCTTTTTCAATCTCAGAGACCACACTGGCATTGTCCAGGTTGCGACTTTGCCTGATGAATTTCCTGATGCG…	2004	Chr01	30097775	30103880
PtrIBI2	Potri.002G249700.3.v4.1	MASQESIIASQEPKITSQEPKMISQEPKTTSQEPKMISQEPKTTSQEPKMISQESKLASQEPTVTSQEPTVTSQEPKMISQGSKSASQEPNTSSQEPVTTTSSNPSSKYSNRVVLKTILEPSDRWKEFVDERVVVGGWVKTSKEVNKEPAVPEPQQQATEAPNVSPGHKDVRCVEIFQSRIPIFRSIAKIFGGGGSSHPVREKPEPAIPEPPRPSVAYLLVSDGSSVASLQVVVDSSIAPLSQLLPIGTCILVEGVLKEPSMQGKHSIELKVEQILHIGKVEQDRYPLSKKRLPLEALRDCSHFRPRTTTVASVTRISSALTFATQTFFHDKGFLYVQVPIITTTDGEGFSEKFQVTTVLGKDGKQNDTGGVSLEVVKAAVIQKSNLVEELKRSESNRE…	704	ATGGCATCTCAAGAATCCATAATAGCCTCTCAAGAACCCAAAATAACCTCTCAAGAACCAAAAATGATCTCTCAAGAACCCAAAACAACCTCTCAAGAACCAAAAATGATCTCTCAAGAACCCAAAACAACCTCTCAAGAACCCAAAATGATCTCTCAAGAGTCCAAATTGGCCTCTCAAGAACCCACAGTAACCTCTCAAGAACCCACAGTAACCTCTCAAGAACCAAAAATGATCTCCCAAGGGTCCAAATCGGCCTCTCAAGAACCCAATACGTCCTCCCAAGAACCTGTAACCACCACCTCATCCAATCCATCATCCAAATACTCTAACCGGGTGGTTTTGAAAACCATTTTAGAGCCAAGTGACAGATGGAAGGAATTTGTGGATGAGAGAGTT…	2112	Chr02	23996657	24000208
PtrIBI3	Potri.003G221600.1.v4.1	MEALKIWSLSSKPFNLRHLLHFASSSASVTTTKHSYSTHVLRCCSTTSTTTTRTAGRNRRQSSSSSTSDRDAIRALRLKKVEELRSKGLEPYAYNWDRTHTANHLQEIYKYLANGEESNGESDQVSIAGRIVARRAFGKLAFLTLRDDSGTIQLYCEKDRLLNDQFEQLKAHVDVGDILGVNGSMKRTEKGELSVCVSSFSILTKSLLPLPDKYHGLTDVDKRYRQRYVDMISNPEVADVFRKRAKIVSEIRKTVELLGFVEVETPVLQGAAGGAEARPFVTYHNSLGRDLYLRIATELHLKRMLVGGFEKVYEIGRIFRNEGLSPRHNPEFTTIEMYEAYSDYQSMMIMAEEIVTRCALAVHGKLTLEFQGVEICLERPWRRETMHNLVKEATAIDFN…	591	ATGGAGGCACTGAAAATATGGAGTCTGTCTTCAAAGCCATTCAATCTCAGACATCTCCTTCACTTTGCTTCTTCCAGCGCTTCTGTCACCACCACCAAACACTCTTATTCCACTCATGTCCTTCGCTGCTGCTCCACCACTTCCACCACCACCACCAGAACTGCCGGCCGCAACCGCCGCCAGTCCTCCTCCTCCTCCACTTCTGACCGTGATGCCATTCGTGCCCTTCGCTTGAAAAAGGTTGAAGAATTGAGGAGCAAAGGACTTGAGCCCTATGCATATAACTGGGATAGGACTCATACTGCCAATCACCTACAAGAGATATACAAATATTTAGCGAATGGTGAAGAGTCGAATGGTGAGAGTGATCAAGTATCTATTGCTGGGAGAATTGTTGCG…	1776	Chr03	21543784	21549891
PtrIBI4	Potri.006G085400.2.v4.1	MSSESEIPKPDQEGEDESSKSASKKAAKKEAAKQEKLRRRQEAALAAAAASSLSIEEDPLAANYGNIPLQDLQSKVEADLKAWTQVGDLTHELKEKEVLIRGRAQTTRAVGKNMAFVVVREKGFTVQCVVTARPDVVSKQMVKFAAGLSRESIVDIHGVVSVPSIAIKGTTQQVEIQVSKLYCVDKAMPTLPINIEDASRSEKEIEEALEAGEQLVRVNQDTRLNYRVLDFRTSANQGIFRIQCQVCNIFRQFLLSEDFVEIHTPKLIAGSSEGGSAVFKLDYKGQAACLAQSPQLHKQMAICGDFGRVFEIGPVFRAEDSYTHRHLCEFTGLDVEMEIKQHYTEVMDIVDHLFVTMFDHLNKKCSKYLEAVGRQYPFEPLKYLPKTLRLRFEEGVQML…	546	ATGTCATCCGAATCCGAAATCCCCAAACCAGATCAAGAAGGAGAAGATGAATCCTCAAAATCAGCGAGCAAAAAAGCTGCAAAGAAGGAAGCAGCAAAGCAAGAGAAGTTACGTCGCCGTCAGGAAGCCGCTTTGGCCGCCGCCGCCGCGTCCTCACTTTCTATCGAGGAGGACCCACTCGCGGCGAACTATGGTAATATTCCGCTTCAAGATCTGCAATCGAAGGTGGAAGCAGATCTAAAAGCGTGGACACAAGTCGGAGACCTGACTCATGAGTTGAAAGAAAAAGAGGTGTTGATTCGCGGCCGTGCGCAAACCACGCGCGCTGTTGGAAAAAATATGGCATTTGTTGTGGTTAGAGAGAAAGGTTTTACTGTGCAGTGTGTGGTTACTGCGCGG…	1638	Chr06	6358300	6364332
PtrIBI5	Potri.006G153900.1.v4.1	MSGQATPPAPELAEMAISDGPSLKHPFSDRAPVRSIVCRPDGGAGLAGQRVRAGGWVKTGREQGKGSFAFLEVNDGSCPANLQVIVDAGVADLSTLVQTGTCVLVEGLLKAPPEGTKQKIELRVDKVLHVGPTDPASYPIPKTKLSLEFLRDHIHLRARTNTISAVARIRNALAFATHSFFQEHGFLYVHTPIITTSDCEGAGEMFQATTLISEAEKLEKELILNPPPTEADLEAAKLTVGEKGNIVSQLKAAKATKEEISASVADLKIAKENLSRVEERAKLKPGIPKKDGKIDYGQDFFSRQAFLTVSGQLQVETYACAVSSVYTFGPTFRAEHSHTSRHLAEFWMVEPEIAFADLQDDMNCAEAYVKYMCQWLLNKCFDDMELMAKLYDKGCIDRL…	569	ATGAGTGGCCAGGCCACGCCTCCAGCACCAGAACTCGCAGAGATGGCCATTAGCGACGGCCCTTCTCTTAAGCACCCATTCTCCGACCGGGCCCCGGTCCGATCAATCGTTTGTCGTCCCGATGGAGGAGCTGGGCTGGCAGGCCAACGAGTCCGCGCCGGTGGGTGGGTGAAGACCGGGAGAGAGCAAGGGAAGGGTTCCTTCGCTTTCTTGGAGGTGAACGACGGATCGTGTCCTGCAAACCTTCAGGTTATCGTGGATGCTGGTGTAGCAGATCTGAGCACGCTTGTGCAGACTGGGACTTGCGTGTTAGTTGAGGGCTTGCTTAAGGCCCCCCCTGAAGGTACAAAGCAGAAGATTGAACTCCGTGTTGATAAGGTGCTCCATGTAGGCCCTACC…	1707	Chr06	13713505	13716575
PtrIBI6	Potri.006G166000.2.v4.1	MEETDASAPGDKTISKNALKKELKNKKKEEERRQKEEEKARQAAAKASTQVQKSAAAADDEDMDPTQYYENRLKYLDAQKGEGKNMYPHKFFVTLSIPEYIDKYGGLSNGEHLEDVSVSLAGRIMSKRSSSSKLFFYDLHGLGAKVQVMADASKSGFDEAEFSKLHSSVKRGDIVGITGFPGKTKRGELSIFPTSFMVLSHCLHMMPRQKAGPGSDASAKKSEVWTPGSVRNPEAYILKDQETRYRQRYLDLMLNSEVRQIFKTRSKIIKYIQNFLDDLDFLEVETPMMNMIPGGAAARPFKTHHNDLNMKLYMRIAPELYLKELVVGGLDRVYEIGKQFRNEGIDLTHNPEFTTCEFYMAYADYNDLMELTEKMLSGMVKELTGGYKIKYHANGLDKD…	603	ATGGAGGAGACCGACGCTTCTGCTCCCGGCGATAAAACCATAAGCAAAAATGCACTGAAGAAGGAATTGAAGAATAAGAAGAAAGAAGAAGAGAGACGCCAAAAAGAGGAAGAGAAAGCTAGACAGGCTGCTGCCAAGGCCAGCACCCAGGTTCAGAAATCTGCAGCGGCAGCCGATGATGAAGACATGGATCCCACGCAATATTATGAAAATAGGCTGAAATATCTTGATGCTCAGAAGGGAGAAGGGAAAAATATGTACCCTCATAAGTTTTTTGTTACCCTGTCCATCCCTGAATATATTGACAAGTATGGGGGGTTAAGCAATGGAGAGCATCTTGAGGATGTCTCTGTGTCTTTGGCTGGTCGAATAATGAGTAAAAGATCTTCCTCTTCAAAG…	1812	Chr06	16308066	16314642
PtrIBI7	Potri.007G129800.7.v4.1	MAIAALGPATSLRLNPGSTLRLLSFYPKSNPSNLPEILKTMTKPHAIPPKFHHFFQLSGLPRRRFFCSVISGALQSNESAKVGFLEKEKSEVGNRVGEFRKKLKIADIKGGPDEGLDRVGKTIVVMGWVRTLRVQSSVTFIEVNDGSCLSNMQCVMGLEAEGYDQVESGLITTGASILVQGTVVESQGSKQKVELKVNKIVLVGKSDPSYPIQKKRVSREFLRTKAHLRPRTNTFGAVARVRNALAYATHKFFQENGFVWVSSPIITASDCEGAGEQFCVTTLIPGSQEVANSPVDRIPKTKDGLIDWSQDFFGKPAFLTVSGQLNAETYATALSDVYTFGPTFRAENSNTSRHLAEFWMIEPELAFADLTDDMACATAYLQYVVRHILENCKEDMEFF…	579	ATGGCTATTGCTGCTTTAGGACCAGCTACTTCGCTCCGGTTAAACCCGGGGTCTACTCTTCGGTTGCTGTCTTTCTACCCCAAGTCAAACCCTAGTAACCTCCCTGAAATCCTCAAAACAATGACGAAACCTCATGCCATACCTCCAAAGTTCCACCATTTTTTTCAACTTTCAGGTTTGCCTCGCCGGAGGTTCTTCTGCAGTGTGATTTCTGGAGCTCTACAGTCTAACGAGAGTGCAAAAGTGGGATTTTTGGAGAAGGAGAAGAGTGAAGTGGGAAATAGAGTTGGAGAATTTAGAAAAAAGTTGAAGATTGCTGATATAAAGGGTGGTCCAGATGAAGGGTTGGATCGTGTAGGGAAGACCATTGTTGTGATGGGTTGGGTTCGTACTCTTCGT…	1737	Chr07	14417990	14425154
PtrIBI8	Potri.009G084300.1.v4.1	MTLLLRSFPLITLRTTIPSSLPLFQNLLRYHFPKSLQAKRTRALVTLSASSSSPETILKPQQQQPNDTLHWVSRTNFCGQLSTNDVGTRVRLCGWVALHRVHGGLTFLNLRDHTGIVQVATSPDEFPDAHSIINDLRVEYVVVVEGFVRSRPVESVNKKLITGSIEVVAEHVQLLNAVKAKLPFLVTTADDAKDSVKEEIRLRYRCLDLRRQQMSSNIMLRHRVVKLIRRYLEDVQGFVEIETPILSRSTPEGARDYLVPSRIQPGTFYALPQSPQLFKQMLMVSGFDKYYQIARCFRDEDLRADRQPEFTQLDMELAFTTLEDMLRLNEDLIRKVFLEIKGVQLPNPIPRLTYAEAMSKYGSDRPDTRFDLHLKEVSDIFAESSFRVFADSLNSGGII…	665	ATGACTCTTCTCCTCCGATCCTTCCCTCTAATCACTCTCCGCACCACCATACCCTCCTCTCTTCCTCTCTTCCAAAATCTTCTCAGGTATCACTTCCCTAAGTCGCTTCAAGCAAAACGCACAAGAGCCCTCGTCACTCTTTCTGCTTCTTCTTCTTCCCCTGAAACCATTCTCAAGCCACAGCAACAACAACCTAACGATACCCTTCACTGGGTCTCTCGTACCAACTTTTGTGGTCAATTATCGACCAATGATGTTGGCACACGTGTTCGTCTCTGTGGCTGGGTTGCTCTTCATAGAGTCCATGGTGGTCTCACCTTTCTCAATCTTAGAGACCACACTGGCATTGTTCAGGTTGCGACTTCGCCTGATGAATTTCCTGATGCGCATTCGATTATA…	1995	Chr09	7911012	7917795
PtrIBI9	Potri.017G028800.6.v4.1	MAISALGPATSLRLTPGSTLRLLSFYSKSNPSNLSGILKTITKPHAIPPKFHHLLQLSGLPCRRFFCSVISGALQSSESAKVEKKGEIGNRVGEFRRKLKIADIKGGPDEGLDRVGKTIIVMGWVRTLRVQSSVTFIEVNDGSCLSNLQCVMDLEAEGYDQVESGLVTTGASIWMQGTVVKSQGSKQKVELKVIKIVAVGKSDPSYPIQKKRVSREFLRTKAHLRPRTNTFGAVARVRNALAYATHKFFQENGFVWVSSPIITASDCEGAGEQFCVTTLIPGSQEAANSPVDGIPKTKDGLIDWSQDFFGKPAFLTVSGQLNAETYATALSDVYTFGPTFRAENSNTSRHLAEFWMIEPELAFADLNDDMACATAYLQYVVRHILENCKEDMEFFNTWI…	575	ATGGCAATTTCTGCGCTAGGACCAGCTACATCGCTCCGGTTAACCCCAGGGTCAACTCTCCGGTTGCTATCCTTCTACTCCAAATCAAACCCTAGTAACCTGTCTGGTATCCTCAAAACAATAACGAAACCTCATGCCATACCTCCAAAGTTCCACCATCTATTGCAACTTTCAGGTTTGCCTTGTCGGAGGTTCTTCTGCAGTGTAATTTCTGGAGCTCTACAGTCTAGCGAGAGTGCAAAAGTAGAGAAGAAGGGTGAAATTGGGAATAGAGTTGGAGAATTTAGAAGGAAGTTGAAGATTGCTGATATAAAGGGTGGTCCAGATGAAGGGTTGGATCGTGTAGGGAAGACCATCATTGTAATGGGTTGGGTACGTACACTTCGAGTTCAAAGTAGT…	1725	Chr17	1953492	1960192
PtrIBI10	Potri.018G070000.1.v4.1	MGDPATPPASELAAMAIIDGASLKHPFSDRVPVRSIVCRPDGGAGLAGNRVRAGGWVKTGREQGKGSFAFLEVNDGSCPANLQVIVDAGVEDLSTLVQTGTCVSVEGVLKVPPEGTKQKIELRVERVLHVGPTDPAKYPIPKTKLSLEFLRDHIHLRPRTNTISAVARIRNALAFATHSFFQEHGFLYIHTPIVTTSDCEGAGEMFQVTTLINEAEKLDKELIENPPPTEADIEAARLTVMQKGEIVAQLKAAKATRDDISAAVAGLKIAKENLSRLEERAKLKPGIPKKDGKIDYAQDFFARQAFLTVSGQLQVETYACAVTSVYTFGPTFRAEHSHTSRHLAEFWMVEPEIAFADLQDDMNCAEAYVKYMCQWLLDKCFDDMELMAKLYDKGCIDRL…	569	ATGGGAGACCCGGCCACGCCGCCAGCATCAGAACTCGCAGCGATGGCCATAATCGACGGCGCATCTCTTAAGCACCCATTTTCCGACAGAGTCCCGGTCCGATCCATCGTGTGTCGTCCCGATGGCGGAGCTGGACTGGCCGGGAATCGAGTCCGCGCTGGTGGGTGGGTGAAGACCGGGAGAGAGCAAGGGAAGGGCTCCTTCGCATTCTTGGAGGTGAACGATGGGTCTTGTCCAGCCAACCTTCAGGTTATCGTGGATGCTGGTGTAGAAGATCTGAGCACGCTTGTGCAGACTGGGACTTGCGTGTCCGTTGAGGGCGTGCTTAAGGTTCCTCCTGAGGGTACAAAGCAGAAGATTGAGCTCCGTGTTGAAAGGGTGCTCCATGTAGGCCCCACA…	1707	Chr18	8432805	8435894
PtrIBI11	Potri.018G090400.1.v4.1	MEETDASAPAEKTTSKNALKKELKNKKKEEERRLKEEDKARQAAAKASTQVQKSAAAADDEDMDPTQYYENRLKYLDAQKAEGKNMYPHKFFVTLTIPEYIDKYGGLSNGEHLEDVSVSLAGRIMSKRSSSSKLFFYDLHGLGTKVQVMADASKSGLDEAEFSKLHSSVKRGDIVGVTGFPGKTKRGELSIFPTSFTVLSHCLHMMPRQKAGPGSDACVKKSEVWAPGTVRNPEAYILKDQETRYRQRYLDLMLNLEVQQIFKTRSKIIKYVKSFLDNLDFLEVETPMMNMIAGGAAARPFVTHHNDLNMKLYMRIAPELFLKELVVGGLDRVYEIGKQFRNEGIDLTHNPEFTTCEFYMAYADYNDLMELTEKMLSGMVKELTGGYKIKYHANGLDKD…	600	ATGGAGGAGACCGACGCTTCTGCTCCCGCTGAGAAAACCACAAGCAAGAATGCGCTGAAGAAGGAATTGAAGAATAAGAAGAAAGAGGAAGAGAGACGCCTTAAAGAGGAAGACAAAGCTAGACAGGCTGCTGCCAAGGCCAGCACCCAGGTTCAGAAATCTGCAGCGGCAGCTGATGATGAAGATATGGACCCCACGCAATACTATGAGAATAGGTTGAAATATCTCGATGCTCAGAAGGCAGAAGGGAAAAATATGTACCCTCATAAGTTTTTTGTTACACTGACCATCCCTGAATATATTGACAAGTATGGGGGGTTAAGCAATGGAGAGCATCTTGAGGATGTTTCTGTGTCTTTGGCTGGTCGAATAATGAGCAAAAGATCTTCCTCTTCAAAG…	1803	Chr18	11074935	11082520
PtrIBI12	Potri.018G090600.1.v4.1	MEETDASAPAEKTTSKNALKKDLKNKKKEEERRLKEEDKARQAATKASTQVQKSAAAADDEDMDPTQYYENRLKYLDAQKAEGNNMYPHKFFVTLTIPEYIDKYGGLSNGEHLEDVSVSLAGRIMSKRSSSSKLFFYDLHGLGTKVQVMADASKSGLDEAEFSKLHSSVKRGDIVGVTGFPGKTKRGELSMFPTSFTVLSHCLHMMPRQKAGPGSDACVKKSEVWAPGTVRNPEAYILKDQETRYRQRYLDLMLNLEVQQIFKTRSKIIKYVKSFLDNLDFLEVETPMMNMIAGGAAARPFVTHHNDLNMKLYMRIAPELFLKELVVGGLDRVYEIGKQFRNEGIDLTHNPEFTTCEFYMAYADYNDLMELTEKMLSGMVKELTGGYKIKYHANGLDKD…	593	ATGGAGGAGACCGACGCTTCTGCTCCCGCTGAGAAAACCACAAGCAAGAATGCGCTGAAGAAGGACTTGAAGAATAAGAAGAAAGAGGAAGAGAGACGCCTTAAAGAGGAAGACAAAGCTAGACAGGCTGCTACCAAGGCCAGCACCCAGGTTCAGAAATCTGCAGCGGCAGCTGATGATGAAGATATGGACCCCACGCAATACTATGAGAATAGGTTGAAATATCTCGATGCTCAGAAGGCAGAAGGGAACAATATGTACCCTCATAAGTTTTTTGTTACACTGACCATCCCTGAATATATTGACAAGTATGGGGGGTTAAGCAATGGGGAGCATCTTGAGGATGTTTCTGTGTCTTTGGCTGGTCGAATAATGAGCAAACGATCTTCCTCTTCAAAG…	1782	Chr18	11100594	11108177
