# Supplementary material for: Aspartyl tRNA-synthetase (AspRS) gene family enhances drought tolerance in poplar through BABA-PtrIBIs-PtrVOZ signaling module
Source: BMC Genomics. 2023 Aug 21;24:473. doi: 10.1186/s12864-023-09556-2 (PMC10441740; doi:10.1186/s12864-023-09556-2)
Supplement: Supplementary file 2 — Supplementary Material 2 [file 12864_2023_9556_MOESM2_ESM.zip]

Archive with 11 entries (11 files):
- 12864_2023_9556_MOESM10_ESM.xlsx
- 12864_2023_9556_MOESM11_ESM.xlsx
- 12864_2023_9556_MOESM12_ESM.docx
- 12864_2023_9556_MOESM2_ESM.xlsx
- 12864_2023_9556_MOESM3_ESM.xlsx
- 12864_2023_9556_MOESM4_ESM.xlsx
- 12864_2023_9556_MOESM5_ESM.xlsx
- 12864_2023_9556_MOESM6_ESM.xlsx
- 12864_2023_9556_MOESM7_ESM.xlsx
- 12864_2023_9556_MOESM8_ESM.xlsx
- 12864_2023_9556_MOESM9_ESM.xlsx
