# Supplementary material for: Aspartyl tRNA-synthetase (AspRS) gene family enhances drought tolerance in poplar through BABA-PtrIBIs-PtrVOZ signaling module
Source: BMC Genomics. 2023 Aug 21;24:473. doi: 10.1186/s12864-023-09556-2 (PMC10441740; doi:10.1186/s12864-023-09556-2)
Supplement: Supplementary file 2 — Supplementary Material 2 [file 12864_2023_9556_MOESM2_ESM.zip › 12864_2023_9556_MOESM10_ESM.xlsx]

## Sheet: Sheet1
Table.S10 Analysis of TFs upstream of PtrIBIs gene
Gene ID	TFs
PtrIBI2	Potri.001G053500(GATA)
	Potri.001G267300(MYB)
	Potri.002G026700(GAGA)
	Potri.002G113300(KNOX)
	Potri.002G151700(MADS)
	Potri.008G073600(ERF)
	Potri.008G101400(MYB)
	Potri.010G181000(AP2)
	Potri.010G251600(GATA)
	Potri.013G001000(MYB)
	Potri.014G074200(MADS)
	Potri.015G023200(ERF)
	Potri.016G053200(ERF)
	Potri.017G013700(ERF)
	Potri.018G028000(ERF)
	Potri.019G073300(ERF)
	Potri.019G081100(C2H2)
	Potri.019G081100(C2H2)
PtrIBI3	Potri.002G026700(GAGA)
	Potri.002G151700(MADS)
	Potri.002G176300(HD-ZIP)
	Potri.008G098500(MADS)
	Potri.008G131700(GRAS)
	Potri.010G101400(BBR-BPC)
	Potri.014G074200(MADS)
PtrIBI4	Potri.002G026700(GAGA)
	Potri.002G113300(KNOX)
	Potri.002G151700(MADS)
	Potri.005G098000(NAC)
	Potri.008G131700(GRAS)
	Potri.010G101400(BBR-BPC)
	Potri.014G074200(MADS)
	Potri.010G181000(AP2)
PtrIBI5	Potri.001G238400(Dof)
	Potri.002G151700(MADS)
	Potri.003G034200(Dof)
	Potri.004G140600(bZIP)
	Potri.005G224100(MYB)
	Potri.006G101400(Trihelix)
	Potri.007G036400(Dof)
	Potri.008G131700(GRAS)
	Potri.011G079300(WRKY)
	Potri.014G074200(MADS)
PtrIBI6	Potri.001G044500(WRKY)
	Potri.001G460600(WRKY)
	Potri.002G043500(WRKY)
	Potri.002G123300(WRKY)
	Potri.002G164900(WRKY)
	Potri.004G072000(WRKY)
	Potri.006G263600(WRKY)
	Potri.011G079300(WRKY)
	Potri.012G031700(WRKY)
	Potri.013G090300(WRKY)
	Potri.014G090300(WRKY)
	Potri.014G090700(WRKY)
	Potri.016G128300(WRKY)
	Potri.018G008500(WRKY)
	Potri.018G066300(MYB)
	Potri.T043800(WRKY)
PtrIBI8	Potri.001G053500(GATA)
	Potri.002G114700(bHLH)
	Potri.003G106500(BES1)
	Potri.006G020700(FAR1)
	Potri.010G040000(bHLH)
	Potri.010G251600(GATA)
	Potri.014G041600(BES1)
	Potri.014G099700(bHLH)
PtrIBI9	Potri.002G113300(KNOX)
	Potri.002G149000(LBD)
	Potri.002G151700(MADS)
	Potri.004G029800(bHLH)
	Potri.004G056900(Dof)
	Potri.010G181000(AP2)
	Potri.010G204800(Dof)
	Potri.011G056900(ERF)
	Potri.012G081300(Dof)
	Potri.014G074200(MADS)
	Potri.014G164300(WRKY)
	Potri.015G023200(ERF)
	Potri.015G106900(LFY)
	Potri.017G112000(TCP)
PtrIBI10	Potri.001G060000(TCP)
	Potri.001G327100(TCP)
	Potri.007G036400(Dof)
	Potri.010G181000(AP2)
	Potri.010G229700(NAC)
PtrIBI11	Potri.001G155100(HD-ZIP)
	Potri.002G009700(Nin-like)
	Potri.005G139700(bHLH)
	Potri.007G008200(HD-ZIP)
	Potri.014G004900(MYB)
	Potri.018G066300(MYB)
	Potri.019G081100(C2H2)
PtrIBI12	Potri.001G053500(GATA)
	Potri.001G120000(NAC)
	Potri.001G144400(NAC)
	Potri.001G155100(HD-ZIP)
	Potri.001G396300(NAC)
	Potri.001G396400(NAC)
	Potri.001G404400(NAC)
	Potri.002G061300(NAC)
	Potri.002G113300(TALE)
	Potri.003G077700(ERF)
	Potri.003G089800(NAC)
	Potri.005G224100(MYB)
	Potri.007G008200(HD-ZIP)
	Potri.008G073600(ERF)
	Potri.008G079800(LBD)
	Potri.009G053900(MYB)
	Potri.009G161300(NAC)
	Potri.010G177100(LBD)
	Potri.010G229700(NAC)
	Potri.013G101100(ERF)
	Potri.015G023200(ERF)
	Potri.015G030200(NAC)
	Potri.017G013700(ERF)
	Potri.018G021900(ERF)
	Potri.018G028000(ERF)
	Potri.019G073300(ERF)
	Potri.019G081100(C2H2)
