# Supplementary material for: Aspartyl tRNA-synthetase (AspRS) gene family enhances drought tolerance in poplar through BABA-PtrIBIs-PtrVOZ signaling module
Source: BMC Genomics. 2023 Aug 21;24:473. doi: 10.1186/s12864-023-09556-2 (PMC10441740; doi:10.1186/s12864-023-09556-2)
Supplement: Supplementary file 2 — Supplementary Material 2 [file 12864_2023_9556_MOESM2_ESM.zip › 12864_2023_9556_MOESM11_ESM.xlsx]

## Sheet: Sheet1
Table S11: qRT-PCR Primer
Primer Name	Sequence	Application
PtrUBQ-F	AGACCTACACCAAGCCCAAGAAGAT	qRT-PCR
PtrUBQ-R	CCAGCACCGCACTCAGCATTAG	qRT-PCR
PtrIBI1-F	GGTGGGTTGCTCTTCACAGA	qRT-PCR
PtrIBI1-R	AACAGACTCAACAGGCCGAG	qRT-PCR
PtrIBI2-F	TGGGGCATTGCTCTAACTCC	qRT-PCR
PtrIBI2-R	TTCCAGCCTTGGGTACAACC	qRT-PCR
PtrIBI3-F	CCAAAGCTCATGCAACCCAC	qRT-PCR
PtrIBI3-R	CCAAGCGTCCTCTCTGATCC	qRT-PCR
PtrIBI4-F	CACCGGTATCCTTTGGCTGT	qRT-PCR
PtrIBI4-R	ACATGCCTGTGCACGTTCTA	qRT-PCR
PtrIBI5-F	ACGGCCCTTCTCTTAAGCAC	qRT-PCR
PtrIBI5-R	TGAAGGTTTGCAGGACACGA	qRT-PCR
PtrIBI6-F	TGTGTCTTTGGCTGGTCGAA	qRT-PCR
PtrIBI6-R	TTCACGCTGGAATGGAGCTT	qRT-PCR
PtrIBI7-F	TGAATTCCCGGTGGAATGGG	qRT-PCR
PtrIBI7-R	AGTTCACCAACCCGAGGAAC	qRT-PCR
PtrIBI8-F	TACGGCGACAGCAAATGAGT	qRT-PCR
PtrIBI8-R	CCAAATAATCCCGGGCACCT	qRT-PCR
PtrIBI9-F	CCGGTGGATGGGATTCCAAA	qRT-PCR
PtrIBI9-R	TTTCAGCTCGAAACGTGGGA	qRT-PCR
PtrIBI10-F	GCGTGCTTAAGGTTCCTCCT	qRT-PCR
PtrIBI10-R	AGTGCATTGCGAATTCGAGC	qRT-PCR
PtrIBI11-F	TGTGTCTTTGGCTGGTCGAA	qRT-PCR
PtrIBI11-R	TCACCACGCTTCACACTTGA	qRT-PCR
PtrIBI12-F	TGTGTCTTTGGCTGGTCGAA	qRT-PCR
PtrIBI12-R	TCACCACGCTTCACACTTGA	qRT-PCR
