# Supplementary material for: Aspartyl tRNA-synthetase (AspRS) gene family enhances drought tolerance in poplar through BABA-PtrIBIs-PtrVOZ signaling module
Source: BMC Genomics. 2023 Aug 21;24:473. doi: 10.1186/s12864-023-09556-2 (PMC10441740; doi:10.1186/s12864-023-09556-2)
Supplement: Supplementary file 2 — Supplementary Material 2 [file 12864_2023_9556_MOESM2_ESM.zip › 12864_2023_9556_MOESM2_ESM.xlsx]

## Sheet: Sheet1
Table.S2 Physicochemical properties of PtrIBIs gene family of Populus trichocarpa
Sequence ID	Number of Amino Acid	Molecular Weight	Theoretical pI	Instability Index	Aliphatic Index	Grand Average of Hydropathicity	Predicted subcellular localization
PtrIBI1	667	74726.9	8.26	44.2	95.02	-0.176	Cytoplasm
PtrIBI2	703	78567.6	7.15	54.33	78.04	-0.445	Nucleus
PtrIBI3	591	66508.7	6.15	39.94	86.95	-0.368	Cytoplasm
PtrIBI4	545	61152.9	5.94	46.51	85.87	-0.292	Cytoplasm
PtrIBI5	568	63151.3	5.7	34.04	85.55	-0.245	Cytoplasm
PtrIBI6	603	68351.1	5.89	43.35	73.96	-0.564	Cytoplasm
PtrIBI7	578	64818.1	6.1	39.02	83.32	-0.246	Chloroplast. Cytoplasm. Mitochondrion.
PtrIBI8	664	74557.6	6.65	44.66	97.2	-0.18	Cytoplasm
PtrIBI9	574	64171.4	6.22	40	85.61	-0.215	Chloroplast. Cytoplasm. Mitochondrion.
PtrIBI10	568	63387.7	5.71	32.69	86.57	-0.232	Cytoplasm
PtrIBI11	600	68053.8	5.78	44.11	74.17	-0.527	Cytoplasm
PtrIBI12	593	67384	5.64	44.32	74.86	-0.523	Cytoplasm
