# Supplementary material for: Aspartyl tRNA-synthetase (AspRS) gene family enhances drought tolerance in poplar through BABA-PtrIBIs-PtrVOZ signaling module
Source: BMC Genomics. 2023 Aug 21;24:473. doi: 10.1186/s12864-023-09556-2 (PMC10441740; doi:10.1186/s12864-023-09556-2)
Supplement: Supplementary file 2 — Supplementary Material 2 [file 12864_2023_9556_MOESM2_ESM.zip › 12864_2023_9556_MOESM3_ESM.xlsx]

## Sheet: Sheet1
Table S3. Sequence and SeqLogo of the Motif1-10
Motif ID	Amino acid sequence encode	SeqLogo
Motif-1	YGTVKHCGFGLGFERMILFATGIDNIRDVIPFPRYPGRA
Motif-2	RHLAEFWMVEPEIAFADLQDDMNCAEAYVK
Motif-3	IAPELFLKELVVGGLDRVYEIGKQFRNEG
Motif-4	PVIIRDYPKDIKAFYMRQNDDGKTVAAMD
Motif-5	HGFLYVHTPIITTSDCEGAGEMFQATT
Motif-6	KTKLSLEFLRDHIHLRPRTNTISAVARIRNALAFATHSFFQ
Motif-7	CVNPAFIINQPEIMSPLAKWHRSKPGLTERFELFVNKHELCNAYTELNDP
Motif-8	SHCLHMMPRQKAGPGSDACVKKSEVWAPGTVRNPEAYILKDQETRYRQRY
Motif-9	KEFEKNVEWGIDLASEHERYLTEEIFKK
Motif-10	IPKKDGKIDYGQDFFSRQAFL
