# Supplementary material for: Aspartyl tRNA-synthetase (AspRS) gene family enhances drought tolerance in poplar through BABA-PtrIBIs-PtrVOZ signaling module
Source: BMC Genomics. 2023 Aug 21;24:473. doi: 10.1186/s12864-023-09556-2 (PMC10441740; doi:10.1186/s12864-023-09556-2)
Supplement: Supplementary file 2 — Supplementary Material 2 [file 12864_2023_9556_MOESM2_ESM.zip › 12864_2023_9556_MOESM4_ESM.xlsx]

## Sheet: Sheet1
Table.S4 Co-lineage genes of PtrIBIs in Populus trichocarpa
Gene ID	Gene Name	Gene ID	Gene Name
Potri.001G289001.1.v4.1	PtrIBI1	Potri.009G084300.1.v4.1	PtrIBI8
Potri.006G166000.2.v4.1	PtrIBI6	Potri.018G090400.1.v4.1	PtrIBI11
Potri.006G153900.1.v4.1	PtrIBI5	Potri.018G070000.1.v4.1	PtrIBI10
Potri.007G129800.7.v4.1	PtrIBI7	Potri.017G028800.6.v4.1	PtrIBI9
