# Supplementary material for: Aspartyl tRNA-synthetase (AspRS) gene family enhances drought tolerance in poplar through BABA-PtrIBIs-PtrVOZ signaling module
Source: BMC Genomics. 2023 Aug 21;24:473. doi: 10.1186/s12864-023-09556-2 (PMC10441740; doi:10.1186/s12864-023-09556-2)
Supplement: Supplementary file 2 — Supplementary Material 2 [file 12864_2023_9556_MOESM2_ESM.zip › 12864_2023_9556_MOESM5_ESM.xlsx]

## Sheet: Sheet1
Table S5. Duplications of PtrIBIs genes in P. trichocarpa.
Gene 1	Gene 2	Ka	Ks	Ka/Ks	EffectiveLen	AverageS-sites	AverageN-sites	cN	cS	pN	pS	Duplication
PtrIBI1	PtrIBI8	0.0332389	0.219119	0.151694	1986	478.917	1507.08	49	91	0.0325131	0.190012	WGD
PtrIBI6	PtrIBI11	0.026484	0.278736	0.0950148	1800	397.333	1402.67	36.5	92.5	0.0260219	0.232802	WGD
PtrIBI5	PtrIBI10	0.0391522	0.292729	0.133749	1704	406.417	1297.58	49.5	98.5	0.0381478	0.242362	WGD
PtrIBI7	PtrIBI9	0.0289388	0.23024	0.12569	1722	401	1321	37.5	79.5	0.0283876	0.198254	WGD
