# Supplementary material for: Aspartyl tRNA-synthetase (AspRS) gene family enhances drought tolerance in poplar through BABA-PtrIBIs-PtrVOZ signaling module
Source: BMC Genomics. 2023 Aug 21;24:473. doi: 10.1186/s12864-023-09556-2 (PMC10441740; doi:10.1186/s12864-023-09556-2)
Supplement: Supplementary file 2 — Supplementary Material 2 [file 12864_2023_9556_MOESM2_ESM.zip › 12864_2023_9556_MOESM6_ESM.xlsx]

## Sheet: Sheet1
Table S6. Cis-acting elements on the promoters of differentially expressed target genes
Gene name	element name	function	group
PtrIBI1	ARE	cis-acting regulatory element essential for the anaerobic induction	Abiotic and biotic stress
PtrIBI1	AS-1	cis-acting element involved in the salicylic acid responsiveness	Abiotic and biotic stress
PtrIBI1	MBS	MYB binding site involved in drought-inducibility	Abiotic and biotic stress
PtrIBI1	MYB	MYB binding site	Abiotic and biotic stress
PtrIBI1	MYC	cis-acting element involved in the jasmonic acid responsive	Abiotic and biotic stress
PtrIBI1	W-box	cis-acting regulatory element involved in the JA responsive	Abiotic and biotic stress
PtrIBI1	WUN-motif	wound-responsive element	Abiotic and biotic stress
PtrIBI1	ABRE	cis-acting element involved in the abscisic acid responsiveness	Phytohomone responsive
PtrIBI1	CGTCA-motif	cis-acting regulatory element involved in the MeJA-responsiveness	Phytohomone responsive
PtrIBI1	ERE	estrogen response element	Phytohomone responsive
PtrIBI1	TCA-element	cis-acting element involved in salicylic acid responsiveness	Phytohomone responsive
PtrIBI1	TGACG-motif	cis-acting regulatory element involved in the MeJA-responsiveness	Phytohomone responsive
PtrIBI1	TGA-element	auxin-responsive element	Phytohomone responsive
PtrIBI1	G-box	cis-acting regulatory element involved in light responsiveness	Growth and development
PtrIBI1	AAGAA-motif	cis-acting regulatory element involved in the ABA-responsiveness	Growth and development
PtrIBI2	ARE	cis-acting regulatory element essential for the anaerobic induction	Abiotic and biotic stress
PtrIBI2	MYB	MYB binding site	Abiotic and biotic stress
PtrIBI2	MYC	cis-acting element involved in the jasmonic acid responsive	Abiotic and biotic stress
PtrIBI2	STRE	drought-responsive element	Abiotic and biotic stress
PtrIBI2	W-box	cis-acting regulatory element involved in the JA responsive	Abiotic and biotic stress
PtrIBI2	WUN-motif	wound-responsive element	Abiotic and biotic stress
PtrIBI2	AAGAA-motif	cis-acting regulatory element involved in the ABA-responsiveness	Growth and development
PtrIBI2	P-box	gibberellin-responsive element	Phytohomone responsive
PtrIBI2	GARE-motif	gibberellin-responsive element	Phytohomone responsive
PtrIBI2	G-box	cis-acting regulatory element involved in light responsiveness	Growth and development
PtrIBI2	O2-site	cis-acting regulatory element involved in zein metabolism regulation	Growth and development
PtrIBI3	AS-1	cis-acting element involved in the salicylic acid responsiveness	Abiotic and biotic stress
PtrIBI3	MBS	MYB binding site involved in drought-inducibility	Abiotic and biotic stress
PtrIBI3	MYB	MYB binding site	Abiotic and biotic stress
PtrIBI3	MYC	cis-acting element involved in the jasmonic acid responsive	Abiotic and biotic stress
PtrIBI3	W-box	cis-acting regulatory element involved in the JA responsive	Abiotic and biotic stress
PtrIBI3	TC-rich repeats	cis-acting element involved in defense and stress responsiveness	Abiotic and biotic stress
PtrIBI3	ABRE	cis-acting element involved in the abscisic acid responsiveness	Phytohomone responsive
PtrIBI3	CGTCA-motif	cis-acting regulatory element involved in the MeJA-responsiveness	Phytohomone responsive
PtrIBI3	TGACG-motif	cis-acting regulatory element involved in the MeJA-responsiveness	Phytohomone responsive
PtrIBI3	G-box	cis-acting regulatory element involved in light responsiveness	Growth and development
PtrIBI3	CAT-box	cis-acting regulatory element related to meristem expression	Growth and development
PtrIBI3	O2-site	cis-acting regulatory element involved in zein metabolism regulation	Growth and development
PtrIBI3	RY-element	cis-acting regulatory element involved in seed-specific regulation	Growth and development
PtrIBI3	AAGAA-motif	cis-acting regulatory element involved in seed-specific regulation	Growth and development
PtrIBI4	ARE	cis-acting regulatory element essential for the anaerobic induction	Abiotic and biotic stress
PtrIBI4	MYB	MYB binding site	Abiotic and biotic stress
PtrIBI4	W-box	MYB binding site	Abiotic and biotic stress
PtrIBI4	TC-rich repeats	cis-acting element involved in defense and stress responsiveness	Abiotic and biotic stress
PtrIBI4	WUN-motif	wound-responsive element	Abiotic and biotic stress
PtrIBI4	ERE	estrogen response element	Phytohomone responsive
PtrIBI4	P-box	gibberellin-responsive element	Phytohomone responsive
PtrIBI4	G-box	cis-acting regulatory element involved in light responsiveness	Growth and development
PtrIBI4	O2-site	cis-acting regulatory element involved in zein metabolism regulation	Growth and development
PtrIBI4	GCN4-motif	cis-regulatory element involved in endosperm expression	Growth and development
PtrIBI4	AAGAA-motif	cis-acting regulatory element involved in the ABA-responsiveness	Growth and development
PtrIBI5	ARE	cis-acting regulatory element essential for the anaerobic induction	Abiotic and biotic stress
PtrIBI5	AS-1	cis-acting element involved in the salicylic acid responsiveness	Abiotic and biotic stress
PtrIBI5	MBS	MYB binding site involved in drought-inducibility	Abiotic and biotic stress
PtrIBI5	MBS1	MYB binding site involved in flavonoid biosynthetic genes regulation	Abiotic and biotic stress
PtrIBI5	MYB	MYB binding site	Abiotic and biotic stress
PtrIBI5	MYC	cis-acting element involved in the jasmonic acid responsive	Abiotic and biotic stress
PtrIBI5	W-box	cis-acting regulatory element involved in the JA responsive	Abiotic and biotic stress
PtrIBI5	ABRE	cis-acting element involved in the abscisic acid responsiveness	Phytohomone responsive
PtrIBI5	CGTCA-motif	cis-acting regulatory element involved in the MeJA-responsiveness	Phytohomone responsive
PtrIBI5	TATC-box	cis-acting element involved in gibberellin-responsiveness	Phytohomone responsive
PtrIBI5	ERE	estrogen response element	Phytohomone responsive
PtrIBI5	P-box	gibberellin-responsive element	Phytohomone responsive
PtrIBI5	TGACG-motif	cis-acting regulatory element involved in the MeJA-responsiveness	Phytohomone responsive
PtrIBI5	G-box	cis-acting regulatory element involved in light responsiveness	Growth and development
PtrIBI5	AAGAA-motif	cis-acting regulatory element involved in the ABA-responsiveness	Growth and development
PtrIBI6	MYB	MYB binding site	Abiotic and biotic stress
PtrIBI6	MYC	cis-acting element involved in the jasmonic acid responsive	Abiotic and biotic stress
PtrIBI6	STRE	drought-responsive element	Abiotic and biotic stress
PtrIBI6	WUN-motif	wound-responsive element	Abiotic and biotic stress
PtrIBI6	ERE	estrogen response element	Phytohomone responsive
PtrIBI6	TCA-element	cis-acting element involved in salicylic acid responsiveness	Phytohomone responsive
PtrIBI6	AAGAA-motif	cis-acting regulatory element involved in the ABA-responsiveness	Growth and development
PtrIBI7	ARE	cis-acting regulatory element essential for the anaerobic induction	Abiotic and biotic stress
PtrIBI7	MBS	MYB binding site involved in drought-inducibility	Abiotic and biotic stress
PtrIBI7	MBS1	MYB binding site involved in flavonoid biosynthetic genes regulation	Abiotic and biotic stress
PtrIBI7	MYB	MYB binding site	Abiotic and biotic stress
PtrIBI7	MYC	cis-acting element involved in the jasmonic acid responsive	Abiotic and biotic stress
PtrIBI7	STRE	drought-responsive element	Abiotic and biotic stress
PtrIBI7	W-box	cis-acting regulatory element involved in the JA responsive	Abiotic and biotic stress
PtrIBI7	TC-rich repeats	cis-acting element involved in defense and stress responsiveness	Abiotic and biotic stress
PtrIBI7	AuxRR-core	cis-acting regulatory element involved in auxin responsiveness	Phytohomone responsive
PtrIBI7	ERE	estrogen response element	Phytohomone responsive
PtrIBI7	P-box	gibberellin-responsive element	Phytohomone responsive
PtrIBI7	TCA-element	cis-acting element involved in salicylic acid responsiveness	Phytohomone responsive
PtrIBI7	G-box	cis-acting regulatory element involved in light responsiveness	Growth and development
PtrIBI7	CCAAT-box	MYBHv1 binding site	Growth and development
PtrIBI7	AT-rich element	binding site of AT-rich DNA binding protein (ATBP-1)	Growth and development
PtrIBI7	AAGAA-motif	cis-acting regulatory element involved in the ABA-responsiveness	Growth and development
PtrIBI8	ARE	cis-acting regulatory element essential for the anaerobic induction	Abiotic and biotic stress
PtrIBI8	AS-1	cis-acting element involved in the salicylic acid responsiveness	Abiotic and biotic stress
PtrIBI8	MBS	MYB binding site involved in drought-inducibility	Abiotic and biotic stress
PtrIBI8	MYB	MYB binding site	Abiotic and biotic stress
PtrIBI8	LTR	MYB binding site	Abiotic and biotic stress
PtrIBI8	MYC	cis-acting element involved in the jasmonic acid responsive	Abiotic and biotic stress
PtrIBI8	ABRE	cis-acting element involved in the abscisic acid responsiveness	Phytohomone responsive
PtrIBI8	CGTCA-motif	cis-acting regulatory element involved in the MeJA-responsiveness	Phytohomone responsive
PtrIBI8	ERE	estrogen response element	Phytohomone responsive
PtrIBI8	TGACG-motif	cis-acting regulatory element involved in the MeJA-responsiveness	Phytohomone responsive
PtrIBI8	O2-site	cis-acting regulatory element involved in zein metabolism regulation	Growth and development
PtrIBI8	AAGAA-motif	cis-acting regulatory element involved in the ABA-responsiveness	Growth and development
PtrIBI9	ARE	cis-acting regulatory element essential for the anaerobic induction	Abiotic and biotic stress
PtrIBI9	MBS	MYB binding site involved in drought-inducibility	Abiotic and biotic stress
PtrIBI9	MYB	MYB binding site	Abiotic and biotic stress
PtrIBI9	MYC	cis-acting element involved in the jasmonic acid responsive	Abiotic and biotic stress
PtrIBI9	STRE	drought-responsive element	Abiotic and biotic stress
PtrIBI9	W-box	cis-acting regulatory element involved in the JA responsive	Abiotic and biotic stress
PtrIBI9	TC-rich repeats	cis-acting element involved in defense and stress responsiveness	Abiotic and biotic stress
PtrIBI9	ERE	estrogen response element	Phytohomone responsive
PtrIBI9	P-box	gibberellin-responsive element	Phytohomone responsive
PtrIBI9	TCA-element	cis-acting element involved in salicylic acid responsiveness	Phytohomone responsive
PtrIBI9	G-box	cis-acting regulatory element involved in light responsiveness	Growth and development
PtrIBI9	AAGAA-motif	cis-acting regulatory element involved in the ABA-responsiveness	Growth and development
PtrIBI10	ARE	cis-acting regulatory element essential for the anaerobic induction	Abiotic and biotic stress
PtrIBI10	AS-1	cis-acting element involved in the salicylic acid responsiveness	Abiotic and biotic stress
PtrIBI10	MYB	MYB binding site	Abiotic and biotic stress
PtrIBI10	LTR	cis-acting element involved in low-temperature responsiveness	Abiotic and biotic stress
PtrIBI10	MYC	cis-acting element involved in the jasmonic acid responsive	Abiotic and biotic stress
PtrIBI10	W-box	cis-acting regulatory element involved in the JA responsive	Abiotic and biotic stress
PtrIBI10	TC-rich repeats	cis-acting element involved in defense and stress responsiveness	Abiotic and biotic stress
PtrIBI10	ABRE	cis-acting element involved in the abscisic acid responsiveness	Phytohomone responsive
PtrIBI10	CGTCA-motif	cis-acting regulatory element involved in the MeJA-responsiveness	Phytohomone responsive
PtrIBI10	ERE	estrogen response element	Phytohomone responsive
PtrIBI10	P-box	gibberellin-responsive element	Phytohomone responsive
PtrIBI10	TCA-element	cis-acting element involved in salicylic acid responsiveness	Phytohomone responsive
PtrIBI10	TGACG-motif	cis-acting regulatory element involved in the MeJA-responsiveness	Phytohomone responsive
PtrIBI10	G-box	cis-acting regulatory element involved in light responsiveness	Growth and development
PtrIBI10	CCAAT-box	MYBHv1 binding site	Growth and development
PtrIBI10	AAGAA-motif	cis-acting regulatory element involved in the ABA-responsiveness	Growth and development
PtrIBI11	AS-1	cis-acting element involved in the salicylic acid responsiveness	Abiotic and biotic stress
PtrIBI11	MYB	MYB binding site	Abiotic and biotic stress
PtrIBI11	LTR	cis-acting element involved in low-temperature responsiveness	Abiotic and biotic stress
PtrIBI11	MYC	cis-acting element involved in the jasmonic acid responsive	Abiotic and biotic stress
PtrIBI11	STRE	drought-responsive element	Abiotic and biotic stress
PtrIBI11	WUN-motif	wound-responsive element	Abiotic and biotic stress
PtrIBI11	CGTCA-motif	cis-acting regulatory element involved in the MeJA-responsiveness	Phytohomone responsive
PtrIBI11	ABRE	cis-acting element involved in the abscisic acid responsiveness	Phytohomone responsive
PtrIBI11	TCA-element	cis-acting element involved in salicylic acid responsiveness	Phytohomone responsive
PtrIBI11	TGACG-motif	cis-acting regulatory element involved in the MeJA-responsiveness	Phytohomone responsive
PtrIBI11	AAGAA-motif	cis-acting regulatory element involved in the ABA-responsiveness	Growth and development
PtrIBI12	ARE	cis-acting regulatory element essential for the anaerobic induction	Abiotic and biotic stress
PtrIBI12	AS-1	cis-acting element involved in the salicylic acid responsiveness	Abiotic and biotic stress
PtrIBI12	MYB	MYB binding site	Abiotic and biotic stress
PtrIBI12	LTR	cis-acting element involved in low-temperature responsiveness	Abiotic and biotic stress
PtrIBI12	MYC	cis-acting element involved in the jasmonic acid responsive	Abiotic and biotic stress
PtrIBI12	STRE	drought-responsive element	Abiotic and biotic stress
PtrIBI12	TC-rich repeats	cis-acting element involved in defense and stress responsiveness	Abiotic and biotic stress
PtrIBI12	WUN-motif	wound-responsive element	Abiotic and biotic stress
PtrIBI12	CGTCA-motif	cis-acting regulatory element involved in the MeJA-responsiveness	Phytohomone responsive
PtrIBI12	ERE	estrogen response element	Phytohomone responsive
PtrIBI12	TCA-element	cis-acting element involved in salicylic acid responsiveness	Phytohomone responsive
PtrIBI12	TGACG-motif	cis-acting regulatory element involved in the MeJA-responsiveness	Phytohomone responsive
PtrIBI12	GCN4-motif	cis-regulatory element involved in endosperm expression	Growth and development
PtrIBI12	AAGAA-motif	cis-acting regulatory element involved in the ABA-responsiveness	Growth and development
