# Supplementary material for: Aspartyl tRNA-synthetase (AspRS) gene family enhances drought tolerance in poplar through BABA-PtrIBIs-PtrVOZ signaling module
Source: BMC Genomics. 2023 Aug 21;24:473. doi: 10.1186/s12864-023-09556-2 (PMC10441740; doi:10.1186/s12864-023-09556-2)
Supplement: Supplementary file 2 — Supplementary Material 2 [file 12864_2023_9556_MOESM2_ESM.zip › 12864_2023_9556_MOESM7_ESM.xlsx]

## Sheet: Sheet1
Table S7. Expression of PtrIBIs genes in diverse poplar tissues
gene_id	Twigs-Non-Girdled	Flowers-Dormant	Flowers-Expanded	Leaves-Mature	Flowers-Expanding	Suckers-Whole-Sucker	Petiole-Mature	Buds-Pre-chilling	Buds-Dormant	Leaves-Freshly-Expanded	Leaves-Non-Girdled	Leaves-Girdled	Seeds-Mature	Leaves-Young-Expanding	Cambium-Phloem-Dormant
PtrIBI1	1.6919	2.9858	2.825	3.0937	2.8714	2.9915	2.1533	2.1505	2.4144	3.147	3.06	3.0029	2.6584	2.8313	0.9232
PtrIBI2	2.4648	2.6156	2.4774	1.7166	2.7411	2.8227	2.9782	1.9381	2.3787	2.6183	1.8053	2.243	1.7457	2.5575	0.9232
PtrIBI3	2.9674	3.143	3.107	3.2329	3.122	3.1951	2.9995	3.0228	3.135	3.223	3.2132	3.2291	3.1016	3.361	2.9152
PtrIBI4	3.4221	3.4612	3.4267	3.364	3.4124	3.415	3.4179	3.3794	3.4711	3.4188	3.419	3.362	3.4329	3.5076	3.4149
PtrIBI5	3.3569	3.3411	3.266	3.3231	3.2926	3.3247	3.3497	3.3067	3.4111	3.2821	3.294	3.3204	3.3013	3.4148	3.3511
PtrIBI6	3.3335	3.388	3.2587	3.3111	3.2811	3.3503	3.2921	3.3208	3.4757	3.3669	3.2128	3.3189	3.2717	3.5003	3.3036
PtrIBI7	2.9277	3.0712	3.0693	3.3123	3.0944	3.1894	2.9956	2.985	3.0588	3.2235	3.1826	3.322	3.0528	3.2341	2.9355
PtrIBI8	3.0151	3.0426	2.7609	3.1187	2.8908	2.9928	2.9839	2.9339	3.164	3.055	2.9462	3.1744	2.8216	3.2061	3.0315
PtrIBI9	2.7307	2.8538	2.7274	3.0053	2.915	2.9732	2.8411	2.8076	2.7768	2.8768	2.8315	2.9586	2.7713	2.9871	2.5561
PtrIBI10	3.5199	3.4572	3.4249	3.5059	3.3701	3.4522	3.539	3.4232	3.4802	3.4635	3.5291	3.4761	3.4319	3.4885	3.4742
PtrIBI11	2.7804	2.5837	2.5546	2.6518	2.6758	2.6546	2.8904	2.7032	2.5924	2.5638	2.4908	2.5592	2.6661	2.699	2.7407
PtrIBI12	2.8423	2.5328	2.6439	2.6997	2.7495	2.7701	2.9248	2.8002	2.7094	2.6563	2.5279	2.6468	2.7687	2.712	2.7766
