# Supplementary material for: Aspartyl tRNA-synthetase (AspRS) gene family enhances drought tolerance in poplar through BABA-PtrIBIs-PtrVOZ signaling module
Source: BMC Genomics. 2023 Aug 21;24:473. doi: 10.1186/s12864-023-09556-2 (PMC10441740; doi:10.1186/s12864-023-09556-2)
Supplement: Supplementary file 2 — Supplementary Material 2 [file 12864_2023_9556_MOESM2_ESM.zip › 12864_2023_9556_MOESM8_ESM.xlsx]

## Sheet: Sheet1
Table S8. Expression of PtrIBIs genes in poplar under stress
gene_id	Leaves-Drought	Roots-Drought	Leaves-Beetle-Damaged	Leaves-Mechanical-Damage
PtrIBI1	2.9287	2.3495	3.0982	3.0485
PtrIBI2	2.7466	2.8414	1.3852	1.7084
PtrIBI3	3.1917	2.9465	3.1639	3.2216
PtrIBI4	3.3363	3.3656	3.3846	3.3784
PtrIBI5	3.266	3.2796	3.3445	3.3581
PtrIBI6	3.1941	3.233	3.2848	3.2975
PtrIBI7	3.1637	2.9017	3.2586	3.236
PtrIBI8	2.7578	2.9379	3.1237	3.0245
PtrIBI9	2.9606	2.8497	3.0919	3.0756
PtrIBI10	3.4797	3.4676	3.4695	3.4931
PtrIBI11	2.5	2.7834	2.6369	2.5527
PtrIBI12	2.6022	2.8532	2.7368	2.6457
