# Supplementary material for: Aspartyl tRNA-synthetase (AspRS) gene family enhances drought tolerance in poplar through BABA-PtrIBIs-PtrVOZ signaling module
Source: BMC Genomics. 2023 Aug 21;24:473. doi: 10.1186/s12864-023-09556-2 (PMC10441740; doi:10.1186/s12864-023-09556-2)
Supplement: Supplementary file 2 — Supplementary Material 2 [file 12864_2023_9556_MOESM2_ESM.zip › 12864_2023_9556_MOESM9_ESM.xlsx]

## Sheet: Sheet1
Table. S9 Transcriptome data
id	CKL-1_fpkm	CKL-2_fpkm	CKL-3_fpkm	T1L-1_fpkm	T1L-2_fpkm	T1L-3_fpkm	T2L-1_fpkm	T2L-2_fpkm	T2L-3_fpkm	T3L-1_fpkm	T3L-2_fpkm	T3L-3_fpkm	CKS-1_fpkm	CKS-2_fpkm	CKS-3_fpkm	T1S-1_fpkm	T1S-2_fpkm	T1S-3_fpkm	T2S-1_fpkm	T2S-2_fpkm	T2S-3_fpkm	T3S-1_fpkm	T3S-2_fpkm	T3S-3_fpkm	CKL-1_count	CKL-2_count	CKL-3_count	T1L-1_count	T1L-2_count	T1L-3_count	T2L-1_count	T2L-2_count	T2L-3_count	T3L-1_count	T3L-2_count	T3L-3_count	CKS-1_count	CKS-2_count	CKS-3_count	T1S-1_count	T1S-2_count	T1S-3_count	T2S-1_count	T2S-2_count	T2S-3_count	T3S-1_count	T3S-2_count	T3S-3_count	Symbol
MSTRG.10	0.14	0	0.32	0.05	0.22	0.1	0	0.23	0.27	0.47	0.15	0.14	0.49	0.93	0.53	0.21	0.43	0.99	0.05	0.39	0.1	2.39	2.81	0.55	3	0	7	1	4	2	0	5	5	9	3	3	13	20	10	4	8	19	1	9	2	46	50	11	--
MSTRG.10010	2.74	2.86	3.24	3.71	3.49	4.07	4.22	4.8	4.58	1.97	2.79	3.76	5.07	4.28	6.26	6.62	5.88	6.65	5.06	6.44	8.31	4.24	5.6	6.24	63	67	76	79	75	88	95	105	92	40	57	85	147	102	119	135	125	129	120	158	171	82	108	140	ATG12
MSTRG.10048	12.09	16.34	16.58	12.86	15.3	19.99	13.3	9.76	16.32	14.86	23.38	19.32	43.55	56.33	65.89	54.04	41.67	54.24	42.55	35.62	45.54	74.19	74.66	39.21	189.6	260.68	261.52	182.53	199.18	278.42	190.17	151.23	223.42	207.14	334.27	306.64	832.52	884.72	913.09	759.15	570.15	760.13	662.14	602.55	658.84	1039.97	967.94	565.9	179B
MSTRG.1006	9.01	5.63	8.4	10.67	8.26	9.5	12.14	12.92	7.85	9.82	9.89	13.15	14.55	15.66	11.87	13.63	17.32	14.81	13.63	19.58	17.81	6.83	14.64	21.11	96	61	90	102.86	73	89.91	117.89	136	73	93	96	141.76	188.92	167	111.71	130	160.95	141	144	224.98	174.95	65	128.95	206.89	--
MSTRG.10078	5.46	9.38	4.16	1.83	1.4	3.49	1.23	3.76	2.19	2.44	2.23	1.9	56.72	46.86	21.29	23.88	17.24	8.17	15.07	23.29	13.7	5.51	7.09	5.98	151.76	265.37	116.23	46.01	32.36	86.2	31.07	103.38	53.1	60.27	56.61	53.44	1922.64	1304.86	523.14	594.77	418.37	202.91	415.65	698.36	351.51	137	162.97	153.01	GLCNAC1PUT2
MSTRG.10084	14.45	18.13	15.88	11.73	14.73	21.57	11.25	9.46	13.14	17.34	19.02	12.34	21.6	21.35	16.59	12.41	13.79	16.06	10.6	16.87	15.18	12.5	15.04	13.57	286	365	316	210	242	379	203	185	227	305	343	247	521	423	290.04	220	238	284	208	360	277	221	246	247	PVA12
MSTRG.10098	3.65	4.6	6.04	3.33	5.06	4.19	7.24	3.62	5.44	5.02	4.94	5.87	4.77	4.88	5.04	5.23	4.89	3.43	5.53	4.54	3.5	3.1	4.14	3.11	50	63.35	74	43	54	51	85.19	54	67	61	62.09	81.59	77.9	60	53	62	58.44	40	77	70.27	43.54	45	46.6	41	--
MSTRG.1011	1.25	0.52	1.72	2.12	1.33	1.89	1.63	1.12	2.26	2.11	2.95	2.23	1.66	2.54	1.74	2.52	2.48	8.23	2.33	2.32	2.87	7.42	10.23	3.45	26	11	36	40	23	35	31	23	41	39	56	47	42	53	32	47	45	153	48	52	55	138	176	66	--
MSTRG.10117	0.96	0.37	0.32	0.24	0.32	0.3	1.7	0.59	0.31	0.12	0.12	0.47	0.09	0.11	0.18	0.06	0	0.48	0.27	0.2	0.06	0.36	0	0.12	18	7	6	4	5	5	29	11	5	2	2	9	2	2	3	1	0	8	5	4	1	6	0	2	AHA2
MSTRG.10136	0	0	0	0.48	0.09	0	0.36	0	0.32	0	0	0	0	0	3.08	9.85	12.51	5.04	10.85	9.52	7.28	0	1.95	4.85	0	0	0	2.33	0.41	0	1.78	0	1.52	0	0	0	0	0	14.75	47.82	59.14	24.39	58.34	55.65	36.41	0	8.73	24.2	AATL1
MSTRG.10142	14.26	18.51	14.77	12	11.96	7.14	12.37	13.12	12.72	4.9	8.04	13.71	35.55	37.65	29.09	22.61	26.92	17.98	24.54	27.64	26.93	21.91	27.78	21.98	314.43	415.1	327.46	239.28	218.87	139.83	248.75	285.79	244.76	95.95	161.63	305.83	955.5	831.21	566.61	446.54	517.86	354.26	536.84	657.32	547.7	431.74	506.35	445.83	UGLYAH
MSTRG.10143	0	0	0.03	0	0.07	0	0	0	0.06	0	0	0	10.88	9.57	5.63	3.38	5.11	0.38	3.56	2.93	3.7	0.73	0.92	3.6	0	0	1	0	2	0	0	0	2	0	0	0	468.96	338.9	176	107	157.62	12	124.78	111.64	120.73	23	27	117	CAT7
MSTRG.10156	1.76	1.3	2	1.53	1.37	0.99	1.1	1.91	2.16	1.13	2.35	1.99	2.89	2.26	2.42	2.25	2.6	2.11	2.16	4.67	2.87	1.13	5.03	2.87	14	10.48	16	11	9	7	8	15	15	8	17	16	28	18	17	16	18	15	17	40	21	8	33	21	--
MSTRG.10224	22.37	22.84	22.97	19.43	19.5	26	19.81	16.95	18.54	20.13	19.36	21	8.94	10.41	6	3.66	4.64	6.6	4.6	5.78	4.78	7.87	8	6.02	375.52	390	387.75	295	271.63	387.59	303.21	281	271.6	300.28	296.2	356.74	183	175	89	55	68	99	76.63	104.54	74	118	111	93	FAX1
MSTRG.10232	5.2	5.74	5.34	4.8	3.43	4.33	5.46	3.66	4.91	3.19	3.94	5.03	10.18	11.54	8.93	5.57	4.59	4.36	4.55	5.9	4.33	6.69	6.25	4.87	127.36	143.08	131.41	106.44	69.83	94.27	121.92	88.6	104.94	69.45	88.03	124.65	304.02	283.09	193.31	122.17	98.13	95.48	110.51	155.84	97.91	146.34	126.57	109.77	BPA1
MSTRG.1026	0.34	0.52	0.31	0.31	0.27	0.22	0.4	0.4	0.03	0.41	0.28	0.39	2.5	3.51	1.91	1.26	1.62	2.09	1.05	1.86	1.2	1.27	1.66	1.39	12	18.71	11	10	8	7	12.81	14	1	13	9	14	107.75	124.03	59.68	39.79	50	66	36.72	71	39	40	48.36	45	DRP1E
MSTRG.10261	118.93	123.71	97.12	56.42	51.32	26.86	62.67	66.53	36.14	20.96	25.98	37.33	8.56	7.23	5.81	4.73	6.15	6.1	5.47	6.35	6.04	9.92	8.4	7.67	4139.56	4379.88	3399.33	1776.62	1482.85	830.44	1989.01	2287.76	1097.97	648.25	824.21	1314.9	363.13	251.84	178.56	147.43	186.71	189.57	188.87	238.26	193.96	308.49	241.72	245.65	PLGG1
MSTRG.10279	0.16	0.05	0.36	0.75	0.63	0.71	0.8	0.05	0.42	2.12	1.5	0.26	0.65	0.52	0.71	0.59	0.84	0.7	0.37	0.83	0.8	0.76	0.57	0.68	3	1	7	13	10	12	14	1	7	36	26	5	15	10	12	10	14	12	7	17	14	13	9	12	--
MSTRG.10295	3.27	5.71	4.83	3.62	6.48	5.82	2.31	4.49	6.05	4.27	3.59	6.47	1.04	2.53	0.36	0.35	2.06	1.06	0.96	0.88	2.06	0.35	1.4	2.18	31	55	46	31	51	49	20	42	50	36	31	62	12	24	3	3	17	9	9	9	18	3	11	19	CRK29
MSTRG.10315	4.18	4.26	4.86	6.88	6.35	8.17	7.48	5.69	7.41	5.97	8.05	7.94	8.16	9.34	9.36	6.74	6.89	7.63	7.13	8.71	7.53	6.57	8.98	7.82	168.11	174.21	196.66	250.14	211.91	291.85	274.42	226.12	260.03	213.5	294.96	322.98	400	376.27	332.71	242.88	241.75	273.99	284.35	377.7	279.11	236.03	298.5	289.34	BAM8
MSTRG.10332	6.11	5.57	7.86	10.85	13.1	11.32	12.28	11.3	13.63	9.64	9.93	11.26	12.06	11.4	14.25	16.87	19.06	18.2	17.16	18.8	20.16	14.62	17.74	21.72	313.41	290.84	405.64	503.42	557.92	515.88	574.4	572.44	610.21	439.6	464.41	584.46	753.81	585.39	645.68	775.04	852.97	834.17	873.52	1040.02	953.89	670.33	752.25	1025.07	LUC7L3
MSTRG.1034	11.21	12.23	11.57	14.49	13.78	20.84	14.59	14.86	16.48	21.67	19.62	15.86	18.71	19.49	14.57	16.75	17.18	23.43	15.71	20.39	21.07	22	23.82	22.81	883.34	979.82	916.43	1032.89	900.84	1458.43	1048.07	1156.2	1132.8	1517.42	1408.58	1263.99	1797	1537.85	1014.07	1181.45	1180.72	1649.52	1227.75	1732.06	1531	1548.58	1550.99	1653.73	UPF1
MSTRG.10340	2.32	3.18	2.79	2.99	3.2	4.54	3.79	3.46	3.66	10.44	6.97	3.45	5.39	6.05	4.74	4.28	3.93	5.68	3.83	5.87	5.53	4.33	5.95	6	134.48	187.49	162.16	156.61	153.52	233.47	199.95	197.94	184.68	537.02	367.61	202.17	380.19	350.42	242.44	221.78	198.62	293.68	219.8	366.67	295.27	224.04	284.88	319.4	CHR4
MSTRG.10345	53.62	48.7	70.77	83.44	83.91	82.15	96	73.36	80.57	64.13	66.49	65.77	55.99	59.13	54.65	57.82	57.45	63	57.12	57.34	67.62	59.12	68.77	73.77	613.58	566.84	814.26	863.73	797.01	834.83	1001.62	829.33	804.58	652.09	693.42	761.48	780.92	677.52	552.44	592.53	573.46	644.1	648.35	707.55	713.71	604.59	650.48	776.68	ATG8F
MSTRG.10353	2.02	3.35	2.86	2.61	2.38	3.58	2.16	1.58	1.82	1.88	2.55	2.88	12.46	11.67	7.71	5.42	5.8	5.43	4.71	7.37	4.47	4.34	4.37	3.27	91.94	154.43	130.71	107.38	90.02	144.63	89.6	70.94	72.23	75.82	105.69	132.37	688.69	530.12	309.32	220.5	229.65	220.39	212.34	360.35	187.27	176.13	163.92	136.57	ORP2A
MSTRG.10359	0	0	1.68	0	0	0	0.14	0.53	0	0	0	0	0	0	0	0	0	0	0	0	0	0	0.16	0.42	0	0	13	0	0	0	1	4	0	0	0	0	0	0	0	0	0	0	0	0	0	0	1	3	--
MSTRG.10393	1.46	1.28	0.99	2.29	2.4	2.59	2.27	2.33	2.63	3.1	3.95	3.33	5.28	5.66	3.73	2.05	3.34	3.12	3.01	4.26	1.74	4.46	4.36	2.5	19	17	13	27	26	30	27	30	30	36	47	44	84	74	43	24	38	36.36	39	60	21	52	47	30	At1g12390
MSTRG.10398	27.25	26.16	28.41	40.53	36.94	80.52	31.36	29.62	37.69	74.66	48.3	36.81	74.15	65.31	56.35	56.53	68.74	90.15	60.81	57.08	63.35	69.02	78.36	60.8	465.35	454.48	487.89	626.17	523.74	1221.29	488.29	499.8	561.83	1133.17	751.82	636.22	1543.51	1116.86	850.31	864.64	1024.14	1375.63	1030.3	1051.27	997.9	1053.35	1106.22	955.35	SAP1
MSTRG.10400	2.07	1.31	2.42	3.78	3.44	4.77	4.09	3.21	3.98	4.65	4.13	4.42	8.16	10.15	9.36	9.45	8.52	7.63	6.91	7.23	8.83	5.49	7.09	9.42	75.12	48.39	88.28	123.9	103.52	153.53	135.08	115	125.83	149.86	136.38	162.22	360.53	368.28	299.76	306.6	269.55	247.15	248.48	282.63	295.09	177.74	212.53	314.17	BASS6
MSTRG.10402	0.63	0.77	0.44	0.34	0.2	0.26	0.15	0.21	0.26	0.54	0.09	0.16	1.56	1.81	0.86	0.31	0.3	0.41	0.13	0.5	0.34	0.26	0.1	0.3	38.24	47.34	26.64	18.37	10	14.23	8.32	12.39	14	29	5.19	10	115.03	109.49	46.21	17	16	22	7.63	32.46	19	14	5	16.86	At1g12460
MSTRG.10404	2.11	3.48	2.26	1.44	1.45	1.13	1.28	1.68	1.56	0.04	0.86	1.74	5.04	3.99	2.54	1.08	1.83	1.35	1.4	2.07	1.44	2.58	1.85	2.51	65	108.82	69.86	40	36.94	30.96	35.94	51	41.92	1	24	54	188.91	122.74	68.91	29.74	49	37	42.58	68.76	40.95	70.95	47	71	TPX2
MSTRG.10409	3.45	3.26	4.4	5.38	4.37	5.71	5.19	6.62	5.68	10.1	7.86	7.21	7.37	5.57	6.01	6.03	5.22	5.35	6.2	6.77	6.81	6.43	5.24	6.54	78	75	100	110	82	114.68	107	147.86	112	203	162	165	203	126	120	122	103	108	139	165	142	130	98	136	ASIL2
MSTRG.1041	2.67	2.79	3.56	4.98	3.81	6.2	4.36	3.58	4.53	5.48	5.01	4.24	8.62	7.41	5.85	5.62	8.53	11.2	6.28	10.81	10.17	9.03	8.77	12.17	70.52	74.76	94.35	118.69	83.39	145.14	104.86	93.18	104.35	128.37	120.37	113.25	277.15	195.74	136.27	132.8	196.27	263.85	164.28	307.51	247.33	212.78	191.12	295.17	VPS13B
MSTRG.1042	0	0.21	0.85	0.23	0	0.72	0	1.08	0.24	0.56	0	0.63	0.52	1.06	0.48	1.75	1.46	0.49	0.86	1.22	0.23	0.74	0.77	1.15	0	1	4	1	0	3	0	5	1	2.33	0	3	3	5	2	7.38	6	2.08	4	6.2	1	3.11	3	5	--
MSTRG.10440	2.03	1.64	2.73	6	5.1	7.63	5.19	2.78	4.44	2.33	4.06	5.3	3.78	5.1	3.81	5.03	3.94	5.52	3.96	5.53	6.06	5.11	4.62	5.61	37.72	31	51	101	78.74	126	87.95	51	72	38.58	68.73	99.75	85.7	95	62.62	83.7	64	91.72	73	111	104	85	71	96	--
MSTRG.1050	0	0	0	0	0	0	0	0.18	0	0	0	0	0.15	0.18	1.85	0.41	0.42	0	0.18	0.34	1.38	0	0	0	0	0	0	0	0	0	0	1	0	0	0	0	1	1	9	2	2	0	1	2	7	0	0	0	--
MSTRG.10522	26.71	28.12	30.28	44.18	44.47	73.78	45.06	44.47	53.88	64.57	65.71	59.04	62.88	61.35	59.16	79.73	83.96	119.76	86.64	83.01	103.97	97.86	130.45	128.51	553.28	592.46	630.88	827.97	764.73	1357.48	851.2	910.23	974.11	1188.72	1240.75	1237.76	1587.91	1272.77	1082.9	1479.21	1517.55	2216.72	1780.6	1854.73	1986.74	1811.83	2233.98	2449.62	RTNLB1
MSTRG.10539	4.11	3.65	3.7	2.78	3.63	5.65	2.85	2.82	3.73	5.67	4.7	3.5	4.5	4.81	4.67	3.33	3.57	6.71	3.65	4	4.11	4.19	3.8	4.24	145.48	131.27	131.53	88.94	106.73	177.66	92.04	98.55	115.3	178.27	151.6	125.42	193.87	170.38	145.83	105.46	110.25	212.06	128.11	152.69	134.21	132.39	111.04	138.05	POB1
MSTRG.10544	28.34	31.18	34.18	26.32	27.45	26.57	27.52	26.57	32.41	17.1	24.98	28.77	85.78	82.58	73.79	66.19	60.04	36.83	61.45	58.4	45.16	39.9	36.74	35.86	464.65	519.97	563.55	390.49	373.68	386.93	411.44	430.37	463.82	249.24	373.34	477.28	1714.44	1355.94	1069.04	971.98	858.94	539.55	999.59	1032.71	683.01	584.65	497.97	541.08	UBC28
MSTRG.10552	9.56	9.71	11.43	9.9	11.61	19.87	10.52	10.53	13.95	17.55	15.4	13.53	9.84	10.85	6.56	4.27	5.73	12.77	6.13	9.15	7.22	13.48	13.14	10.43	806.44	833.08	970.07	755.37	813.04	1489.11	809.36	877.63	1026.9	1315.64	1184.44	1155.42	1011.86	916.4	489.04	322.81	421.57	962.72	513.4	832.27	561.63	1016.62	916.53	809.55	CIP1
MSTRG.10553	2.95	3.63	3.63	6.34	2.81	9.65	5.48	3.08	3.77	5.79	7.84	5.05	2.75	2.71	4.51	0.9	2.91	3.91	2.56	5.04	4.27	4.06	6.82	5.53	205.15	257.13	253.85	398.72	162.07	595.95	347.6	211.97	228.62	357.79	496.98	355.46	233.08	188.6	276.87	55.78	176.8	242.89	176.66	377.8	273.84	252.48	391.99	354.11	CIP1
MSTRG.10554	2.28	1.63	1.96	2.57	2.32	2.42	1.91	2.99	3.64	2.77	3.39	2.96	3.23	2.28	1.72	0.9	1.74	2.25	1.8	2.12	1.94	2.1	2.6	1.99	51	37	44	52	43	48	39	66	71	55.02	69	67	88	51	34	18	34	45	40	51	40	42	48	41	ADNT1
MSTRG.1056	5.47	5.82	4.09	10.87	9.43	17.63	13.03	9.2	12.44	20.39	20.71	16.67	14.34	16.17	25.11	28.49	26.26	26.73	30.2	17.77	22.5	34.35	35.61	26.05	175.9	190.39	132.19	316.42	251.95	503.82	382.16	292.45	349.22	583	607.28	542.63	562.37	521.08	713.76	820.99	737.19	768.28	963.97	616.66	667.75	987.76	947.13	771.04	SHKA
MSTRG.1058	0.96	0.42	0.84	1.02	0.74	0.61	0.42	1.13	0.88	0.39	0.72	1.02	0.82	1.34	1.04	1.37	1.72	0.77	0.97	1.14	1.29	0.86	0.51	1.09	25	11	22	24	16	14	10	29	20	9	17	26.81	26	35	24	32	39	18	25	32	31	20	11	26	UGLYAH
MSTRG.10588	56.58	46.58	62.46	65.25	62.2	20.16	73.06	67.08	55.3	7.72	25.15	52.65	3.96	3.49	3.09	4.18	2.77	1.21	3.26	3.59	2.41	1.56	2.54	2.69	891	746	989	929.58	813	282	1049	1043.58	760	108	361	839	76	55	43	59	38	17	51	61	35	22	33	39	--
MSTRG.10598	4	3.21	3.46	2.54	2.22	1.55	1.82	1.68	2.27	0.88	1.16	1.46	4.34	3.77	2.5	1.34	0.95	0.72	1.02	1.75	1.1	0.57	0.45	1.55	87	71	75.6	50	40	30	36	36	43	17	23	32	115	82	48	26	18	14	22	41	22	11	8	31	RHA4A
MSTRG.10599	13.96	16.96	14.27	13.28	14.85	22.32	14.95	12.25	15.75	25.07	20.5	15.28	25.66	25.14	16.31	13.43	12.14	20.13	14.44	14.37	15.23	23.37	27.91	16.84	298.92	369.43	307.23	257.21	264.03	424.54	291.89	259.12	294.42	477.17	399.99	331.14	669.85	539.01	308.58	257.58	226.77	385.16	306.73	331.95	300.78	447.15	494.06	331.74	RPN12A
MSTRG.10604	5.35	4.7	3.63	3.86	3.13	3.38	4.55	4.24	5.65	3.63	5.97	6.17	24.02	20.43	12.07	8.54	9.06	4.34	6.35	11.34	7.18	4.3	4.48	4.9	217.78	194.4	148.4	142.2	105.86	122.21	168.8	170.7	200.63	131.14	221.33	254.03	1191.83	832.8	434.23	311.15	321.67	158	256.26	497.95	269.57	156.54	150.66	183.39	KLCR1
MSTRG.10609	5.58	5.84	5.67	3.67	2.72	4.28	4.95	3.61	4.49	12.29	6.9	3.52	11.69	10.79	6.45	3.98	5.72	7.57	7.54	6.72	5.41	7.84	6.75	6.19	47	50	48	28	19	32	38	30	33	92	53	30	120	91	48	30	42	57	63	61	42	59	47	48	--
MSTRG.10611	12.79	11.8	10.23	3.25	1.7	0.46	2.66	2.33	1.49	0.76	3.39	1.01	0.49	0.51	0.32	0.32	0.33	0.09	0.2	0.38	0.16	0.05	0.1	0.29	315.19	295.78	253.42	72.36	34.78	10	59.65	56.61	31.98	16.6	76.19	25.3	14.77	12.64	7	7	7	2	5	10	3.66	1	2	6.46	TIC32B
MSTRG.10642	1.03	1.45	2.3	2.56	2.17	2.46	4.3	1.56	3.97	1.88	5.71	4.13	3.11	2.95	2.62	2.58	4.12	5.03	2.59	4.95	3.41	5.61	2.8	3	16	23	36	36	28	34	61	24	53.98	26	81	65	59	46	36	36	56	70	40	83	49	77.95	36	43	DOT2
MSTRG.10646	3.86	2.35	5.44	3.7	4.75	6.6	2.96	4.24	3.94	6.53	3.36	4.61	4.8	4.94	5.24	4.11	5.42	5.6	4.33	4.62	2.99	3.91	3.96	3.95	60	35	87	53	59	88.97	41	64	50	88	48	69	91	77.43	74	58	73	79	65	78	42.97	52	50	57	--
MSTRG.10667	0.26	0.45	0.14	0.28	0.17	0.19	0.22	0.4	0.19	0.57	0.16	0.22	1.05	1.13	0.77	1.23	0.62	1.78	0.94	1.08	0.89	0.38	0.58	1.88	9	16	5	9	5	6	7	14	6	18	5	8	45	40	24	39	19	56	33	41	29	12	17	61	NUP160
MSTRG.10678	16.74	17.24	14.25	1.95	1.34	0.85	1.38	2.15	1.44	1.54	2.37	1.32	1.8	1.51	1.39	0.28	0.41	0.48	0.33	1.24	0.35	0.12	0.22	0.31	465	487	398	49	31	21	35	59	35	38	60	37	61	42	34	7	10	12	9	37	9	3	5	8	--
MSTRG.10679	8.55	8.81	8.24	9.73	12.67	21.29	10.74	10.33	13.77	18.07	15.63	14.48	12.49	11.48	12.37	9.89	12.56	20.4	9.66	12.63	11.96	14.72	18.42	10.24	165	173	160	170	203	365	189	197	232	310	275	283	294	222	211	171	211.58	351.86	185	263	213	254	294	182	--
MSTRG.10688	5.1	4.12	4.22	5.85	4.33	9.23	4.26	3.63	6.52	10.59	10.2	9.45	11.57	10.9	12.21	9.86	10.86	25.97	11.5	10.68	12.13	25.83	26.5	12.51	75.43	61.98	62.77	78.31	53.14	121.15	57.44	53.1	84.09	139.17	137.45	141.4	208.53	161.36	159.56	130.57	140.09	343.05	168.66	170.27	165.5	341.32	323.92	170.23	--
MSTRG.10706	6.53	6.24	4.81	8.43	9.14	10.95	11.91	12.66	10.17	10.98	11.15	9.79	7.96	8.31	6.86	8.49	8.69	9.69	8.6	8.11	11.99	8.14	10.1	9.67	198.45	193	147	231.88	230.64	295.64	330	380.24	269.71	296.49	308.92	300.99	294.89	252.77	184.1	231	230.32	263.27	259.43	265.74	336	221	253.69	270.39	--
MSTRG.10738	8.93	10.2	11.55	10.45	11.3	18.06	11.39	9.21	11.09	14.74	13.97	11.09	13.76	15.24	13.16	10.12	11.71	14.21	10.56	10.94	10.66	15.17	18.31	8.78	203.59	236.42	264.69	215.5	213.73	365.57	236.66	207.4	220.61	298.6	290.16	255.68	382.39	347.8	264.93	206.59	232.83	289.45	238.74	268.79	224.05	309.09	345.01	184.17	OTU1
MSTRG.1074	3	2.93	3.4	10.26	9.78	7.44	10.62	7.35	11.21	5.02	8.51	10.69	5.44	5.85	7.36	9	9.27	8.72	8.2	7.19	8.63	12.3	10.51	7.02	91	90.21	103.63	281	245.91	200	293.21	220	296.25	135	234.99	327.57	200.96	177.49	197	244	244.93	236	246.46	235	241	333	263	195.54	CARA
MSTRG.10743	8.36	9.84	9.04	9.46	8.99	13.76	10.57	8.48	9.74	10.81	12.1	9.81	22.97	23.65	15.82	13.53	14.32	15.71	12.9	16.61	14.65	11.92	14.29	17.25	452.93	542.33	492.39	463.56	404.34	662	521.9	453.92	460.65	520.63	597.3	537.58	1517.03	1282.82	757.3	656.46	676.75	760.6	693.1	970.35	732.32	577.34	639.73	859.78	AGD3
MSTRG.10747	2.66	2.44	1.95	4.71	5.45	3.65	3.5	4.49	5.7	2.17	3.23	7.45	0.85	1.11	0.49	0.52	1.32	1.11	0.94	1.49	1.14	1.12	1.91	1.51	59	62	44.98	100	103	73	78	99	116	40	63	171	25	25	9	11	27	22	22	37	24	23	37	32	NDX1
MSTRG.10778	3.15	2.56	4.56	3.54	4.28	6.16	3.66	2.11	3.77	4.92	5.12	4.02	4.59	4.61	4.1	7.06	9.04	5.18	7.41	5.41	5.36	3.98	4.36	5.66	84.09	69.43	122.48	85.6	94.74	145.93	89.06	55.63	87.91	116.74	124.55	108.53	149.34	123.12	96.66	168.68	210.61	123.54	196.3	155.65	131.95	95.01	96.25	139.07	TCP20
MSTRG.10780	12.28	12.96	10.78	9.65	10.82	14.52	8.44	9.72	11.4	21.57	13.65	9.44	11.51	12.57	6.63	9.08	9.04	12.63	7.39	10.58	8.76	3.87	6.7	9.48	336.55	361.32	297.12	239.24	246.09	353.53	211	263.08	272.75	525.26	340.98	261.67	384.51	345.06	160.6	222.9	216.07	309.37	201.04	312.58	221.46	94.77	151.75	238.93	--
MSTRG.10789	0.76	0.7	0.48	0.75	1.09	0.86	1.3	1.15	1.88	3.54	2.11	2.63	2.83	2.83	1.28	2.37	4.93	5.8	3.34	5.69	5.56	2.38	3.87	7.2	27	25	17	24	32	27	42	40	58	111	68	94	122	100	40	75	152	183	117	217	181.05	75	113	234	TGA1
MSTRG.10812	4.15	3.82	3.54	4.03	4.11	6	4.14	4.08	3.3	4.05	4.44	4.36	5.5	6.09	5.57	4.67	4.84	5.16	3.99	5.08	4.74	5.46	5.29	4.49	172.74	162	148.28	152	142.19	222	157.38	168	120	150	168.47	183.55	279.43	254.02	205	174.21	176.01	191.88	164.87	228.22	182	203.1	182	172.02	At1g67325
MSTRG.10831	1.68	8.79	1.99	2.39	2.05	22.42	0.79	1.75	7.26	1.6	8.32	12.86	90.76	82.65	29.93	6.15	2.5	6.1	2.91	9.13	2.75	2.3	3.49	2.7	59.58	317.19	71.16	76.59	60.39	706.16	25.42	61.17	224.67	50.47	269.01	461.44	3924.42	2935.69	938.18	195.35	77.38	193.22	102.48	349.22	89.93	73	102.26	88.04	At3g07010
MSTRG.10844	6.8	6.14	4.72	3.54	4.05	8.5	4.72	5.24	5.79	11.49	9.48	5.24	38.05	32.4	16.8	14.72	12.15	11.64	13.68	18.74	14.16	10.45	15.74	11.58	135.65	124.56	94.66	63.93	67	150.52	85.8	103.15	100.74	203.61	172.38	105.78	925.03	646.99	296.01	262.87	211.35	207.47	270.71	403.11	260.44	186.19	259.48	212.52	VAMP721
MSTRG.10856	1.58	3.02	1.91	4.27	3.04	3.54	3.44	3.91	3.69	2.07	3.38	5.65	4.36	4.78	4.22	4.46	4.82	5.94	4.9	5.65	5.37	5.15	6.03	6.36	45.46	88.56	55.38	111.26	72.66	90.56	90.25	111.11	92.75	52.98	88.83	164.65	153.16	137.89	107.47	115.02	121.07	152.9	139.88	175.52	142.52	132.45	143.52	168.49	RAE1
MSTRG.10866	7.56	8.03	8.27	6.03	6.53	7.71	6.29	5.53	6.23	9.27	8.12	7.34	10.05	9.26	8.03	6.96	7.78	9.16	7.51	8.89	7.78	6.76	8.22	8.25	536.71	580.31	590.74	387.63	384.85	485.94	406.92	388.28	386.27	585.1	525.43	527.05	869.84	658.41	503.75	442.7	481.89	581.35	528.83	680.73	509.76	428.78	482.65	538.95	CAF1-7
MSTRG.10868	25.88	28.86	23.04	20.66	21.38	21.79	14.28	20.48	18.08	18.4	18.5	15.87	118.52	108.11	74.72	98.39	93.44	71.22	75.42	106.82	110.26	23.7	45.48	90.81	604.76	685.94	541.39	436.75	414.57	452.05	304.16	472.63	368.68	382.09	393.95	375.12	3375.24	2529.39	1542.42	2058.82	1904.66	1486.85	1748.11	2691.61	2376.27	494.77	878.29	1952.28	CCR1
MSTRG.10886	2.76	4.46	1.72	2.11	1.52	1.25	1.33	2.73	1.59	0.99	1.99	1.6	27.31	22.98	17.57	22.94	20.75	11.97	18.99	24.68	23.02	3.43	7.44	17.73	243.19	400.13	152.42	168.3	111.06	97.74	106.89	237.88	122.52	77.99	159.7	143.02	2938.26	2031.33	1370.09	1812.8	1598.05	943.56	1663.06	2349.37	1874.2	270.57	542.91	1439.86	HSP70
MSTRG.10912	0	0	0	0	0	0	0.09	0	0	0	0	0.04	0	0.24	0.09	1.07	1.74	0.13	1.12	0.85	1.34	0.13	0	0.39	0	0	0	0	0	0	2	0	0	0	0	1	0	6	2	24	38	3	28	23	31	3	0	9	rca
MSTRG.10919	2.87	7.86	1.48	0	0	0	0.06	0.31	0	0	0	0.15	3.16	8.7	0.9	0.06	0	0.06	0.16	0.24	0	0	0	0.11	56.35	156.69	29.19	0	0	0	1	6	0	0	0	3	75.62	170.85	15.63	1	0	1	3.16	5	0	0	0	2	SOT15
MSTRG.10922	0	0	0	0	0	0	0	0.01	0	0	0	0	0.02	7.67	0	0.01	0	0	0	3.64	0	0	0	1.74	0.04	0.08	0	0.02	0	0	0	0.19	0	0	0	0	0.44	167.96	0	0.19	0.09	0	0	86	0.01	0	0	35	SOT15
MSTRG.10923	0.64	1.3	0.36	0.51	0.33	0.05	0.2	0.32	0.26	0	0	0.18	4.87	0	2.7	3.47	2.94	0.77	1.66	0	1.89	0.05	0.39	0	13.96	28.92	8	9.98	6	1	4	6.81	5	0	0	4	129.56	0.04	52	67.81	55.91	15	36	0	37.99	1	7	0	SOT15
MSTRG.11	61.12	54.7	72.48	95.08	88.73	48.96	82.44	78.35	79.04	25.25	52.73	77.94	216.11	292.41	459.63	485.63	387.99	224.11	429.08	345.93	367.51	159.53	210.95	443.93	2303.63	2096.69	2746.87	3241.79	2775.69	1638.72	2832.71	2917	2599.85	845.6	1810.97	2972.12	9927.56	11035.1	15304.4	16390.4	12756.8	7546.11	16042.5	14060	12774.9	5372.78	6571.36	15393.4	ECT2
MSTRG.1100	1.59	3.5	1.73	1.54	0.92	0.61	1.68	1.63	1.46	0.39	0.99	1.26	0.4	0.52	0.18	0.1	0.33	0.24	0.06	0.21	0.25	0.23	0.14	0.44	55	122.7	59.89	48	26.37	18.61	53	55.56	44	12	31	44	17	18.1	5.59	3	10	7.4	2	8	8	7	4	14	--
MSTRG.11051	1.65	1.76	1.45	2.33	1.69	4.54	1.99	2.53	2.46	5.03	4.46	2.43	2.65	1.92	1.94	2.19	2.15	3.5	2.36	2.61	2.39	2.69	2.82	3	68.61	74.36	60.28	87.22	58.23	167.22	75.36	103.51	89.15	185.37	168.67	101.9	133.83	79.84	71.05	81.43	77.95	129.65	97.19	116.68	91.31	99.63	96.63	114.62	EIL3
MSTRG.11069	0	0	0	0	0	0	0	0	0	0	0	0	0	0	0.25	0	0	0.24	0	0.19	0	0.51	0	0	0	0	0	0	0	0	0	0	0	0	0	0	0	0	5.39	0	0	5.34	0	5.08	0	11	0	0	--
MSTRG.11070	22.62	30.51	27.36	24.29	21.41	29	20.66	18.35	24.56	14.96	25.86	25.61	53.29	59.17	66.58	53.86	56.16	36.44	42.75	47.58	44.42	29.38	29.24	32.78	528	717	645	508	420	576	436	429	510	315	554	592.87	1514	1367.8	1338.61	1123	1154	771.66	990	1186.92	970	626	580	703	--
MSTRG.11076	1.11	1.09	0.38	0	0.05	0.29	0.19	1.17	0.29	0.1	0.23	0.34	8.49	7.21	5.96	2.08	1.3	1.44	1.81	2.38	0.84	1.15	1.04	0.42	26	26	9	0	1	6	4	27	6	2	5	8	241.52	168.53	123	43.48	26.57	30	42	60	18	24	20	9	pod
MSTRG.11077	1.21	4.85	0.79	0	0	0.33	0.09	0.47	0.19	0.19	0.09	0.21	5.66	4.34	0.24	0.89	0.14	0.14	0.42	0.78	0.09	0	0.15	0.18	29	118	19	0	0	7	2	11	4	4	2	5	165	104	5	19	3	3	10	20	2	0	3	4	pod
MSTRG.11078	0	0.06	0	0	0	0	0	0.12	0.07	1.91	1.41	0	0.1	0	0.2	0	0	0.26	0.24	0	0.25	0	0	0	0	1	0	0	0	0	0	2	1	29	22	0	2	0	3	0	0	4	4	0	4	0	0	0	pod
MSTRG.11126	0.59	0.26	0.88	0.78	0.8	0.75	0.81	0.75	0.68	1.84	1.42	0.48	1.52	1.85	1.8	1.45	1.78	2.74	1.49	1.17	2.49	1.95	1.93	1.65	16	7	24	19	18	18	20	20	16	44	35	13	50	50	43	35	42	66	40	34	62	47	43	41	--
MSTRG.11133	0.19	1.3	0.38	1.88	0.23	0.43	1.66	1.34	0.87	1.06	0.62	1.31	2.63	3.21	4.7	6.75	3.68	2.32	4.95	2.98	3.28	1.48	3.2	4.93	1	7	2	9	1	2	8	7	4	5	3	7	17	17	22	32.01	17	11	26.02	17	16	7	14	24.01	--
MSTRG.11134	13.9	11.93	16.84	17.83	24.75	9.68	23.44	15.07	17.01	4.44	15.6	17.04	46.03	43.95	103.63	129.16	98.59	51.65	94.39	65.94	90.17	38.87	51.42	84.91	111.89	97.72	136.32	129.91	165.4	69.19	172.05	119.91	119.56	31.8	114.45	138.8	451.73	354.34	737.21	931.29	692.53	371.56	753.94	572.54	669.64	279.65	342.22	629.02	ECT2
MSTRG.11142	18.32	17.07	24.49	33.36	39.56	25.29	25.97	24.36	27.25	10.06	20.1	23.04	29.14	28.75	32.08	35.51	37.28	44.1	31.58	33.14	28.39	35.14	34.14	28.27	672	636	920	1151.95	1214	826	892	897	880	328	678	862.93	1305.8	1044	1055.93	1171	1194	1445	1169.87	1318.88	983.85	1198.98	1060	963	--
MSTRG.11146	4.55	5.98	4.58	5.5	5.74	6.14	6.2	6.02	5.34	7.08	6.72	5.38	11.86	12.19	12.75	9.32	9.48	8.95	7.49	9.7	9.59	8.47	8.31	10.31	220.86	294.82	223.57	241.45	231.28	264.37	274.19	288.58	226.13	305.39	296.88	264.21	701.43	591.92	546.56	404.86	401.21	387.71	360.49	507.59	428.98	367.06	333.2	460.01	MAD1
MSTRG.11159	5.84	11.84	6.38	2.26	2.5	5.2	2.45	3.19	2.75	3.13	3.35	3.53	15	16.36	10.9	6.01	5.64	6.09	5.39	9.62	7.52	2.46	4.29	4.72	191	394	210	67	68	151	73	103	78.5	91	100	116.72	598	536	315	176	161	178	175	339.56	227	72	116	142	--
MSTRG.11165	1.73	1.54	1.28	1.02	1.15	4.35	1.13	0.74	1.24	11.9	28.21	2.59	0.2	0.42	0.06	0.35	0.36	0	0.05	0	0	0	0	0	33.53	30.27	24.86	17.9	18.53	74.82	19.99	14.16	20.89	204.67	497.55	50.81	4.64	8.09	1	6	6	0	1	0	0	0	0	0	SOT15
MSTRG.11166	0.86	0.53	1.99	1.47	1.63	2.25	1.33	0.61	2.73	10.04	25.45	2.58	0.11	0.49	0	0	0	0	0	0.05	0.36	0.12	0.2	0.06	15.47	9.73	36.14	24.1	24.47	36.18	22.01	10.84	43.11	161.33	419.45	47.19	2.36	8.91	0	0	0	0	0	1	6	2	3	1	SOT15
MSTRG.11195	0	0.44	0.24	1	0	0	0.27	0.5	0.84	0	0.81	0.24	0	0.24	0	1.75	0	0	0.49	0	0.27	0.55	0	0.53	0	1.82	1	3.71	0	0	1	2	3	0	3	1	0	1	0	6.42	0	0	2	0	1	2	0	2	--
MSTRG.11197	1.94	1.16	1.65	3.7	4.42	2.83	3.06	2.37	4.21	1.84	2.65	2.68	4.75	4.2	8.91	8.09	8.34	7.56	8.36	8.13	10.33	8.97	9.41	9.07	49.18	29.16	40.87	78.68	92	65	69.18	60	88.5	42	59	68	139.77	106.23	197	183	178.39	164.45	207.56	210	236	193.3	193.14	209	PDE338
MSTRG.11203	2.55	4.03	2.39	9.12	8.89	13.14	9.38	8.11	12.16	12.95	14.23	14.18	10.25	10.36	11.64	11.54	12.78	20.89	12.18	14.49	14.79	24.86	26.05	16.15	76.55	123.01	72.13	247.38	221.42	350.08	256.54	240.22	318.4	345.15	389.02	430.31	374.7	311.06	308.48	309.94	334.46	559.79	362.37	468.66	409.25	666.35	645.91	445.54	MORF1
MSTRG.11210	1.48	1.42	1.6	0.84	0.68	1.09	1.14	1.05	0.65	0.64	2.18	1.4	0.96	1.39	2.57	1.06	1.74	0.64	1.15	2.11	1.72	0.85	1.26	1.54	15.59	15.25	17	8	6	10.21	11	11	6	6.02	21	15	12.4	14.75	24	10	16	6	12	24	16.76	8	11	15	--
MSTRG.11212	1.18	0.73	1.13	0.96	1.24	1	0.89	1.2	1.21	1.18	1.03	1.17	1.91	1.75	2.19	1.39	1.42	0.86	1.65	1.26	1.11	1.23	0.84	1.1	24	15	23	17.72	20.9	18	16.55	24	21.45	21.25	19	24	47.24	35.59	39.29	25.32	25.09	15.54	33.23	27.59	20.85	22.39	14.14	20.57	--
MSTRG.11213	0.55	0.76	0.88	1.55	1.45	1.81	1.73	1.51	1.58	0.75	1.47	1.26	0.77	0.63	0.61	2.14	2.08	1.28	1.77	1.63	1.7	1.79	1.53	1.62	10	14	16	25.28	21.7	29	28.45	27	25	12	24.23	23	17	11.41	9.71	34.68	32.74	20.75	31.77	31.71	28.36	29	22.86	27	PCMP-E82
MSTRG.11215	3.5	4.08	4.79	4.45	1.63	5.22	4.68	3.29	1.99	4.12	4.46	1.94	4.39	3.93	4.73	3.79	4.75	4.14	3.37	3.87	3.2	1.35	2.19	3.89	46.5	55.11	64.01	53.53	18	61.63	56.72	43.23	23.07	48.63	54	26.02	71.04	52.24	55.5	45.11	55	49.12	44.43	55.48	39.23	16	24.04	47.5	--
MSTRG.11235	0	0	0	0	0	0	0	0	0	0	0	0	0	0	0	0	0	1.08	0	0.3	0	0	0	0	0	0	0	0	0	0	0	0	0	0	0	0	0	0	0	0	0	3	0	1	0	0	0	0	ESP1
MSTRG.11241	0.66	0	0.71	1.8	1.97	1.44	2.8	2.38	2.46	1.09	1.79	2.02	1.09	1.22	1.62	2.28	2.57	2.85	2.57	2.93	2.77	1.6	3.46	2.5	13	0	14	32	32	25	50	46	42	19	32	40	26	24	28	40	44	50	50	62	50	28	56	45	CSN8
MSTRG.11262	11.01	12.68	12.25	14.9	15.01	22.93	14.8	14.74	18.05	17.08	21.05	17.23	17.17	19.05	20.68	14.48	15.01	15.42	12.48	16.07	17.93	20.8	18.99	16.99	573.58	670.84	643.09	702.03	648.76	1059.5	702.23	756.05	814.98	789.02	992.96	908.78	1086.89	989.24	946.82	674.36	679.8	713.56	638.93	895.64	859.86	959.29	816.35	812.18	MED15A
MSTRG.11272	1.46	0.97	2.48	1.08	0.48	0.32	0.61	0.54	0.54	1.21	0.86	0.37	0	0	0	0	0	0	0	0	0	0	0	0	71.12	48.12	120.96	47.62	19.55	14	27	26	23	52.43	38	18.19	0	0	0	0	0	0	0	0	0	0	0	0	RLP14
MSTRG.11274	0.92	0.62	0.88	0.97	0.45	0.8	0.6	0.55	1.01	2.22	2.07	0.66	1.2	1	1.14	1.64	2.11	1.31	1.31	1.32	2.18	1.45	1.27	1.69	22	15	21	21	9	17	13	13	21	47	45	16	35	24	24	35	44	28	31	34	48	31	25	37	--
MSTRG.11285	2.82	3.33	2.96	2.53	2.52	3.34	2.48	2.68	2.97	2.03	3.12	3.74	13.74	14.27	12.81	3.82	4.32	3.69	4.22	5.96	5.45	4.06	5.38	3.96	87.04	101.03	83.05	60	54.05	82.26	60	73	77.04	66	86.03	105.02	547.44	460.05	357	108	136	120.01	142	202	169.07	119.02	153.02	145.01	MED15A
MSTRG.11328	1.08	0.99	0.91	0.68	0.52	3.19	0.47	0.72	0.47	7.06	3.01	0.58	3.02	3.61	4.51	4.78	3.86	7.09	4.36	2.16	3.45	15.87	13.07	3.03	48.02	44.93	40.84	27.28	19.34	126.06	18.91	31.56	18.23	279.1	121.96	26.13	163.7	160.53	177.16	190.29	149.85	281.56	192.18	103.49	141.39	630.35	480.2	124.03	NFD4
MSTRG.11334	9.25	6.4	10.23	13.19	11.2	8.34	12.68	8.26	11.72	9.52	11.42	12.39	13.08	15.55	17.09	18.76	17.86	16.11	19.68	16.88	18.28	31.19	20.11	17.52	151.88	106.95	169	196	152.75	121.75	190	134	168	139	171	205.95	261.93	255.86	248	275.96	255.94	236.48	320.79	299	277	457.9	273.1	264.89	CNB1
MSTRG.11343	5.15	6.01	4.44	6.47	5.39	4.37	5.06	6.15	4.05	2.88	4.87	5.42	2.66	3.05	2.75	3.09	3.11	3.67	3.51	4.32	3.6	5.77	4.85	4.65	150.72	167.77	139.29	170.58	138.9	121.51	143.67	190.69	119.63	80.9	138.32	159.72	108.69	111.33	87.25	88.8	94.02	108.31	118.54	166.69	113.44	182.54	137.42	150	--
MSTRG.11344	1.22	1.39	1.55	2.18	1.53	2.35	2.7	1.67	2.02	2.54	2.35	3.09	1.21	1.27	1.02	0.97	0.8	1.23	1.37	1.77	1.57	1.1	1.89	1.57	42	49	54	68	44	72	85	57	61	78	74	108	51	44	31	30	24	38	47	66	50	34	54	50	At3g47200
MSTRG.11359	6.93	6.29	6.92	2.69	2.58	1.9	1.69	2.59	2.43	1.62	2.31	2.42	0.15	0	0.05	0	0	0.05	0.02	0	0.05	0.02	0	0	313.75	289.72	315.14	110.22	96.77	76.32	69.64	115.71	95.93	65.27	95.44	110.73	8	0	2	0	0	2	1	0	2	1	0	0	NAC035
MSTRG.11363	3.2	3.99	4.06	2.65	4.24	4.87	2.11	4.37	3.76	6.03	3.25	3.39	11.54	8.63	16.03	15.91	15.92	7.32	12.56	11.4	12.72	2.78	7.41	13.09	40	50.76	51	30	44	54	24	54	41	67	37	42.82	175.73	108	177	178	173.58	81.67	155.64	153.6	146.55	31	76.57	150.52	--
MSTRG.11373	0.32	0.56	0.56	1.3	1.1	1.72	1.19	0.92	0.99	1.38	1.21	1.55	0.95	1.3	1.08	1.59	1.27	2.53	0.62	2.26	1.33	1.43	1.66	1.28	13	23	23	48	37	62	44	37	35	50	45	64	47	53	39	58	45	92	25	99	50	52	56	48	--
MSTRG.11386	11.06	9.47	11.37	7.82	8.47	5.59	7.99	6.47	6.67	3.35	4.96	8.29	5.51	4.72	5.02	4.09	4.52	5.93	3.9	3.42	2.91	4.14	5.32	4.69	271.68	236.48	280.85	173.64	172.64	122	178.88	157	142.95	73	111	205.91	165	116	108.87	90	96.93	130	95	90.7	66	90.79	108	106	SPCC777.06c
MSTRG.11387	11.5	10.64	8.5	7.12	7.69	10.36	5.89	9.6	8.98	9.23	8.09	10.26	0.77	0.34	0.16	0.04	0.03	0.63	0.06	0.15	0.24	0.24	0.1	0.1	412.59	390.78	307.99	231.37	230.58	329.41	191.63	340.62	278.55	301.08	268.07	377.25	32.71	11.94	5	1.19	1	19.53	2.1	5.68	7.75	7.51	3	3.08	IDD7
MSTRG.11389	2.44	2.84	1.62	2.2	1.52	1.73	2.67	1.65	2.28	3.35	2.58	3.12	3.41	3.34	2.96	2.32	2.9	3.64	1.64	4.44	3.62	2.43	3.5	2.36	27	32	18	22	14	17	27	18	22	33	26	35	46	37	29	23	28	36	18	53	37	24	32	24	--
MSTRG.11397	0.66	1.15	1.36	0.99	1.24	2.45	1.65	0.87	1.52	4.61	4.26	1.85	2.14	2.41	2.25	1.96	2.86	2.61	2.79	3.18	2.62	2.73	2.83	1.9	17	30	35	22.98	26.46	56	38.75	22	34	105.25	99.66	48	67	62	51	45	64.19	60	71	88	62	62.63	60	45	--
MSTRG.11402	1.01	1	1.19	1.53	2.11	1.66	2.43	0.37	1.06	2.02	1.16	1.55	1.36	0.83	0.84	1.03	1.9	2.38	2.98	1.45	3.5	1.45	2.57	1.5	11	11	13	15	19	16	24	4	10	19.42	11.41	17	18	9	8	10	18	23	32	17	35	14	23	15	--
MSTRG.11419	3.21	4.53	2.98	3.69	4.79	3.65	3.32	3.52	4.45	1.48	2.09	3.39	4.47	4.46	3.05	2.02	3.29	2.81	1.66	2.3	2.84	2.83	3.19	2.34	78.72	113.15	73.63	82	97.72	79.54	74.28	85.5	95.43	32.21	46.7	84.22	133.84	109.76	66.23	44.52	70.38	61.74	40.36	60.9	64.43	62.02	64.84	52.91	PEX2
MSTRG.11437	5.29	11.53	3.64	3.12	3.2	8.18	4.43	4.33	4.31	3.4	4.86	6.34	18.08	16.65	7.47	4.89	5.62	5.4	4.64	7.28	5.65	1.59	3.79	7.17	236.12	523.61	163.37	126.24	118.57	324.47	180.29	190.92	167.85	135.07	197.59	286.67	983.9	744.64	294.59	195.58	218.93	215.56	205.64	350.49	232.59	63.45	139.97	294.43	KIN13B
MSTRG.11441	5.03	5.39	7.07	9.37	9.62	17.01	9.71	6.91	11.53	11.87	10.51	11.04	6.82	6.57	4.89	4.5	5.42	4.35	4.17	6.26	4.73	6.83	6.75	6.44	73	79.59	103.13	123	115.84	219.17	128.49	99	146.05	152.98	138.93	162.06	120.55	95.52	62.62	58.47	68.54	56.36	60	98	63.26	88.54	81	86	RHN1
MSTRG.11471	10.05	15.24	10.22	9.17	7.75	17.96	5.88	9.57	7.47	20.91	18.68	13.35	22.55	23.74	14.61	11.78	13.8	22.81	13.35	16.95	11.11	21.07	22.57	12.48	179.34	276.49	183.28	147.97	114.77	284.53	95.65	168.58	116.27	331.5	303.73	240.97	490.23	423.97	230.17	188.14	214.82	363.52	236.18	326.13	182.74	335.92	332.7	204.77	COX5B-2
MSTRG.11480	2.84	2.57	2.89	4.54	5.51	13.25	6.3	5.12	6.68	3.78	5.77	7.3	23.3	24.01	32.94	28.23	32.51	19.02	28.06	29.62	28.07	24.78	25.68	21.55	71.12	65.57	72.91	102.88	114.48	294.73	143.96	126.72	145.98	84.18	131.74	185.09	711.35	602.26	729.21	633.29	710.65	425.8	697.28	800.34	648.72	554.69	531.82	496.72	--
MSTRG.11488	8.57	7.83	9.11	9.21	10.47	13.94	9.55	7.87	8.39	13.2	12.46	11.04	13.35	14.19	13.87	14.93	15.09	16.6	12.84	15.52	17.53	12.29	14.97	20.98	365.19	339.79	392.28	355.89	372.33	530.61	373.3	329.56	311.65	502.58	483.76	476.74	690.82	607.61	520.89	568.72	558.45	629.51	542.46	712.04	685.88	466.26	530.2	818.5	CID3
MSTRG.11499	0.26	0	0	0.07	0	0	0	0	0.07	5.47	1.92	0	2.18	2.52	3.52	2.6	2.38	12.4	3.53	2.1	1.55	14.28	9.25	0.28	4	0	0	1	0	0	0	0	1	75	27	0	41	39	48	36	32	171	54	35	22	197	118	4	MYB4
MSTRG.11509	119.97	404.46	93.77	39.84	35.56	28.77	26.78	41.02	18.16	2.8	14.79	10.61	351.42	267.54	248.29	245.6	317.95	116.74	253.94	263.66	129.8	25.31	34.44	101.69	3358.52	11516.6	2639.57	1008.87	826.21	715.23	683.47	1134.48	443.58	69.56	377.27	300.56	11991.2	7499.79	6141	6157.27	7765.36	2919.99	7052.49	7960.13	3351.54	633.28	796.96	2619.19	CYP92C6
MSTRG.1157	4.6	7.24	3.96	2.68	2.66	1.77	2.73	2.61	2.96	1.23	2.89	2.62	13.39	11.82	8.02	5.49	6.01	5.77	5.83	8.93	5.63	5.73	6.41	5.03	243.22	389.49	210.46	128.51	116.63	83.14	131.6	136.52	136.54	57.93	139.14	140.01	863.66	626.29	375.02	260.22	277.23	272.87	305.99	509.71	274.86	270.7	280.33	245.07	CIP7
MSTRG.1158	3.65	6.58	2.49	2.19	2.52	1.7	2.42	2.27	2.21	0.7	1.16	2.03	10.78	11.32	6.67	4.65	4.72	4.7	4.66	8.29	4.78	4.61	5.96	3.9	70.13	128.41	48.14	37.97	40.13	29	42.34	43.01	37.11	12	20.24	39.42	252.24	217.69	113.22	79.9	79	80.6	88.74	171.63	84.71	79.15	94.64	68.95	--
MSTRG.11582	3.24	2.61	4.18	5.08	3.5	4.92	5.4	4.91	6.19	4.53	4.13	4.41	5.31	3.42	3.8	6.41	6.63	5.05	6.74	7.2	5.73	3.51	4.12	4.47	63	57.65	87	91	67	93	101.81	99	108	82	82.91	103.41	138.1	72	67	115	112.56	90	133	157.73	109.46	59	74.4	84	--
MSTRG.11589	12.27	12.98	13.2	9.84	10.72	31.14	8.97	9.55	10.09	124.43	48.5	9.4	13.21	13.55	12.18	11.27	9.91	21.51	8.3	10.28	10.7	23	22.02	14.62	498.26	536.13	539.26	361.54	361.3	1123.23	332.31	383.22	357.57	4490.85	1795.31	386.45	653.79	551.26	437.19	409.81	351.23	780.41	334.4	450.16	400.8	834.61	739.28	546.23	ACX1
MSTRG.11592	0	0.34	0.11	0.13	0	0.65	0.13	0.35	0.4	0.39	0.13	0.34	0.28	0.35	0.39	0.39	0.26	0.65	0.23	0	0.25	0.26	0.42	1.38	0	3	1	1	0	5	1	3	3	3	1	3	3	3	3	3	2	5	2	0	2	2	3	11	--
MSTRG.116	0.12	0.48	0.19	0.04	0	0	0	0.12	0.04	0	0	0.08	7.74	7.56	1.83	1.66	1.15	1.07	1.47	2.11	1.14	0.05	0.29	0.87	3	12.45	5	1	0	0	0	3	1	0	0	2	241.18	193.49	41.23	38.02	25.54	24.39	37.29	58.17	26.94	1.1	6.14	20.49	At3g47200
MSTRG.11603	5.17	7.01	4.2	8.86	7.66	10.28	7.82	8.36	9.92	9.77	12.95	12.82	17.35	18.84	19.1	15.76	16.83	17.6	16.4	15.86	13.72	22.83	22.52	14.44	138.51	191.11	113.08	214.89	170.42	244.6	191.15	221.37	232.15	232.62	316.27	347.59	566.95	505.76	452.34	378.2	393.65	421.53	436.11	458.46	339.22	546.82	498.95	356.15	CARA
MSTRG.11613	91.45	232.9	93.85	8.05	6.44	1.28	5.5	14.17	4.27	0.27	1.69	4.16	29.28	30.96	8.52	2.35	2.6	1.18	1.47	4.65	1.05	0.54	0.39	1.14	1130	2927	1166	90	66	14	62	173	46	3	19	52	441	383	93	26	28	13	18	62	12	6	4	13	--
MSTRG.11629	0	0	0	0	0	0	0	0	0	0	0	0	8.18	5.99	2.76	0.77	1.19	0.03	0.43	0.29	0.27	0.51	0.18	0.1	0	0	0	0	0	0	0	0	0	0	0	0	331.04	199.1	81	23	34.38	1	14.22	10.36	8.27	15	5	3	CAT7
MSTRG.11637	5.1	7.12	3.67	2.2	2.02	4.34	1.41	2.64	2.95	8.71	4.86	3.23	5.71	5.05	3.89	3.48	2.98	2.33	3.1	4.27	2.42	2.5	1.86	1.7	209.01	296.93	151.14	81.75	68.81	158.12	52.64	107.04	105.38	317.34	181.64	133.87	285.12	207.22	140.74	127.76	106.64	85.35	126.09	188.54	91.35	91.62	63.01	64.12	--
MSTRG.11641	1.52	1.45	1.08	0.96	0.39	1.96	0.72	1.21	0.62	1.96	0.48	0.75	2.32	1.85	2.71	1.09	2.12	1.95	1.76	2.63	1.54	3.05	2.24	1.42	14	13.52	10	8	3	16	6	11	5	16	4	7	26	17	22	9	17	16	16	26	13	25	17	12	--
MSTRG.11662	1.01	1.97	1.27	3.12	4.43	6.07	4.02	3.34	3.3	2.99	4.61	3.55	1.31	2.65	1.16	3.04	3.95	3.26	4.07	3.39	3.17	1.46	1.97	4.48	15.99	31.87	20.23	44.85	58.4	85.6	58.24	52.39	45.74	42.21	66.76	57.04	25.35	42.08	16.22	43.23	54.68	46.31	64.08	58.01	46.43	20.72	25.9	65.48	--
MSTRG.11683	1.38	2.04	1.91	1.6	2.5	2.23	2.76	2.93	2.02	3.33	4.18	2.36	6.14	5.78	4.59	4.63	4.54	4.5	6.66	5.6	4.98	4.43	5.25	4.85	22	33	30.47	23	33	31.47	40	46	28	47	60.62	38	119	92	64.45	66	63	64	105	96	73	63	69	71	--
MSTRG.11710	8.74	18.17	6.53	7.6	6.38	16.26	5.29	6.18	7.31	2.46	4.15	8.47	3.83	3.98	0.89	0.65	1.32	0.56	1.12	1.61	1.64	0.05	0.41	1.78	552.78	1168.5	415.11	434.51	335	913.38	305.08	386.38	403.51	138.26	239.14	541.7	294.95	251.76	49.94	37	72.61	31.72	70.34	109.78	95.62	3	21.58	103.47	ABCB2
MSTRG.11717	2.84	4.56	3.38	2.17	2.59	2.63	2.19	2.86	2.4	3.07	3.69	3.95	13.06	12.07	8.12	5.12	4.26	4.2	3.68	5.26	4.26	3.63	4.47	2.73	55.64	90.92	66.59	38.56	42.17	45.73	39.08	55.4	41.06	53.55	65.97	78.35	311.98	236.91	140.69	89.83	72.87	73.52	71.49	111.16	77.09	63.66	72.43	49.23	BPA1
MSTRG.11742	0.59	0.72	0.44	0.97	0.7	0.49	0.56	0.44	0.59	0.25	0.56	0.51	0.48	0.22	1.16	1.31	0.59	0.74	0.59	0.47	1.59	0.57	0.35	0.48	8	10	6	12	8	6	7	6	7	3	7	7	8	3	14	16	7	9	8	7	20	7	4	6	--
MSTRG.11745	3.38	2.08	2.63	6.69	5.27	2.71	5.54	5.36	5.93	2.46	3.52	5.9	6.52	8.17	11.93	13.86	12.19	11	14.61	10.88	13.06	8.13	10.37	14.86	139	87	109	249	180	99	208	218	213	90	132	246	327	337	434	511	438	404.51	596.72	483.3	496	299	353	563	--
MSTRG.11769	14.19	12.8	16.96	18.28	19.88	20.23	21.99	16.87	24.32	31.94	34.15	20.97	24.78	23.02	25.79	41.44	42.98	44.01	41.73	33.2	40.38	52.89	58.44	42.17	109	100	131	127	126.73	138	154	128	163	218	239	163	232	177	175	285	288	302	317.92	275	286	363	371	298	NRPB10L
MSTRG.11778	0.92	0.83	1.92	1.24	1.5	3.98	0.93	0.94	1.61	36.34	57.13	1.67	0.82	1.42	0.45	0.49	1.38	7.06	0.49	3.5	3.4	1.12	0.83	0.83	23	21	48	28	31	88	21	23	35	804	1296.44	42	25	35.37	10	11	30	157	12	94	78	25	17.14	19	AOX3
MSTRG.1179	5.94	6.2	8.38	8.92	6.58	9.76	8.58	8.1	8.62	11.94	11.25	10.07	9.2	11.14	11.74	9.95	8.83	11.33	10.3	8.55	10.59	13.03	15.33	12.19	98	104	139	133	90	143	129	132	124	175	169	168	185	184	171	147	127	167	168.49	152	161	192	209	185	TAF9
MSTRG.11790	0.7	0.18	0.8	1.45	1.27	1.08	1.25	0.69	0.99	0.67	0.93	0.54	3.67	4.07	7.31	8.23	7.74	6.1	7.82	6.2	7.6	5.33	5.93	6.35	19	5	23	38	31	26	32	19	24	16	24	15	127	115.59	184	212	196	156.23	224	194	201.47	134	138	168	SH3P1
MSTRG.11798	0.89	0.88	1.64	1.62	2.45	2.19	2.02	1.73	1.41	1.43	1.7	1.55	2.25	2.77	3.1	2.55	2.64	2.8	2.7	2.54	2.62	2.15	2.45	2.42	45	45	83	74	102.4	98	93	86	62	64	78	79	138	140	138	115	116	126	135	138	122	97	102	112	ALKBH8
MSTRG.11800	4.62	5	5.35	6.53	6.56	7.29	6.61	6.11	6.39	7.27	7.27	6.96	6.53	8.13	6.64	4.99	5.54	6.67	4.55	6.42	6.12	5.78	5.86	6.22	179.89	197.79	209.34	229.86	212.09	252.15	234.58	234.88	216.97	251.5	258.04	274.02	310	316.73	228.29	174.12	188.25	232.01	175.65	269.3	219.89	200.97	188.5	222.66	BAM8
MSTRG.11801	2.03	2.67	1.6	1.08	1.12	1.08	1.23	2.13	1.71	0.21	0.82	1.71	6.04	5.71	3.64	1.94	2.56	1.83	2.02	3.18	1.34	1.28	1.6	1.4	87	116.34	69	42	40	41	48	90	64	8	32	74	315.27	245	137.9	74.57	95.68	70	86	147	53	49	56.59	55	RMR1
MSTRG.11804	0	0.14	0	0	0	0	0	0	0	0.08	0	0	3.58	4.75	2.55	0.24	0.16	0	0.36	0.13	0	0	0	0.47	0	2	0	0	0	0	0	0	0	1	0	0	61	66.46	31.47	3	2	0	5	2	0	0	0	6	PLAT1
MSTRG.11808	0.89	0.51	1.19	1.55	1.24	0.85	0.86	1.11	1.8	0.73	1.13	0.91	2.22	1.92	2.83	3.82	3.73	2.87	3.24	3.72	5.38	3.72	3.73	4.35	26	15	35	41	30	22	23	32	46	19	30	27	79	56	73	100	95	75	94	117	145	97	90	117	rft1
MSTRG.11816	0.55	0.11	0.18	0.4	1.27	1.48	0.92	0.37	0.63	0.33	0.88	0.61	5.2	3.75	9.45	21	30.66	18.72	23.33	15.44	27.32	20.79	33.14	15.56	15	3	5	10	29	36	23	10	15	8	22	17	174	103	229	516	733.98	459	634.99	457	691.32	509.84	751.63	392.9	PILS1
MSTRG.11833	6.52	10.55	7.61	8.16	7.99	8.8	5.68	6.17	6.73	7.89	8.7	6.18	17.96	20.57	18.67	16.67	15.51	21.24	10.87	12.15	11.92	16.59	16.04	12.19	121	199	142	137	123	145	96	113	109	130	147	116	406	382	306	277	251	352	200	243	204	275	246	208	--
MSTRG.11877	0.75	1.4	0.55	0.39	0.33	0.49	0.35	0.4	0.41	1.83	0.83	0.27	3.05	3.28	1.39	1.5	1.13	1.86	0.84	2.2	1.29	1.15	0.62	1.03	19	36	14	9	7	11	8	10	9	41	19	7	94	83	31	34	25	42	21	60	30	26	13	24	At4g22758
MSTRG.11878	1.46	1.87	1.74	1.94	2.37	3.29	3.36	2.51	4.01	6.08	6.41	4.18	5.15	6.49	3.39	3.83	4.94	5.69	3.97	5.21	4.35	4.25	4.94	5.55	20	26	24	24	27	40	42	34	48	74	80	58	86	89	41	47	59	69.64	54	77	55	52	56	70	At1g12390
MSTRG.1190	6.26	6.35	6.97	8.9	7.89	11.06	10.45	10.77	10.26	16.63	14.17	13.72	7.37	7.34	10.56	10.89	11.97	9.5	11.8	10.69	10.57	15.3	12.83	12.81	259.36	267.6	290.53	333.65	271.33	407.16	394.74	440.89	371.13	612.41	534.98	575.25	371.97	304.38	386.44	404.25	432.82	351.85	485.06	477.69	403.92	566.6	439.56	488.34	--
MSTRG.11908	23.36	28.36	22.31	21.55	20.22	15.84	16.98	18.8	22.78	19.99	21.52	18.63	19.03	21.81	12.11	15.04	15.44	11.49	13.69	14.86	10.89	13.74	8.81	14.7	430	531	413	359	309	259	285	342	366	327	361	347	427	402	197	248	248	189	250	295	185	226	134	249	AGL19
MSTRG.11996	45.38	34.52	50.16	50.93	52.78	50.7	56.28	53.34	49.15	37.58	39.06	50.68	12.72	13	13.14	11.61	12.04	12.73	11.26	14.65	13.04	13.9	16.26	15.67	867.1	670.9	963.7	880.37	837.02	860.26	980.53	1006.95	819.55	638.06	680.23	979.77	296.22	248.72	221.88	198.63	200.62	217.35	213.43	301.86	229.78	237.35	256.75	275.45	ISPF
MSTRG.12020	4.16	3.84	3.69	3.18	3.95	5.31	4.26	3.14	3.25	6.13	5.56	4.09	4.41	4.67	3.83	3.4	2.98	5.27	3.3	3.71	3.86	4.42	3.76	4.07	156.52	146.73	139.47	108.06	123.27	177.34	145.96	116.45	106.7	204.73	190.4	155.58	202.13	175.62	127.17	114.54	97.75	176.94	122.89	150.31	133.79	148.61	116.96	140.95	POB1
MSTRG.12028	18.84	25.3	13.18	13.5	11.43	10.97	13.69	14.21	16.38	4.53	10.12	14.08	25.8	24.31	20.44	16.83	14.6	14.98	16.37	16.63	13.53	11.2	8.17	11.58	145	198	102	94	73	75	96.08	108	110	31	71	109.61	242	187.33	139	116	98	103	125	138	96	77	52	82	--
MSTRG.12035	9.59	8.78	10.24	10.11	10.14	24.43	12.65	10.59	13.72	18.92	16.82	14.71	10.51	10.8	7.98	4.12	6.89	15.38	6.65	10.62	8.18	13.82	15.87	14.92	851.41	792.79	914.08	811.91	746.89	1925.94	1024.03	928.4	1062.48	1492.57	1360.58	1321.12	1137.06	960	626.09	327.41	533.64	1219.39	585.94	1016.94	669.52	1095.9	1164.48	1218.34	CIP1
MSTRG.1205	30.15	23.08	21.7	11.96	16.76	7.44	11.11	11.52	11.22	4.61	7.81	11.5	7.37	5.83	5.29	8.03	5.38	8.56	6.16	6.24	5.19	13.58	11.05	5.26	654.47	509.56	473.64	234.85	302.01	143.37	220	246.96	212.49	89	154.59	252.68	194.9	126.76	101.45	156.13	101.88	166.12	132.58	146.08	103.85	263.45	198.25	105	accB
MSTRG.12057	8.03	7.28	8.9	8.02	7.06	6.82	6.98	5.53	6.42	5.72	5.48	5.34	9.7	8.07	8.87	7.24	10.09	9.9	7.18	7.94	8.58	8.69	8.73	9.08	275.81	254.41	307.57	249.18	201.23	208.08	218.72	187.59	192.4	174.65	171.53	185.61	406.3	277.77	269.18	222.77	302.54	303.79	244.84	294.02	271.89	266.91	247.88	286.92	Ubr7
MSTRG.12070	1.46	1.13	1.84	1.33	2	2.87	2.06	1.97	3.46	3.19	2.41	1.62	2.49	2.95	2.17	2.1	2.5	2.85	1.98	2.75	2.43	2.2	1.79	2.37	40.79	32.26	51.83	33.55	46.4	71.2	52.53	54.36	84.37	79.42	61.57	45.82	84.96	82.54	53.53	52.56	60.91	71.16	55.09	83.07	62.61	55.12	41.5	60.91	SKIP8
MSTRG.12080	22.72	23.51	23.65	22.18	24.36	35.4	23.96	23.43	27.96	32.97	28.57	26.26	33.35	32	36.79	32.59	28.91	34.55	28.13	28.81	29.57	36.18	40.78	26.93	465.08	489.57	486.77	410.79	413.97	643.46	447.11	473.88	499.58	599.83	533.01	543.86	832.15	655.99	665.42	597.42	516.23	631.84	571.27	636.05	558.22	661.85	689.94	507.26	RPN12A
MSTRG.12084	8.05	8.04	5.07	6.11	5.36	5.97	6.14	6.51	7.28	5.75	6.61	7.29	41.98	34.72	20.96	13.6	13.43	9.16	10.25	17.91	12.65	7.89	8.8	9.28	288.22	292.6	182.6	197.8	159.14	189.79	200.2	230.3	227.37	182.86	215.67	263.97	1831.17	1244.2	662.77	435.85	419.33	293	363.74	691.05	417.43	252.46	260.34	305.61	KLCR1
MSTRG.12091	2.3	3.34	1.64	0.51	0.22	0.16	0.17	0.37	0.03	3.2	7.91	0.22	0.41	0.3	0.07	0.03	0.03	0.07	0.12	0.16	0.14	0.13	0.04	0.11	78.81	116.22	56.58	15.64	6.22	5	5.35	12.39	1.02	97.4	246.81	7.7	17.23	10.36	2	1	1	2	4	6	4.34	4	1	3.54	TIC32B
MSTRG.12093	5.2	5.11	4.93	1.4	1.97	4.02	3.25	1.84	3.67	3.27	2.92	3.17	0.45	0.3	0.62	0.07	0	1.35	0.37	0.39	0.13	1.42	1.61	0.66	86	86	82	21	27	59	49	30	53	48	44	53	9	5	9	1	0	20	6	7	2	21	22	10	AtMg00820
MSTRG.12095	7	10.05	9.5	6.14	6.37	15.34	9.35	4.96	6.46	15.96	13.17	6.56	12.45	10.09	7.04	7.58	7.59	8.28	6.55	7.6	7.66	10.95	8.54	9.12	79.46	116	108.46	63	60	154.65	96.74	55.65	64	161	136.23	75.34	172.26	114.72	70.6	77	75.16	83.94	73.77	93.01	80.15	111.1	80.12	95.25	SPBC119.09c
MSTRG.1211	0.3	0.72	0.31	0.65	2.01	1.13	1.66	2.46	2.18	0.69	0.85	1	1.28	1.82	1.53	0.06	0.84	0.23	0.41	0.78	0.33	0.46	0.31	1.06	5.77	14.24	6	11.46	32.49	19.58	29.49	47.28	37	12	15	19.68	30.43	35.43	26.28	1	14.32	4	8	16.45	6	8	5	19	YALI0A18337g
MSTRG.1212	53.15	68.68	49.39	42.08	40.96	70.14	44.18	44.34	36.32	65.16	53.15	59.55	115.06	125.16	79.77	60.89	57.08	87.59	61.62	66.71	36.41	94.28	71.14	66.24	872.38	1146.53	815.09	624.84	558.08	1022.3	661.15	719	520.24	950.34	795.05	989.06	2301.78	2057.09	1156.68	894.99	817.33	1284.39	1003.27	1180.71	551.23	1382.88	965.07	1000.22	COX5B-2
MSTRG.12149	1.69	0.65	0.19	1.04	0.68	1.59	1.55	0.38	0.86	1.38	1.65	0.28	7.18	6.3	9.38	24.06	30.54	39.3	28.37	16.85	35.11	4	25.97	31.7	18	7	2	10	6	15	15	4	8	13	16	3	93	67	88	228.87	283	372.94	299	193	344	38	228	309.81	--
MSTRG.12169	12.49	10.87	13.21	14.84	13.19	18.97	14.2	11.37	16.46	23.72	24.82	15.99	25.13	25.36	25.28	25.87	24.91	52.17	30.12	28.43	27.52	58.32	52.84	27.21	135.57	120.02	144.23	145.69	118.86	182.85	140.56	121.9	155.91	228.83	245.55	175.6	332.47	275.64	242.44	251.43	235.91	505.95	324.34	332.73	275.5	565.68	474.08	271.77	--
MSTRG.12188	11.83	12.39	10.67	11.07	11.14	5.77	10.9	9.33	9.25	2.98	6.27	8.75	6.11	5.15	7.23	8.25	8.55	6.67	6.89	6.79	7.04	7.56	6.38	6.72	342.4	364.82	310.77	289.9	267.8	148.41	287.86	266.84	233.75	76.69	165.58	256.43	215.66	149.27	185	214	215.97	172.65	197.97	212.07	188.06	195.54	152.77	178.97	OVA4
MSTRG.12216	1.03	0.43	0.51	0.09	0	0	0	0.36	0.14	0	0	0	18.29	14.12	9.55	9.33	5.17	0.53	6.47	9.4	6.23	0.04	0.43	2.63	26	11	13	2	0	0	0	9	3	0	0	0	563	357	213	211	114	12	162	256	145	1	9	61	IRX10
MSTRG.12221	19.88	23.65	17.6	17.29	22.65	19.64	16.14	15.9	16.73	17.33	17.49	15.31	25.97	28.97	16.92	15.52	23.1	23.8	21.02	20.22	19.92	22.43	20.33	23.35	408.78	501.67	365.95	330.12	406.74	345.11	315.51	334.86	310.69	334.47	318.92	346.77	682.12	630.49	317.48	323.13	443.26	460.1	431.25	487.17	391.92	411.91	336.19	484.93	--
MSTRG.12225	9.35	8.5	9.68	9.92	9.66	15.83	10.45	9.41	10.93	13.92	14.76	9.76	12.85	11.41	11.7	8.16	10.65	12.72	8.78	9.5	9.04	13.84	18.27	10.36	228.41	207.58	238.31	217.5	200.27	340.43	235.34	224.6	234.39	303.4	322.84	243.32	368.61	276.2	253.07	181.41	233.17	278.55	216.26	252.21	201.95	299.91	376.99	234.83	OTU1
MSTRG.12241	0.59	0.97	0.15	0	0	0	0.11	0.1	0	0.22	0.05	0.1	6.77	4.02	2.28	3.35	1.41	0.17	1.44	1.05	0.85	0	0.12	0.32	12	20	3	0	0	0	2	2	0	4	1	2	168	82	41	61	25	3	29	23	16	0	2	6	NET1D
MSTRG.12249	0.15	0.14	0	0.16	0.21	0.33	0.1	0.07	0.08	0.5	0.32	0.07	0.12	0.24	0.42	0.95	2.24	2.16	1.98	0.68	0.9	1.73	1.87	2.27	2	2	0	2	2.39	4	1.25	1	1	6	4	1	2	3.27	5	11.59	26.51	26.23	26.65	10	11.24	21	20.96	28.38	At5g13200
MSTRG.12258	0.08	0.47	0.64	0	0.1	0.27	0.18	0.24	0.09	0	0.09	0.24	0.66	0.56	1	0.72	0.55	0.45	0.4	0.74	0.17	2.42	0.68	0	1	6	8	0	1	3	2	3	1	0	1	3	10	7	11	8	6	5	5	10	2	27	7	0	--
MSTRG.12265	0.31	0	0	0	0	0	0	0	0	0	0	0.3	1.34	2.75	5.08	0.57	0.47	0.46	0.31	1.04	0.11	0	0.12	0.33	3	0	0	0	0	0	0	0	0	0	0	3	16	27	44	5	4	4	3	11	1	0	1	3	--
MSTRG.12271	15.84	15.6	18.54	8.36	10.2	4.86	6	6.1	5.66	6.83	4.38	3.96	1.67	1.38	1.86	4.11	2.96	1.47	2.7	1.98	2.87	2.22	3.4	2.24	490.15	491	577.1	234.19	262.03	133.64	169.27	186.49	153	187.93	123.64	124.16	63	42.66	51	114	80	40.67	83	66	82	61.39	87	63.76	ACR4
MSTRG.12272	1.8	1.85	2.05	2.44	2.63	4.62	2.38	1.69	2.56	6.19	4.29	2.54	2.13	1.62	2.24	4.52	3.89	3.8	3.84	2.97	3.65	2.5	2.85	2.63	87.91	91.57	100.52	107.4	106.26	200.07	105.94	81.37	109.09	268.26	190.45	125.47	126.66	78.88	96.34	197.32	165.39	165.46	185.7	156.35	164.05	108.99	114.75	117.93	TCP20
MSTRG.12276	0.79	0.5	0.94	0	0.28	0	0	0.44	0.09	0.04	0.04	0.04	10.67	15.18	16.31	15.29	22.9	1.85	16.41	20.61	8.48	0.58	1.71	2.19	20	13	24	0	6	0	0	11	2	1	1	1	330.93	386.61	366.6	348.23	508.19	42	414.21	565.33	198.98	13.17	36	51.31	LA1
MSTRG.12304	1.11	3.95	1.29	3.83	3.43	1.88	3.66	4.51	4.39	0.07	2.92	5.44	1.93	1.11	0.63	1.04	1.84	0.28	1.06	0.86	0.8	0.97	0.3	1.34	18	65	21	56	46	27	54	72	62	1	43	89	38	18	9	15	26	4	17	15	12	14	4	20	LTPG1
MSTRG.12326	1.51	8.22	1.48	1.63	0.99	12.81	0.84	1.25	5.15	0.57	6.87	10.07	89.86	83.68	30.38	7.82	2.75	3.53	2.97	10.36	2.84	0.74	0.96	2.59	52.42	290.81	51.84	51.41	28.61	395.84	26.58	42.83	156.33	17.53	217.99	354.56	3810.58	2915.31	933.82	243.65	83.62	109.78	102.52	388.78	91.07	23	27.74	82.96	At3g07010
MSTRG.12351	1.82	2.81	2.25	2.28	3.84	3.29	2.92	3.72	2.81	2.18	4.04	5.07	5.78	5.38	4.41	5.11	4.17	6.51	5.23	5.56	5.27	5.37	5.88	6.45	54.54	85.44	67.62	61.74	95.34	87.44	79.75	109.89	73.25	58.02	110.17	153.35	210.84	161.11	116.53	136.98	108.93	174.1	155.12	179.48	145.48	143.55	145.48	177.51	RAE1
MSTRG.12362	70.81	95.61	52.32	53.26	43.7	51.1	34.87	47.47	40.92	58.01	40.58	34.22	140.17	144.98	85.21	166.83	135.99	138.39	107.73	190.09	168.23	36.12	77.34	184.49	1652.24	2269.06	1227.61	1124.25	846.43	1058.95	741.84	1094.37	833.32	1202.91	863.05	807.88	3986.76	3387.61	1756.58	3486.18	2768.34	2885.15	2493.89	4783.39	3620.73	753.23	1491.71	3960.72	CCR1
MSTRG.12417	0.06	0.87	0	0.07	0	0.08	0	0.26	0.07	0.21	0.35	0	1.18	2.21	1.44	1.88	2.48	1.52	1.39	2.29	3.1	1.56	1.28	2.3	1	14	0	1	0	1.16	0	4	1	3	5	0	22.6	34.87	20	26.58	34.04	21.37	21.66	39	45	22	16.74	33.39	SGS3
MSTRG.12423	2.48	3.53	2	0.85	1.15	0.2	0.91	1.38	0.95	0	0.33	0.76	1.73	3.16	0.36	0.07	0.27	0	0.35	0.11	0	0	0.07	0	41.65	60.31	33.81	13	16	3	14	23	14	0	5	13	35.38	53.15	5.37	1	4	0	5.84	2	0	0	1	0	SOT15
MSTRG.12427	4.46	5.45	4.82	5.8	5.62	7.81	6.03	5.5	5.67	7.14	8.84	6.83	10	8.94	8.41	7.52	7.88	10.31	6.82	8.4	8.22	7.44	9.54	9.81	315.78	392.43	343.08	371.42	330.26	491.07	389.26	385.02	350.77	449.65	570.45	489.69	863.4	634.26	526.53	476.94	486.91	652.08	479.17	641.28	537.09	470.98	558.37	639.03	XPO7
MSTRG.12434	10.37	17.05	13.07	17.43	13.91	26.08	13	12.01	17.49	17.49	24.47	22.83	68.66	67.71	65.66	52.14	53	58.07	54.17	51.17	46.29	75.8	65.11	36.56	152	254.28	192.76	231.16	169.26	339.67	173.8	173.98	223.82	227.88	327.02	338.8	1227.13	994.12	850.62	684.66	677.97	760.81	787.99	809.13	626.1	993.25	789.1	493.27	At3g12390
MSTRG.12443	7.1	6.02	6.62	16.38	15.55	19.73	15.28	17.67	20.64	11.16	12.06	17.2	5.76	6.7	7.78	11.14	11.65	6.57	10.03	11.17	16.17	9.83	11.59	21.11	368.22	317.44	344.97	768.58	669.16	908.51	722.49	905.19	933.99	514.34	569.97	902.62	364.13	348	356.29	517.23	526.86	304.46	516	624.81	773.17	455.62	496.86	1007.04	CYP714B1
MSTRG.12449	0.68	1.4	0.42	0	0	0	0.12	0.05	0	0	0.06	0	7.09	6.94	4.11	1.24	0.42	0.29	0.53	3.03	0.17	0	0	0.17	13	27	8	0	0	0	2	1	0	0	1	0	164	132	69	21	7	5	10	62	3	0	0	3	SOT15
MSTRG.12452	0.06	0.14	0.11	0.44	0.31	0.19	0.73	0.32	0.72	0.61	0.76	0.74	1.11	1.29	1.27	1.22	1.02	1.96	1.19	1.31	0.62	4.1	3.22	1.08	2	5	4	14	9	6	23	11	22	19	24	26	47	45	39	38.05	31	61	41	49	20	127.47	92.45	34.45	At1g15480
MSTRG.1246	2.73	2.65	2.76	3.36	2.88	3.62	3.28	2.52	3.68	2.59	3.95	3.49	4.27	4.12	3.68	2.96	3.18	3.55	3.15	3.3	4.11	3.45	3.36	3.59	63	62	64	70	55	74	69	57.43	74	53	83	81.44	120	95	75	61	64	73	72	82	87.44	71	64	76	sys1
MSTRG.12483	1.21	1.03	1.36	1.53	1.19	1.18	0.96	0.8	1.05	1.22	1.64	1.1	0.22	0.26	0.15	0.22	0.35	0.41	0.13	0.33	0.4	0.4	0.09	0.45	89.35	77.7	101.14	102.37	73.25	77.77	64.59	58.3	67.98	80.29	110.29	82.53	20.08	19.02	9.89	14.55	22.86	27.36	9.43	26.54	27.04	26.73	5.26	30.73	ABCC3
MSTRG.12488	0.37	1.11	0.46	0.26	0.19	0.12	0.29	0.28	0.27	0.13	0.34	0.08	5.49	7.23	3.25	0.98	2.38	1.67	0.92	4.85	2.65	0.7	0.29	0.81	28	85	35	18	12	8	20	21	18	9	23	6	504	545	216	66	156	112	69	394	184	47	18	56	RPPL1
MSTRG.12491	29.58	25.06	38.48	38.91	37.41	32.85	39.83	37.87	34.84	18.05	22.27	36.14	21.1	16.12	19.65	24.52	28.23	31.32	24.47	23.06	33.21	19.57	28.18	24.6	203.36	175.2	265.99	241.99	213.49	200.57	249.69	257.19	209.01	110.27	139.51	251.4	176.8	110.97	119.37	150.97	169.31	192.35	166.89	171	210.58	120.22	160.16	155.61	--
MSTRG.12492	0.33	0.35	0.32	0	0.38	0.67	0	0.65	1.03	0	0	0	0	0	0.77	0.42	0	0.38	0	0.34	1.21	0	1.19	0.32	1.1	1.2	1.07	0	1.06	2	0	2.14	3	0	0	0	0	0	2.28	1.26	0	1.15	0	1.21	3.73	0	3.28	1	--
MSTRG.12493	10.31	6.53	9.68	7.12	9.24	8.09	6.34	4.11	7.54	4.24	5.79	4.52	4.63	3.57	5.12	6.75	5.77	8.79	4.06	4.26	5.36	4.43	3.42	4.89	124.47	80.21	117.61	77.79	92.6	86.77	69.79	49.01	79.52	45.55	63.7	55.28	68.18	43.17	54.64	73.04	60.76	94.84	48.62	55.42	59.75	47.76	34.15	54.34	--
MSTRG.12540	1.13	0.59	1.88	2.13	2.03	0.59	3.08	1.21	2.21	0.35	0.93	1.9	0	0	0	0	0	0	0.04	0	0	0	0	0	32.34	17	54	55.08	48.04	15.09	80.11	34.03	55.14	9	24.15	55	0	0	0	0	0	0	1	0	0	0	0	0	At3g47200
MSTRG.12541	0.52	0.28	2.49	4.22	5.4	1.56	9.15	0.45	5.29	1.37	4.17	0.7	22.18	19.05	17.65	45.27	46.47	21.84	39.3	39.94	53.77	12.33	19.09	29.53	16.15	9.03	78.15	119.16	140.09	43.23	260.65	14.01	144.32	38	118.67	22.03	844.43	595.82	487	1266.23	1266.26	609.52	1217.62	1345.12	1548.94	344.17	492.79	848.54	At3g47200
MSTRG.12543	11.93	8.63	15.09	47.21	50.97	18.44	46.39	39.25	59.47	5.72	20.15	44.84	72.1	74.74	67.98	110.5	102.81	63.85	88.86	104.97	84.33	59.76	54.85	81.15	591.51	434.97	751.85	2116.76	2096.87	811.68	2096.24	1921.96	2572.54	252	910.18	2248.97	4355.57	3709.18	2977	4904.77	4445.74	2827.48	4369.38	5610.88	3855.06	2646.83	2247.21	3700.46	At3g47200
MSTRG.12545	3.86	18.98	9.01	0.16	0.04	0.24	0	0.55	0.25	0.16	0.04	0.07	39.49	40.64	23.64	4.39	2.98	0.48	3.13	7.69	0.98	0.16	0.26	1.53	107	535	251	4	1	6	0	15	6	4	1	2	1334	1128	579	109	72	12	86	230	25	4	6	39	At3g47200
MSTRG.12552	0.17	0.9	0.25	0.09	0	0	0.05	0.04	0	0	0.05	0	1.85	1.79	1.56	1.63	1.92	1.45	1.64	1.24	1.72	2.1	1.77	1.45	4	22	6.02	2	0	0	1	1	0	0	1	0	54	43	33.01	35	40	31	39.03	32	38	45	35	32	At3g47200
MSTRG.12557	6.32	4.81	4.83	7.81	7.49	6.05	6.53	9.16	10.16	3.66	7.66	9.15	12.87	14.05	12.13	14.65	15.68	11.65	13.92	19.2	15.89	11.04	7.49	12.37	239	185	183.75	267	235	203	225	341.97	334.99	123	264	350	593	531.91	405	495.97	517.03	393.46	522	782.57	553.97	373	234	430	At3g47200
MSTRG.12558	11.12	6.81	10.31	7.27	6.43	2.47	6.8	8.53	6.48	0.97	3.38	6.66	9.6	8.35	4.93	4.93	5.54	1.9	3.84	6.56	4.31	1.88	2.46	3.21	350	218	326.22	207	168	69	195	265	178	27	97	212	368	263	136.99	139	151.97	53.54	119.97	222.64	125	53	64	93	At3g02645
MSTRG.12565	0	0	0	0	0	0	0	0	0	0	0	0	0	0	0	0	0	0	0	0	0	0	1.88	0	0	0	0	0	0	0	0	0	0	0	0	0	0	0	0	0	0	0	0	0	0	0	5	0	BGLU27
MSTRG.12589	0.69	0.38	0.91	0.97	1.51	1.79	0.71	1.01	1.43	1.24	2.12	1.47	1.58	1.19	0.91	0.95	1.44	2.14	1.58	0.78	1.1	1.68	1.2	3.01	17.79	10.11	23.66	22.59	32.28	41.12	16.63	25.72	32.21	28.41	49.82	38.37	49.59	30.83	20.71	21.9	32.47	49.32	40.59	21.69	26.3	38.77	25.63	71.55	NSE4A
MSTRG.12596	6.41	8.28	5.31	4.68	4.43	5	5.04	6.45	5.81	5.01	5.92	7.59	27.6	24.61	12.97	10.71	9.38	10.85	8.73	15.6	12.66	10.78	11.8	13.02	656.33	861.53	546.32	433.27	376.65	454.75	470.32	652.07	519.06	455.99	552.22	785.56	3443.4	2521.97	1172.82	981.26	837.56	992.14	886.43	1721.78	1194.92	986.11	998.6	1225.99	CALS3
MSTRG.12599	5.52	6.12	3.3	0	0.05	0	0	2.73	0.57	0	0.09	0.33	8.32	6.36	2.63	2.29	0.97	0.23	0.75	0.73	0.27	0.46	1.2	0.36	133	150	80	0	1	0	0	65	12	0	2	8	244.48	153.47	56	49.52	20.43	5	18	19	6	10	24	8	pod
MSTRG.12600	8.35	20.92	7.66	0.58	1.13	1.99	1.07	5.52	2.07	0.68	1.57	3.64	19	18.28	2.64	1.89	0.34	1.6	1.17	1.39	0.33	0.34	0.41	1.35	222	566	205	14	25	47	26	145	48	16	38	98	616	487	62	45	8	38	31	40	8	8	9	33	pod
MSTRG.12647	0.3	0.11	0.37	0.33	0.63	1.65	0.7	0.38	0.77	1.14	0.91	0.78	1.08	0.79	1.28	1.26	1.46	3.32	1.21	1.5	1.59	1.68	2.27	2.21	8	3	10	8	14	39	17	10	18	27	22	21	35	21	30	30	34	79	32	43	39	40	50	54	--
MSTRG.12654	271.38	250.84	310.85	522.62	451.31	203.34	426.46	395.37	415.94	97.19	289.08	423.04	995.79	1228.31	2009.32	2026.79	1592.87	971.79	1834.61	1463.96	1543.85	692.23	801.23	1847.56	11152.1	10484.3	12844.7	19429.1	15394.6	7420.81	15979	16051.1	14917.4	3549.2	10826.5	17591.2	49878.3	50544.7	72951.8	74588.7	57106.5	35679.4	74792.2	64878.4	58516.4	25421.3	27215.8	69855	ECT2
MSTRG.12656	0	0	0	0	0	0	0	0	0	0	0	0	0	0	0	0	0	0	0.68	0	0	0	0	0	0	0	0	0	0	0	0	0	0	0	0	0	0	0	0	0	0	0	6.8	0	0	0	0	0	ECT2
MSTRG.12677	2.53	2.13	3.84	3.58	2.95	5.9	4.01	2.83	3.56	7.4	7.04	3.61	4.04	4.12	2.13	3.58	5.2	4.5	3.76	5.06	4.95	0.47	1.89	3.54	97	83	148	124	94	201	140	107	119	252	246	140	189	158	72	123	174	154	143	209	175	16	60	125	--
MSTRG.12705	6.77	3.21	9.85	3.34	2.02	7.53	3.31	1.35	2.55	32.17	29.91	1.82	1.02	1.24	0.56	0.7	0.84	3.82	0.85	1.56	1.25	2.88	5.08	1.57	233.99	112.94	342.44	104.43	58	231.03	104.36	46	77.01	987.98	942	63.73	43	43	17	21.73	25.41	118	29	58	40	89	145	49.85	WRKY6
MSTRG.12726	1.42	1.87	1.26	0.79	1.43	1.96	1.04	0.72	1.9	2.67	1.65	0.47	6.1	6.4	4.39	5.83	5.53	7.71	5.11	6.83	7.81	5.76	8.23	7.23	18	24	16	9	15	22	12	9	21	30	19	6	94	81	49	66	61	87	64	93	91	65	86	84	ATG8B
MSTRG.12740	0.29	0.29	0.15	0.16	0.26	0.25	0.08	0.22	0.42	0	0	0.29	0.6	1.17	0.08	0.74	1.51	0.41	0.22	1.56	0.64	0.33	0.27	0.56	4	4	2	2	3	3	1	3	5	0	0	4	10	16	1	9	18	5	3	23	8	4	3	7	--
MSTRG.12754	6.07	6.62	7.91	4.89	6.29	7	5.42	4.53	6.63	6.94	6.87	5.21	5.48	6.06	7.67	5.52	7.01	8.32	6.79	7.51	5	8.59	7.29	5.68	129	143	169	94	111	132	105	95	123	131	133	112	142	129	144	105	130	158	143	172	98	163	128	111	--
MSTRG.12764	0.27	0.45	0	0	0.33	0.38	0.16	0	0.48	0.2	0.17	0	0.14	0	0.16	0	0.33	0.41	0.29	0	0.15	0.87	0.41	0.15	2.65	4.51	0	0	2.72	3.32	1.42	0	4.13	1.8	1.49	0	1.74	0	1.39	0	2.88	3.66	2.8	0	1.41	7.7	3.35	1.39	--
MSTRG.12766	2.63	3.4	1.93	2.62	3.1	2.3	3.12	2.23	3.63	1.47	3.2	3.2	2.63	2.37	2.8	3.05	1.95	1.59	2.16	1.7	2.33	2.17	2.25	1.27	86.6	114.02	63.97	78.06	84.74	67.46	93.71	72.51	104.53	43.02	96.1	106.82	105.53	78.11	81.46	89.95	56.24	46.92	70.66	60.59	70.99	64.07	61.28	38.51	At4g21770
MSTRG.12767	0.03	0.1	0.2	0.04	0.16	0.08	0.04	0.13	0.04	0.49	0.4	0.2	1.45	1.26	3.02	1.26	1.34	1.08	1.98	1.48	1.19	3.69	1.49	1.45	1	3	6	1	4	2	1	4	1	13	11	6	53	38	80	34	35	29	59	48	33	99	37	40	BGLU46
MSTRG.12768	0.06	0.11	0.17	0	0	0.03	0.03	0.03	0.03	0.33	0.32	0	5.97	5.94	3.1	1.83	0.58	0.39	0.93	1.28	0.44	0.42	0.56	0.27	2	4	6	0	0	1	1	1	1	10	9.91	0	250.73	204.92	94.37	56.45	17.44	12	31.88	47.41	13.92	13	15.92	8.51	BGLU46
MSTRG.12769	0.03	0.03	0.08	0	0	0	0.06	0	0	0.09	0.03	0	8.03	7.52	6.92	3.02	2.14	0.75	2.51	2.17	1.03	0.34	0.27	1.31	1	1	3	0	0	0	2	0	0	3	1.09	0	353.97	272.49	221.32	97.95	67.62	24.12	90	84.87	34.27	11	8.08	43.56	BGLU46
MSTRG.12770	0.35	0.62	0.35	0.31	0.21	0.04	0.12	0.28	0.28	0.35	0.08	0.07	8.58	7.16	3.01	2.85	1.36	0.94	1.8	2.3	1.63	0.31	0.72	0.65	10	18	10	8	5	1	3	8	7	9	2	2	299	205	76	73	34	24	51	71	43	8	17	17	BGLU46
MSTRG.12771	0.18	0.35	0.28	0	0.04	0.03	0.09	0	0	0	0.06	0.05	32.44	26.87	6.45	2.04	0.25	0.12	0.75	0.68	0.48	0.22	0.19	0	6	12.42	10	0	1	1	3	0	0	0	2	2	1444.48	980.74	207.05	65.03	8	4	27	27.34	16	7	6	0	BGLU47
MSTRG.12804	0.12	0.77	0.43	1.13	1.7	1.37	1.16	0.86	1.07	0.46	1.22	1.17	2.32	3.15	5.13	5.62	3.71	3.46	3.25	3.61	4.35	2.92	2.31	6.02	2.1	13.51	7.48	17.77	24.49	21.19	18.39	14.79	16.2	7.1	19.23	20.6	49.1	54.8	78.74	87.29	56.11	53.62	55.98	67.6	69.62	45.23	33.1	96.09	--
MSTRG.12849	1.1	1.27	0.68	1.3	1.8	1.76	1.32	1.65	1.34	0.68	0.84	1.58	3.26	3.2	3.21	2.52	2.54	3.27	2.1	3.02	2.8	4.03	2.73	2.66	45.3	53.1	28.2	48.69	61.71	64.41	49.65	67.12	48.18	25	31.47	66.09	163.88	132.25	116.98	93.2	91.47	120.57	85.89	134.38	106.51	148.49	93.23	101.17	APC4
MSTRG.1286	0.54	0.5	0.63	0.77	1.24	1.22	1.13	0.7	2.22	0.58	1.43	2.11	4.75	4.28	4.64	5.58	5.07	3.81	4.71	4.14	4.33	3.4	4.15	4.47	15.05	14.17	17.51	19.4	28.65	30.11	28.64	19.13	53.73	14.26	36.22	59.36	161	119.08	113.84	138.91	123.01	94.63	129.99	124.21	110.99	84.53	95.24	114.18	--
MSTRG.12872	0.07	0.03	0.03	0.04	0	0	0	0	0	0.07	0	0.03	17.1	14.87	5.16	5.32	2.83	6.63	5.77	8.71	4.59	1.42	2.7	4.13	2	1	1	1	0	0	0	0	0	2	0	1	625.73	446.98	136.99	142.94	74	177.95	172	282	127	38	66.95	114	SCPL31
MSTRG.12925	4.74	6.92	4.44	5.28	5.77	4.2	4.95	7.18	6.06	3.25	4.33	8.39	6.62	6.04	5.28	5.03	5.82	3.62	6.54	7.18	6.06	2.63	4.14	7.46	244.65	366.99	231.23	250.88	248.07	193.44	240.87	371.17	274.5	149.07	207.92	442.7	421.36	316.66	244.53	235.23	262.05	166.85	340.9	403.78	294.2	122	177.68	362.02	TCP14
MSTRG.12927	23.04	13.15	12.21	3.35	5.57	0.09	2.4	6.81	2.7	0.38	0.09	1	10.76	8.9	12.66	3.29	2.51	0.85	3.39	2.89	2.37	0	0.2	0.82	274	159	146	36	55	1	26	80	28	4	1	12	156	106	133	35	26	9	40	37	26	0	2	9	SBP1
MSTRG.12929	180.62	129.69	234.39	289.4	240.73	78.7	212.56	232.36	311.4	70.59	143	222.13	374.64	435.11	723.74	1241.2	1264.85	673.73	1436.46	1166.42	1373.32	852.1	919.71	1364.25	3705.64	2706.34	4835.42	5371.3	4099.46	1434	3976.2	4709.58	5575.75	1287	2673.78	4611.35	9368.62	8938.88	13118.5	22804.6	22639.2	12349.4	29236.2	25807.2	25987.2	15622.6	15596.7	25751.8	DRM1
MSTRG.12930	0.34	0	0	0	0	0	0	0	0	0	0.2	0	0.42	0.18	0.39	0	0.59	0.39	0.53	0.48	0.19	0.2	0	0	2.09	0	0	0	0	0	0	0	0	0	1.13	0	3.18	1.12	2.15	0	3.2	2.16	3.23	3.22	1.08	1.1	0	0	DRM1
MSTRG.12935	5.14	4.06	3.18	2.41	4.41	5.88	3.59	4.73	5.71	19.29	5.52	3.7	8.56	7.24	5.29	5.13	6.97	17.35	9.03	12.86	9.8	10.9	15.27	11.35	66	53	41	28	47	67	42	60	64	220	64.52	48	134	93	60	59	78	199	115	178	116	125	162	134	--
MSTRG.1294	0.39	0.19	0.58	0.21	0	0.22	0.21	0	0	0.65	1.28	0.38	0.48	1.16	0.66	1.95	1.78	3.26	1.37	0.54	0.84	1.09	0.94	0	2	1	3	1	0	1	1	0	0	3	6	2	3	6	3	9	8	15	7	3	4	5	4	0	--
MSTRG.12959	5.34	4.97	4.5	3.57	4.07	5.7	4.51	4.84	4.91	6.25	4.33	5.59	8.06	7.11	8.72	7.87	7.46	7.74	7.96	6.71	7.58	10.57	11.19	7.65	72.75	68.81	61.64	44	46	69	56	65.18	58.42	75.64	53.81	77.1	133.92	96.97	105	96	88.65	94.25	107.66	98.64	95.2	128.69	126	95.86	--
MSTRG.12960	980.99	522.19	1197.94	833.12	960.62	72.98	885.4	853.27	671.56	53.38	170.33	440.39	200.46	404.87	532.93	267.09	193.44	79.08	137.56	172.53	109.53	13.25	44.28	141.64	12759	6908	15667	9803	10371	843	10500	10964	7623	617	2019	5796	3178	5273	6124	3111	2195	919	1775	2420	1314	154	476	1695	--
MSTRG.12966	11.44	9.67	11.79	14.67	14.05	22.61	15.89	11.26	17.29	19.14	21.56	17.49	17.16	18.64	16.55	15.28	18.68	24.44	16.65	17.8	18.75	20.79	24.67	19.02	414.81	356.6	429.86	481.4	422.77	728.22	525.3	403.36	547.22	616.78	712.68	641.62	758.62	676.93	530.16	496.24	591.13	791.94	598.87	695.93	627	673.77	739.4	634.62	API5
MSTRG.12968	15.64	13.07	16.65	20.9	21.06	18.39	20.48	19.49	23.78	21.63	18.92	17.05	15.31	13.51	15.7	14.73	20.35	22.87	18.87	19.78	20.3	21.51	23.08	22.3	299	240.84	311.46	354.02	332	303	364.56	376	389.85	321.96	318	329	339.85	247.77	270	264.68	357.61	412	367.44	436.01	389	373.35	387.51	413.52	--
MSTRG.12974	0.25	0.25	0.42	0.61	0.2	0.54	0.26	0.25	0.35	0.73	0.74	0.93	1.91	1.4	1.07	1.64	1.24	1.72	1.85	1.66	2.15	1.84	1.42	1.36	6.71	6.84	11.17	14.66	4.36	12.87	6.28	6.62	8.17	17.32	18.07	25.12	62.08	37.49	25.24	39.28	28.93	40.95	48.99	47.73	53.03	43.84	31.38	33.28	NUDT15
MSTRG.12998	5.76	6.45	6.02	6.27	7.14	5.59	6.46	6.78	6.67	4.95	6.87	8.08	14.3	13.94	12.42	11.79	11.75	9.36	10.27	14.33	11.32	6.39	7.55	12.55	360.2	411.63	380.57	359	372.65	310.57	372.04	421.08	365.54	275.61	393	517.71	1099.53	882.02	692.1	669.77	646.59	525.53	645	974.27	658.99	360.42	394.01	731.53	SCAR3
MSTRG.130	1.28	0.81	0.94	1.28	0.95	12.56	2.4	0.68	1.34	14.38	8.78	0.75	4.32	3.52	2.41	4.08	9.72	26.58	3.5	4.75	5.81	37.11	44.02	6.15	17	10	13	16	10	152	29	9	16	171	110	10	72	48	29	49	112	314	44	70	71	452	484	77	--
MSTRG.13040	0.4	1.1	0.2	0.26	0.2	0.63	0.04	0.23	0.21	2.63	1.61	0.48	8.94	8.34	3.92	2.72	2.29	2.53	2.8	3.97	2.69	1.07	1.42	2.56	11.79	33.39	6	7	5	16.75	1	6.66	5.52	69.69	43.64	14.41	324.86	249.02	103.3	72.71	59.62	67.41	82.73	127.69	74.06	28.61	35.03	70.17	BEH4
MSTRG.13047	2.47	2.32	2.81	3.81	3.37	4.34	4.7	3.27	4.1	15.63	12.08	5.07	6.28	7.1	4.18	3.63	4.48	8.38	3.8	6.77	6.88	6.04	7.48	7.99	91	87	104	127	103	142	158	119	132	512	406	189	282	262	136	120	144	276	139	269	234	199	228	271	CAD1
MSTRG.13056	0.41	0.21	1.16	1.16	1.1	2.68	1.65	1.42	1.59	7.63	4.87	1.55	3.36	3.46	6.98	6.68	6.03	6.44	6.06	5.48	5.46	9.81	8.91	4.32	13.68	7	38.8	34.97	30.45	79.32	50.17	46.61	46.33	225.79	147.78	52.11	136.51	115.37	205.32	199.24	175.18	191.53	200.22	196.99	167.69	292.04	245.28	132.47	GLO1
MSTRG.13082	3.35	2.06	3.64	1.62	2.27	2.12	1.72	1.38	3.24	1.88	2.18	0.96	4.04	5.02	5.69	5.97	6.39	5.87	5.38	4.95	4.88	4.22	6.21	4.67	32.03	20	35	14.02	18	18	15.01	13	27.02	16	19	9.24	47	48	48.01	51.1	53.23	50.11	51	51	43.01	36.05	49.02	41.02	KIN13A
MSTRG.13100	5.55	4.28	5.39	5.42	5.44	5.71	5.63	4.56	5.32	4.75	4.25	5	3.11	3.25	2.75	2.37	3.72	3.58	2.37	3.49	2.94	3.32	3.82	3.67	285.86	224.36	279.1	252.62	232.43	260.89	264.23	232.03	238.99	217.45	199.18	260.31	195.22	167.49	125.24	109.09	167.25	164.54	121.09	193.51	139.75	152.87	162.48	173.69	--
MSTRG.13101	10.4	11.23	13.25	10.45	11.12	12.85	9.01	8.89	9.65	11.27	11.85	11.48	14.26	15.41	13.01	11.45	12.31	13.82	11.44	12.69	10.78	11.91	13.86	12.82	393.69	432.11	504.03	357.76	349.34	431.7	310.71	332.22	318.86	378.92	408.55	439.49	657.63	583.93	434.87	388.01	406.38	467.11	429.32	517.88	376.19	402.61	433.63	446.3	ERDJ2A
MSTRG.13129	17.52	28.08	18.27	16.32	16.37	21.65	16.88	16.61	19.51	16.65	23.75	22.27	56.51	53.78	42.76	27.57	27.02	25.95	26.69	31.96	24.69	30.18	34.97	23.63	599.15	976.99	628.28	504.91	464.83	657.51	526.4	561.37	582.42	505.94	740.34	770.79	2355.73	1841.84	1292.05	844.41	806.25	793.15	905.62	1179.03	778.88	922.57	988.81	743.71	TMN4
MSTRG.13131	4.46	4.64	4.97	10.41	11.41	17.47	17.28	13.48	14	9.63	11.06	14.57	11.58	12.42	14.61	15.71	17.85	23.64	18.46	19.89	23.57	19.06	20.99	19.69	132.03	139.78	147.99	279.09	280.57	459.83	466.82	394.58	362.11	253.54	298.59	436.93	418.13	368.61	382.55	416.92	461.49	625.96	542.76	635.75	644.31	504.81	514.15	536.76	ZPR1
MSTRG.1314	9.86	10.75	10.55	9.02	9.9	13.62	9.82	8.29	9.76	16.84	15.46	11.4	18.1	19.41	15.5	12.65	15.36	15.9	11.53	11.52	12.98	23.84	17.91	9.44	202.95	224.93	218.35	167.93	169.05	248.93	184.33	168.59	175.27	307.87	289.87	237.28	454.07	399.9	281.86	233.16	275.67	292.41	235.38	255.74	246.29	438.39	304.56	178.68	MPP
MSTRG.13140	0.49	1.09	0.39	0.09	0.16	0.24	0.11	0.26	0.13	0.55	0.3	0.25	2.33	2.35	1.41	0.41	0.67	0.8	0.49	0.81	0.65	0.35	0.31	0.68	25	57	20	4	7	11	5	13	6	25	14	13	146	121	64	19	30	37	25	45	31	16	13	32	SEN1
MSTRG.13141	0.63	0.71	0.31	0.13	0.42	1.8	0.38	0.28	0.74	2.48	0.92	0.67	1.77	1.66	1.01	1.43	1.19	1.29	0.98	1.27	1.09	0.98	0.72	1.07	38	44	19	7	21	97	21	17	39	134	51	41	131	101	54.08	78	63	70	59	83	61	53	36	60	SEN1
MSTRG.13142	0.74	0.99	0.74	0.75	1.19	1.03	0.98	0.75	0.99	0.54	0.79	1.11	1.97	2.06	2.1	1.46	2.2	1.82	1.17	1.51	1.61	1.85	1.09	1.49	47.35	64.68	47.62	43.38	63.45	58.67	57.63	47.6	55.41	30.93	46.19	72.19	154.43	132.6	118.87	83.91	123.05	104.57	74.47	104.86	95.58	106.1	57.87	88.11	SPBC29A10.10c
MSTRG.13147	27.93	39.01	29.87	29.53	25.91	39.6	29.24	29.2	31.63	45.46	39.83	32.97	57.83	51.15	35.09	27.99	28.12	41.97	25.63	39.08	32.2	35.02	41.36	34.37	756.24	1074.63	813.28	723.51	582.43	952.5	722.09	781.29	747.48	1094.02	983	903.56	1908.93	1387.21	839.58	678.71	664.3	1015.49	688.44	1141.39	804.22	847.5	925.84	856.46	--
MSTRG.13152	31.35	33.82	32.73	39.43	35.33	41.04	33.79	32.71	39.19	49.28	43.52	36.96	29.81	29.33	23.28	21.82	31.79	38.23	23.31	37.56	35.45	25.9	27.93	35.42	2515.55	2760.23	2640.95	2862.12	2353.12	2924.41	2472.02	2592.63	2744.01	3513.52	3182.76	3000.47	2915.27	2356.16	1650.27	1567.92	2225.59	2740.89	1855.8	3249.9	2623.72	1857.17	1852.11	2615.01	--
MSTRG.13153	0.51	1.89	0.78	0.79	0.98	1.89	1.17	1.37	2.02	0.53	3.13	1.17	1.03	0.87	0.71	1.06	1.4	2.2	0.55	0.63	1.17	0.94	1.1	2.12	18.38	69.31	28.45	25.65	29.38	60.47	38.42	48.69	63.59	17.05	102.71	42.58	45.43	31.28	22.7	34.38	44.03	70.79	19.57	24.44	39.05	30.34	32.93	70.49	--
MSTRG.13168	8.19	7.47	8.1	10.06	11.14	13.05	9.72	9.1	11.7	14.96	13.22	10.35	12.82	12.89	13.78	12.36	15.48	19.02	12.54	15.51	15.59	16.47	16.06	16.53	492.14	457.79	487.55	547.5	554.05	696.02	534.88	540.64	611.48	801.01	722.53	632.56	936.57	772.01	728.94	667.4	812.37	1017.79	747.04	997.27	864.46	881.83	797.1	911.62	SUA
MSTRG.13173	0.31	0.47	0.1	0.19	0.06	0.11	0	0.07	0.16	0.27	0.24	0.12	6.22	6.18	6.23	4.35	3.82	2.88	3.33	3.77	2.52	3.36	2.08	2.32	13	20	4	7	2	4	0	3	6	10	9	5	316.41	258.23	229.6	162.74	139.24	107.59	138	169.9	97.08	125.25	71.71	89	KAN1
MSTRG.13192	861.43	574.66	1115.02	1313.21	1287.21	199.14	1241.31	1009.64	1194.36	192.5	516.63	1005.86	118.3	115.77	90.58	51.41	68.27	28.94	55.05	78.82	50.46	26.43	31.39	55.86	19793.8	13430.6	25762.6	27298.5	24551.1	4063.87	26006.5	22919.5	23951.5	3930.77	10818.9	23387.4	3313.42	2663.67	1838.81	1057.85	1368.52	594.07	1254.77	1953.17	1069.47	542.74	596.16	1180.92	GS1-1
MSTRG.13208	0.65	1.79	0.95	0.17	0.2	0.02	0.2	0.4	0.21	0	0.2	0.32	17.08	16.34	12.68	6.99	5.68	2.1	4.9	7.25	3.45	2.89	1.61	2.13	43	121.13	63.32	10.53	11.02	1.24	11.98	26.52	11.96	0	12	21.52	1384.45	1088.58	745.21	416.13	329.79	124.94	323.47	520.41	211.73	171.9	88.76	130.12	MYOB3
MSTRG.1321	2.06	1.83	2.25	3.91	3.96	2.83	3.31	3.12	3.78	3.76	3.61	3.1	3.77	4.17	4.29	5.74	6.42	10.45	6.11	6.2	8.3	3.85	5.78	12.25	106	97	111	183	162	132	164	154	180	166.72	167	170	258.61	217.66	197	278	301	506.78	318	353	424	183	241.42	633.8	At2g27500
MSTRG.13223	0.8	0.35	1.57	1.15	2.31	0.75	1.19	0.79	1.96	0.5	0.51	1.05	0.09	0.21	0	0	0.08	0	0.07	0.16	0	0.19	0	0	13	5	23	17	32	10	18	14	26	7	8	16	2	3	0	0	1	0	1	3	0	3	0	0	EMB2247
MSTRG.13258	3.05	3.48	3.36	3.66	2.11	4.27	3.04	2.55	3.73	3.81	4.9	3.88	5.21	5.75	4.55	2.81	3.44	4.24	3.84	5.12	3.91	4.99	4.33	4.41	198.46	230.7	220	215.33	113.77	246.9	180.41	163.69	211.97	220.42	290.43	255.39	412.99	374.85	261.46	163.9	195.49	246.75	247.82	359.64	234.62	290.56	232.84	264.24	relch
MSTRG.13278	1.72	1.28	1.59	2.65	2.71	2	4	3.27	2.79	2.32	2.91	3.35	2.57	2.77	3.2	5.38	5.26	4.11	5.53	5.17	5.8	4.31	4.68	6.66	67.51	51	62.74	94	88	69.57	143	126.69	95.48	80.7	104	132.75	122.6	108.69	110.86	188.58	179.79	143.76	215.05	218.26	209.73	151	151.49	239.92	--
MSTRG.13280	3.18	2.2	2.17	3.65	4.01	2.52	4.09	3.26	3.8	1.75	1.86	2.91	2.97	3.57	3.66	3.18	4.83	5	4.63	3.56	3.64	6.26	4.87	4.34	61.57	43.45	42.08	64	64.64	43	72.09	62.62	64.18	30	32.81	56.51	70.6	69.67	62.66	55.6	81.87	87.33	89.46	74.54	65.62	109.57	78.36	78	--
MSTRG.13297	0.55	0.11	0.11	0.86	0.53	0.75	0.24	0.22	0.63	0	0.61	0.98	0.09	0.11	0.13	0.62	1.14	0.62	0.56	0.51	0.6	0.25	0	0.72	5	1	1	7	4	6	2	2	5	0	5	9	1	1	1	5	9	5	5	5	5	2	0	6	--
MSTRG.13298	1.19	0.9	2.33	1.31	1.86	0.87	1.95	1.14	2.51	0.27	0.78	1.61	1.22	0.65	2.48	1.26	1.29	0.56	2.01	1.37	1.34	0.53	0.97	1.8	20	15.41	39.58	20	26	13	30	19	37	4	12	27.42	25	11	37	19	19	8.45	33.66	25	20.81	8	13.57	28	--
MSTRG.13306	2.86	2.57	3.17	5.13	4.63	3.01	4.76	4.05	5.14	2.46	3.11	4.39	3.22	3.8	3.98	3.27	3.77	4.96	3.7	5.08	4.5	3.44	4.37	4.73	216.95	198.75	241.92	352.3	291.82	202.87	329.68	303.98	340.82	166.4	215.07	337.64	298.27	289.29	266.97	222.35	250.07	336.53	278.6	416.12	315.11	233.32	274.44	330.61	zcchc8
MSTRG.13307	0.3	0.24	0.57	0.31	1.04	0.65	1.16	0.71	1.24	0.27	0.79	0.89	0.72	0.67	1.31	1.47	1.68	0.99	1.7	1.1	1.55	1.65	2.09	1.83	13.5	11.09	25.55	12.58	38.75	25.91	47.38	31.41	48.38	10.66	32.37	40.46	39.35	29.99	51.62	58.94	65.46	39.49	75.31	53.05	64.15	65.99	77.3	75.25	--
MSTRG.13329	9.36	8.58	10.72	6.63	8.17	13.29	7.86	7.41	8.66	11.69	13.17	8.77	9.64	9.99	10.1	8.28	10.9	14.68	7.52	11.53	10.04	14.18	16.46	8.83	191.92	178.94	221	123	139	242	146.89	150	154.94	213	246	182	241	205	183	152	195	268.93	153	255	189.92	259.8	279	166.48	RRP7A
MSTRG.13330	2.93	5.23	3.06	3.85	4.66	5.01	4.88	3.97	5.3	3.72	5.74	5.44	11.48	9.73	10.03	7.58	8.52	5.31	7.61	8.19	6.94	5.96	5.52	6.05	100	181.8	105.23	118.96	132.07	151.98	152	134	158	113	178.72	188	478	332.83	302.63	232	253.98	162	258	301.85	218.71	181.98	155.71	190	MBP2C
MSTRG.13335	0.27	0.45	0.45	0.61	0.99	0.98	0.7	0.92	1.41	3.55	1.35	1.31	0.07	0.09	0.41	0.61	0.89	0.92	0.64	0.51	1.09	1.38	1.05	1.64	6	10	10	12	18	19	14	20	27	69	27	29	2	2	8	12	17	18	14	12	22	27	19	33	--
MSTRG.13348	2.41	2.43	2.58	2.93	3.48	2.37	3.17	3.48	2.62	3.39	2.64	4.11	2.13	2.53	2.52	3.3	2.14	2.56	2.79	2.68	3.2	2.56	2.19	3.21	40	41	43	44	48	35	48	57	38	50	40	69	43	42	37	49	31	38	46	48	49	38	30	49	--
MSTRG.1335	18.86	17.72	14.73	18.25	17.84	16.12	18.44	18.22	19.17	10.45	16.02	19.46	8.42	8.08	10.15	10.35	10.62	8.77	10.04	10.12	9.56	11	9.75	9.96	688.3	657.9	540.47	602.6	540.57	522.38	613.45	656.96	610.5	338.95	532.91	718.82	374.41	295.3	327.16	338.32	338.18	285.96	363.58	398.24	321.78	358.71	294.18	334.44	CT0009
MSTRG.13380	0.86	0.79	1.05	1.08	1.29	2	1.83	1.15	1.62	2.44	2.99	1.67	1.69	2.46	1.79	1.93	1.85	2.89	2.28	3.2	3.2	1.88	3.05	2.75	31	29	38	35.29	38.45	64	60	41	51	78	98	61	74	88.56	57	62.36	58	93	81.52	124.37	106.13	60.5	90.61	91	Slc25a44
MSTRG.13383	6.6	6	3.96	3.98	2.96	3	3.9	5.02	3.11	1.91	1.81	3.22	3.23	1.78	1.34	0.61	0.53	0.24	0.17	0.98	0	0.43	0.2	0.46	155.93	144	94	85	58	63	84	117	64	40	39	77	93	42	28	13	11	5	4	24.99	0	9	4	10	At5g67130
MSTRG.1339	4.46	3.22	4.86	3.53	3.97	5.55	2.77	3.08	3.51	2.96	4.38	3.66	3.65	3.43	3.22	2.91	3.87	4.58	3.08	4.12	3.33	4.17	3.62	3.62	212.17	155.67	232.65	151.79	156.99	234.69	120.28	144.84	145.98	125.23	189.85	176.2	211.91	163.37	135.29	124.06	160.85	194.8	145.24	211.59	146.1	177.35	142.49	158.63	At5g10900
MSTRG.13399	6.37	5.94	7.54	7.38	8.71	11.86	7.87	5.48	9.09	9.22	12.13	10.46	16.46	20.11	18.37	14.21	15.57	30.99	12.53	14.89	15.13	34.18	36.3	14.35	214.16	202.83	254.88	224.23	242.79	353.81	241	181.74	266.41	275.25	371.42	355.71	674.11	676.61	545.21	427.46	456.33	930.34	417.75	539.4	468.8	1026.39	1008.28	443.5	PES
MSTRG.13405	4.66	24.39	6.36	0.06	0	0	0	1.65	0.06	0	0	0.11	16.29	26.49	0.98	0	0	0	0.27	2.01	0	0.12	0	0.24	86	459	118	1	0	0	0	30	1	0	0	2	367	490	16	0	0	0	5	41	0	2	0	4	EXPA10
MSTRG.1341	0.37	0.83	0.74	1.4	1.15	0.66	0.93	0.43	0.67	0.77	0.93	0.84	1.91	0.74	1.62	2.78	3.34	2.49	2.99	2.5	4.07	1.48	1.86	3.57	7	16	14	24	18	11	16	8	11	13	16	16	44	14	27	47	55	42	56	51	71	25	29	62	--
MSTRG.13411	17.97	17.6	21.63	20.14	25.11	36.1	20.28	16.03	23.34	26.89	23.73	21.99	28.62	28.38	25.46	23.02	25	31.13	24.62	22.58	25.27	29.45	30	22.69	674.87	672.51	817.17	684.3	782.81	1204.39	694.7	594.81	765.21	897.47	812.34	835.67	1310.61	1067.68	845.01	774.51	819.31	1044.7	917.52	914.57	875.69	988.65	931.36	784.27	SSRP1
MSTRG.13416	0.13	0.04	0.34	1.05	0.42	0.39	0.86	0.31	0.89	0.24	0.62	0.43	0.28	0.39	1.08	1.5	0.89	1.26	0.61	0.44	0.8	0.68	0.42	0.89	3	1	8	22	8	8	18	7	18	5	13	10	8	9	22	31	18	26	14	11	17	14	8	19	--
MSTRG.13422	0	0	0	0	0	0	0	0	0	0	0	0.57	0.24	0	0	0.32	0	0	0	0	0	0	0	0	0	0	0	0	0	0	0	0	0	0	0	2	1	0	0	1	0	0	0	0	0	0	0	0	--
MSTRG.13442	0.11	1.16	0.17	0.17	0.3	0.03	0.04	0.34	0.17	0	0.02	0.04	5.04	5.6	2.51	1.03	0.84	1.01	0.57	1.23	0.34	0.83	0.39	0.26	5	51.99	7.49	6.9	10.89	1.32	1.48	15	6.39	0	1	2	271.14	247.21	97.67	40.65	32.49	39.92	25	58.59	13.79	32.89	14.21	10.38	MCM3
MSTRG.13443	1.53	1.58	1.46	1.91	1.37	0.94	2.42	1.38	1.41	0.85	1.57	1.71	2.4	2.07	2.7	2.04	2.54	1.99	1.87	2.44	2.44	1.25	1.23	2.41	93	98	89	105	69	51	134	83	75	46	87	105	178	126	145	111	135	108	113	160	137	68	62	135	--
MSTRG.13450	0.13	1.27	0.09	0	0	0	0.05	0.13	0	0.05	0.09	0	1.23	1.76	0.58	0	0	0.1	0	0.52	0	0.1	0.1	0	3	30	2	0	0	0	1	3	0	1	2	0	35	41	12	0	0	2	0	13	0	2	2	0	At1g32860
MSTRG.1346	3.44	2.91	2.59	1.31	1.28	2.27	1.3	1.56	1.63	3.6	1.3	2.93	4.37	3.91	4.16	1.32	2.04	4.11	2.63	3.19	2.57	2.65	3.87	2.32	29	25	22	10	9	17	10	13	12	27	10	25	45	33	31	10	15	31	22	29	20	20	27	18	--
MSTRG.13461	15.04	14.34	18.13	17.43	20.35	31.93	18.3	16.81	19.86	33.54	32.39	21.92	25.47	25.09	27.07	25.18	29.42	36.44	25.22	27.32	32.29	31.07	40.71	32.56	413.14	400.73	500.66	433.19	464.02	778.87	458.31	456.11	476.07	818.7	810.94	609.4	852.59	690.12	657	619.3	704.95	894.36	687.22	809.26	818.04	762.6	924.39	822.99	MKRN
MSTRG.13470	0.13	0.68	0.2	0.47	0.55	1.7	0.72	0.19	0.74	0.47	1.25	1.1	1.5	2.06	4.28	1.49	2.28	0.94	1.34	1.5	0.75	1.58	0.7	0.59	7	36	10.36	22	23.74	79	34.19	9.79	33.7	22	59.68	58	95.66	107.79	197.62	69.54	103.69	44	69.37	84.7	36	73.88	30.16	28.27	At1g07650
MSTRG.1350	11.84	12.94	13.42	17.64	16.65	17.46	15.5	15.71	16.47	11.71	17.16	19.37	56.12	58.97	63.25	53.72	47.5	51.16	51.54	54.91	59.17	42.99	47.44	63.02	927.43	1031.73	1057.65	1250.37	1083.04	1215.34	1107.34	1216.35	1126.35	815.28	1225.36	1535.87	5360.61	4627.37	4378.85	3769.69	3247.7	3582.02	4006.66	4640.15	4276.88	3010.75	3073.13	4543.68	Os06g0701100
MSTRG.13517	0.37	0.55	0.25	0.37	0.5	0.28	0.36	0.25	0.61	0.23	0.68	0.21	2.88	2.35	1.48	2.48	2.35	1.82	3.02	1.7	2.16	1.49	1.14	3.45	9	10	6	8	10	6	6	5	10.28	5	14	4	60.35	50	24	45	41	31.34	53	38	39	27.91	21.06	59	--
MSTRG.13518	22.54	24.24	30.54	52.65	46.67	50.09	40.67	29.61	47.01	38.15	49.7	41.66	140.18	151.2	184.96	126.76	114.64	137.31	119.88	131.52	124.89	197.22	153.76	122.3	621.63	679.92	846.95	1313.45	1068.3	1226.76	1022.49	806.63	1131.31	934.95	1249.17	1162.58	4711.86	4175.3	4506.45	3130.57	2758.03	3383.15	3279.67	3911.4	3176.62	4860.24	3504.8	3102.94	RBP47B
MSTRG.1353	1.67	2.25	3.53	2.53	3.98	3.79	4.01	4.09	3.24	2.59	3.81	4.04	4.89	5.89	7.39	4.83	6.78	4.16	5.47	6.17	5.99	3.78	4.82	4.47	29	39	61	39	56	57.59	64	69	49	40	60	70	102	100	111	74	101	64	93	116	95	58	69	72	--
MSTRG.13535	0.81	0.71	0.96	1.25	1.07	1.59	0.93	1.55	0.97	0.45	1.37	1.23	1.36	2.7	2.63	2.79	3.74	2.07	2.21	2.39	1.75	2.66	1.9	2.58	20	18	24	28	22	35	21	38	21	10	31	31	41	67	57.59	62	81	45.88	54.51	64	40	59	39	59	VRN1
MSTRG.13537	614.73	640.06	452.1	192.34	166.36	66.91	163.48	185.98	148.98	35.81	54.52	97.58	48.38	29.27	26.03	21.43	29.29	18.48	27.22	22.66	16.14	26.35	25.66	18.42	8449.15	8948.13	6248.48	2391.03	1897.31	816.67	2047.77	2524.44	1786.62	437.21	682.49	1356.47	810.55	402.89	315.96	263.78	351	226.78	371.09	335.8	204.58	323.58	291.41	232.79	petM
MSTRG.13551	3.21	3.85	3.33	3.16	2.08	2.19	3.46	2.84	1.73	3.1	2.55	3.58	4.52	3.29	8.47	5.55	5.32	5.38	6.21	6.11	5.97	8.19	6.21	7.51	59.47	72.54	62	53	32	36	58.48	52	28	51	43	67	102	61	138.62	92	86	89	114	122	102	135.5	95	128	PDV2
MSTRG.13567	1.79	3.53	1.53	1.56	1.58	2.46	2.23	2.46	2.01	4.78	3.9	2.7	10.52	9.43	5.62	3.82	3.68	4.3	3.64	6.18	5.11	4.87	5.44	5.04	190.8	384.19	164.12	150.92	140.27	233.47	217.2	259.84	187.38	453.8	379.32	292.39	1369.78	1008.95	530.52	365.07	342.95	410.24	386.36	712.7	503.22	464.72	480.58	495.28	PI4KA1
MSTRG.13568	5.29	3.52	4.9	8.12	6.65	9.66	8.4	6.63	10	9.37	8.8	9.52	6.47	7.46	5.61	7.81	9.76	11.6	8.85	9.15	9.2	9.74	10.5	9.86	114.23	77.36	106.47	158.76	119.26	185.29	165.5	141.57	188.6	179.78	173.16	208.01	170.42	161.41	107.14	151.17	183.94	223.78	189.67	213.06	183.26	187.98	187.4	196.02	MED32
MSTRG.13569	5.54	4.57	6.12	7.42	8.54	5.21	6	6.48	6.95	3.46	6.56	6.58	16.07	15.83	15.93	11.58	9.26	8.73	11.09	9.46	11.01	5.43	6.95	9.94	109.72	91.79	121.9	132.74	139.8	91.72	108	126.56	120	61	118	131.54	386	313.48	278.37	204.8	158.79	153.9	217.69	201.46	201	96	113.53	181.4	--
MSTRG.13583	57.39	48.89	76.36	32.97	30.76	26.37	17.3	11.46	22.78	25.28	21.03	12.79	96.42	84.29	123.97	107.98	139.44	166.26	96.53	72.09	69.53	114	197.31	56.35	853.06	739.11	1141.27	443.32	379.54	348.06	234.51	168.28	295.48	333.9	284.92	192.44	1746.94	1254.55	1628.07	1437.4	1808.31	2208.02	1423.44	1155.7	953.28	1514.38	2424.28	770.69	RBG7
MSTRG.13584	18.82	15.82	27.85	19.37	17.5	9.2	16.31	9.55	13.33	13.91	21.32	14.95	39.85	57.05	128.54	116.22	156.13	96.7	163.23	84.8	104.91	123.41	135.83	140.79	220.94	188.89	328.73	205.68	170.46	95.94	174.49	110.72	136.52	145.1	228.08	177.56	570.06	670.45	1332.93	1221.6	1598.69	1013.98	1900.56	1073.3	1135.72	1294.44	1317.72	1520.31	RBG7
MSTRG.13586	40.57	46.07	28.54	6.78	6.03	2.46	5.51	9.24	6.7	1.91	3.31	7.75	12.42	10.69	3.61	1.79	1.59	1.6	1.89	3.97	2.54	0.98	0.61	1.31	1205.45	1392.3	852.64	182.26	148.71	64.81	149.27	271.22	173.83	50.53	89.73	232.95	449.82	318.15	94.86	47.7	41.13	42.45	55.83	127.11	69.48	26	15	35.68	BHLH63
MSTRG.13608	0.82	2.62	0.78	0.23	0.45	0.55	0.1	0.72	0.81	0.47	0.58	1.03	7.5	7.21	6.03	7.95	11.47	14.85	11.29	10.78	13.99	16.36	15.89	19.53	45.26	147.48	43.64	11.48	20.85	26.93	5	39.51	38.97	23.21	29.31	57.51	506.83	400.2	295.49	394.81	554.82	735.86	621.04	644.5	715.64	810.59	728.19	996.48	BGAL3
MSTRG.1361	5.74	7.88	6.15	7.88	8.26	9.98	7.94	9.65	12	9.47	9.54	10.24	11.79	10.46	8.51	10.75	10.22	9.23	9.38	9.56	12.14	10.6	14.02	11.75	103	143.81	111	128	123	159	130	171	188	151	156	186	257.9	188	135	172.79	160	148	167	185	201	170	208	194	--
MSTRG.13617	23.5	29.47	21.27	5.7	5.47	3.46	3.91	6.61	4.14	1.1	2.52	3.05	26.11	24.36	12.99	17.89	18.38	16.9	15.59	22.08	19.41	12.38	13.17	17.27	1585.55	2022.93	1443.03	347.74	306.55	207.16	240.74	440.61	243.75	66.11	155.18	208.32	2147.59	1645.88	774.38	1081.17	1081.92	1018.66	1043.95	1606.98	1208.14	746.3	734.85	1072.39	KIN7D
MSTRG.13635	7.17	6.62	7.23	8.63	10.41	12.38	10.41	9.59	10.02	10.11	9.98	11.36	10.18	11.79	14.81	11.66	11.87	12.57	11.98	12.29	14.52	16.78	17.6	14.02	164.43	154.5	166.71	179	198.23	252.06	217.56	217.3	200.45	205.94	208.48	263.56	284.5	270.66	300.05	239.46	237.52	257.61	272.55	304	307.19	343.89	333.57	295.75	BPC4
MSTRG.1364	11.77	12.69	11.99	14.57	15.56	18.85	14.26	13.35	16.83	13.7	13.97	13.34	23.85	23.78	20.23	16.22	15.86	18.33	16.5	20.05	18.57	14.01	15.47	20.45	728.56	798.96	746.74	815.93	799.59	1036.79	805.29	816.77	909.59	753.85	788.15	836.07	1799.79	1474.62	1106.77	899.52	856.92	1013.97	1013.79	1338.73	1060.44	775.31	791.88	1165.08	TPR1
MSTRG.13651	0.01	0.09	0.1	0	0	0	0	0.44	0	0	0	0	0.31	0	0.11	0.22	0.67	0	0	0	0	1.29	4.4	0	0.18	2.72	2.76	0	0.01	0	0	12.09	0	0	0.06	0	10.94	0.04	2.73	5.54	12.55	0	0	0	0.01	24.86	74.39	0	--
MSTRG.13652	10.61	15.38	10.09	8.41	8.23	9.51	7.91	9.14	7.36	10.29	8.52	10.35	27.04	29.93	22.68	17.96	16.45	13.05	14.84	18.14	21.35	4.93	7.93	22.25	217.82	317.28	205.24	154	138.99	171	146	184.91	130	185	157.94	212	667.06	607.96	406.27	325.46	290.45	236	298	396	399.99	89.14	132.61	415	--
MSTRG.13661	56.65	46.2	50.14	51.76	41.48	19.16	42.62	51.01	32.61	9.8	21.97	35.62	353.88	300.85	247.39	415.91	398.29	255.28	396.06	500.26	467.43	50.37	186.26	463.18	422.78	350.72	376.25	349.5	256.97	127	290	376.07	212.42	65	149.44	269.01	3219.21	2248.37	1631.24	2779.75	2593.3	1702.17	2932.36	4026.35	3217.64	335.94	1149.05	3180.49	--
MSTRG.13664	4.47	4.74	5.76	5.61	5.84	8.41	7.82	4.55	6.91	8.42	9.64	7.1	7.92	7.88	8.6	6.43	8.39	9.95	7.94	9.86	8.33	9.03	11.27	9.73	102.72	111.32	133.63	117.35	112	171.84	164.48	103.52	138.74	171.85	201.97	164.99	222.34	181.8	175.49	132.88	168.61	205.39	181.74	245.13	177.37	186.47	214.87	206.16	XCT
MSTRG.1367	1.75	7.03	1.31	0.06	0.04	0	0.1	0.09	0.1	0	0.03	0.03	2.61	3.03	0.33	0.16	0.6	0.29	0.24	0.49	0.13	0.23	0.07	0.6	60	245	45	2	1	0	3	3	3	0	1	1	109	104	10	5	18	9	8	18	4	7	2	19	HTH
MSTRG.13684	0.1	0	0	0.11	0.35	0	0.05	0.2	0	0.28	0.21	0.34	2.61	2.4	3.1	2.76	2.69	1.39	2.31	2.23	2.01	3.68	4.08	1.59	2	0	0	2	6	0	1	4	0	5	4	7	65	49.07	56	50.53	48	25.41	46.9	49.13	38	67.24	69	30	--
MSTRG.13690	12.03	10.92	12.5	13.18	13.37	17.8	15.25	13.18	14.1	17.35	15.4	14.45	17.81	18.48	15.52	15.42	12.37	15.86	11.86	11.92	13.22	17.64	18.21	14.63	313.04	288.99	326.86	310.14	288.7	411.27	361.73	338.71	320.15	401.11	365.13	380.39	564.82	481.37	356.66	359.2	280.74	368.63	306.13	334.35	317.16	410.02	391.5	350.15	RPN10
MSTRG.137	0.29	1.24	0.07	0.49	0.27	1.35	0.24	0.07	0.51	0.17	1.97	1.35	0.6	1.79	2.37	0.82	2.84	1.41	0.89	2.56	1.64	6.57	4.3	1.07	4	5	1	6	3	5	3	1	6	2	7	6	10	8	10	10	11	5	12	12	7	25	15	4	--
MSTRG.1370	1.05	1.65	0.7	1.47	1.35	1.97	1.15	1.13	2.03	1.73	1.15	1.25	2.76	1.75	2.14	0.86	0.91	1.8	0.71	1.49	0.61	0.86	1.19	0.3	15	24	10	19	16	25	15	16	25.35	22	15	18	48	25	27	11	11.31	23	10	23	8	11	14	4	--
MSTRG.13701	71.03	61.53	66.08	21.53	23.48	7.68	28.15	33.94	16.68	14.91	7.82	13.83	29.21	32.29	42.9	15.57	10.1	24.55	12.22	10.42	11.43	10.94	10.2	8.08	927.14	816.93	867.25	254.27	254.35	89	335	437.66	190	173	93	182.71	464.74	422	494.78	182	115	286.26	158.23	146.69	137.66	127.6	110.02	97	UBC10
MSTRG.1372	60.45	47.61	55.12	36.03	39.1	6.99	36.67	44.33	28.73	7.18	12.64	26.24	13.48	11.27	14.12	15.77	18.68	8.18	15.78	15.54	13.81	12.69	8.9	10.98	1546.3	1238.55	1417.78	833.69	830.18	158.75	855.27	1120.28	641.3	163.16	294.64	679.15	420.21	288.72	319.2	361.33	416.92	186.95	400.54	428.78	325.8	290.15	188.28	258.37	dhlA
MSTRG.13722	11.8	19.02	11.29	16.43	16.93	22.63	14.6	17.87	18.2	56.11	35.47	17.48	38.53	38.39	27.87	33.46	32.96	56.42	33.38	46.62	41.23	30.15	39.69	38.17	382.64	627.52	368.19	482.23	455.92	651.9	431.75	572.74	515.29	1617.53	1048.53	573.75	1523.32	1247.12	798.75	971.89	932.76	1635.22	1074.33	1630.77	1233.47	874.1	1064.15	1139.09	At4g38520
MSTRG.13727	9.67	9.07	10.34	9.5	9.58	18.92	10.66	9.03	11.81	15.59	14.48	10.98	18.35	18.29	13.93	11.65	12.79	21.54	11.51	15.29	14.6	17.24	20.13	16.28	556.26	530.72	598.45	494.82	457.48	967.03	559.39	513.57	593.45	797.21	759.47	639.49	1287.57	1054.27	708.14	600.4	642.06	1107.38	656.94	948.87	775.08	886.6	957.43	862.03	TRN1
MSTRG.13746	6.16	4.92	6.09	8.98	9.05	12.43	7.78	5.12	9.15	15.54	12.68	7.71	10.6	9.1	9.67	7.95	9.6	12.64	7.45	9.7	9.03	14.42	16.6	8.81	186.12	151.21	184.95	245.28	226.95	333.42	214.17	152.85	241.13	417.29	349.19	235.58	390.37	275.21	258.15	215.12	253.06	341.02	223.28	316.11	251.71	389.34	414.61	244.83	BSK1
MSTRG.13759	0.23	0.18	0.44	1.14	0.7	0.34	0.59	1.02	0.86	0.13	0.64	1.27	2.39	3.52	4.23	6.98	5.08	4.42	7.03	8.38	7.69	1.49	3.53	10.25	10	8	19	44	25	13	23	43	32	5	25	55	125	151	160	268	190	169	299	387	304	57	125	404	SBT5.4
MSTRG.13788	12.74	11.09	11.2	9.04	7.47	16.86	9.13	6.54	8.98	21.61	19.46	12.07	21.26	19.35	10.89	8.88	9.87	16.58	10.24	12.62	11.55	15.13	23.44	8.46	148	131	130.79	95	72	173.85	96.62	75	91	223	206	141.82	301	225	111.78	92.33	100	172	118	158	123.74	157	225	90.34	QCR9
MSTRG.13801	0.5	1.37	0.89	0.55	0.6	0.34	0.44	0.6	1.6	0.67	0.55	0.49	1.19	1.39	2.14	2.56	2.74	0.56	1.3	1.38	0.65	2.12	1.44	0.97	5	14	9	5	5	3	4	6	14	6	5	5	14.56	14	19	23	24	5	13	15	6	19	12	9	--
MSTRG.13813	2.13	2.03	2.33	2.39	1.8	2.1	1.32	2.02	2.6	1.79	1.76	2.3	3.09	3.12	4.27	2.43	2.39	3.58	2.05	2.36	2.3	3.56	3.87	3.33	31.97	31	35.17	32.38	22.42	27.94	18	30	34	23.87	24	34.97	56.43	46.85	56.62	32.62	31.24	47.96	30.58	38.21	31.83	47.7	48	45.94	--
MSTRG.13815	0.08	0	0.08	0.18	0.1	0.09	0.09	0.08	0	0.46	0.45	0.56	0.13	0.33	0.18	0.18	0.19	1.1	0.16	0.76	0.44	0.55	0.49	0.44	1	0	1	2	1	1	1	1	0	5	5	7	2	4	2	2	2	12	2	10	5	6	5	5	--
MSTRG.13842	5.8	7.34	6.51	8.7	10.04	13.92	10.01	8.29	11.71	11.26	13.94	13.4	20.67	18.77	19.73	17.61	16.53	26.25	18.74	17.65	18.43	27.75	26.97	19.12	165.3	212.8	186.79	224.52	237.58	352.53	260.22	233.62	291.54	285.39	362.25	386.64	718.55	536.18	497.1	449.67	411.42	668.96	530.1	542.86	484.74	707.22	635.87	501.8	RIN1
MSTRG.13863	0.52	0.56	0.54	0.65	0.53	0.64	0.7	0.61	0.98	0.52	0.83	0.84	4.23	3.93	3.75	3	2.86	1.95	2.03	3.66	2.62	2.22	2.6	2.87	43.97	49	46	51	37.59	50	53.27	51.9	73.82	42	64.17	71.41	443.33	343.94	284.59	234.59	212.84	153.14	181.06	343.02	204.64	171.47	182.29	235.96	RGA3
MSTRG.13865	8.77	5.52	4.72	7.17	8.29	1.78	6.76	7.44	4.89	1.69	2.17	2.81	2.85	2.37	0.98	1.15	2.08	1.33	1.83	3.01	1.8	0.27	0.67	1.8	111	71	60	82	87	20	78	93	54	19	25	36	44	30	11	13	23	15	23	41	21	3	7	21	BIC1
MSTRG.13876	1.09	2.15	1.5	0.76	1.48	0.92	0.9	0.42	1.41	1.69	1.2	0.27	1.01	0.96	0.46	0.15	0.78	0.61	1.79	1.27	0	0.61	1.66	0.15	8	16	11	5	9	6	6	3	9	11	8	2	9	7	3	1	5	4	13	10	0	4	10	1	--
MSTRG.13880	0.6	2.58	0.54	0.17	0.24	0.24	0.12	0.24	0.65	0.29	0.4	0.57	2.05	2.31	0.87	0.14	0.33	0.33	0.28	0.89	0.4	0.26	0.26	0.3	27.87	120.87	25.24	7	9	10	5	11	26	12	17	26.64	115.27	106.71	35.55	5.69	13.36	13.46	12.75	44.18	16.83	10.75	10	12.84	PUB15
MSTRG.13887	10.51	10.48	10.89	13.85	15.76	23.94	16.66	15.91	18.39	16.81	21.86	20.48	11.37	11.02	11.96	11.56	12.83	17.19	12.92	15	16.37	19.84	19.02	16.5	463.41	470.13	482.87	552.54	577.2	937.77	669.95	693.26	707.85	658.98	878.76	914.04	611.54	486.63	466.18	456.82	493.6	677.64	565.4	713.53	666.07	782.3	693.42	669.78	BRPF3
MSTRG.13890	5.96	7.75	7.62	7.94	10.2	12.48	8.18	7.39	10.12	6.93	10.49	9.51	14.47	14.81	13.02	9.96	11.22	13.79	9.18	10.49	11.77	17.89	16.7	9.5	190.63	252.4	245.36	229.88	271.04	354.63	238.6	233.73	282.72	197	306	307.9	564.59	474.67	368.25	285.41	313.31	394.27	291.48	362	347.59	511.79	441.91	279.73	GNTI
MSTRG.1390	12.16	10.19	11.24	17.82	16.25	15.22	14.22	16.1	18.61	20.08	17	22.3	20.17	20.54	19.81	24.98	25.28	21.69	26.54	27.4	25.57	20.63	22.13	28.26	278	239	259.28	369	303.34	306	295	361	366	408	356	506	551	459.37	396.37	503	494	433	595.26	659	525.22	416	410	583.7	PI4KG7
MSTRG.13900	0	0.21	0.18	0	0.26	0.25	0.08	0	0.04	0.08	0.08	0.32	2.06	1.89	2.16	0.97	1	0.37	0.84	1.55	0.16	0.41	0	0.51	0	6	5	0	6	6	2	0	1	2	2	9	69	52	52.53	24	24	9	23	46	4	10	0	13	EXPA20
MSTRG.1392	4.22	4.2	3.99	5.19	5.44	8.57	4.9	5.51	6.43	6.67	7.35	7.44	6.63	6.42	5.94	6.47	7.76	8.44	6.52	6.87	8.16	7.68	8.67	8.18	295.12	294.99	268.6	320.53	301.19	503.82	304.6	364.68	369.74	395.35	448.09	507.48	543.1	427.73	353.71	376.52	448.57	515.79	423.58	497.05	499.96	465.21	481.18	499.94	POT7
MSTRG.13931	2.87	0.67	2.45	6.35	5.11	10.17	19.51	8.59	9.09	4.47	11.86	24.75	7.63	10.39	3.41	26.89	29.02	39.51	41.1	34.89	47.03	11.48	30.62	35.1	21	5	18	42	31	66	130	62	58	29	79	183	68	76	22	176	185	258	298	275	317	75	185	236	UBL5
MSTRG.13939	3.63	3.83	3	2.55	0.96	2.09	1.46	1.08	2.13	0.6	2.04	2.25	1.89	1.42	1.4	1.83	1.22	1.88	1.57	1.97	1.06	1.19	1.29	1.54	41	44	34	26	9	21	15	12	21	6	21	25.71	26	16	14	18.53	12	19	17.56	24	11	12	12	16	--
MSTRG.13954	10.4	5.91	20.44	4.49	3.9	0.17	2.69	3.4	3.61	0	0.81	2.92	1.93	3.16	5.31	1.3	0.92	0.31	1.75	0.49	0.46	0.19	0.59	0.69	492	284.35	972	192	153.17	7	116	159	149	0	35	140	111	149.53	222	55	38	13	82	25	20	8	23	30	N
MSTRG.13956	0.82	0.43	0.97	0.86	0.58	0.49	0.53	0.44	0.56	1.91	1.33	1.15	1.39	1.16	1.32	1.41	1.33	1.25	1.12	1.03	1.05	1.85	1.88	1.21	17	9	20	16	10	9	10	9	10	35	25	24	35	24	24	26	24	23	23	23	20	34	32	23	--
MSTRG.13961	9.07	8.98	11.83	14.14	14.05	19.82	15.34	15.11	16.92	19.1	19.12	16.62	13.41	13.81	12.35	13.06	13.99	16.62	14.79	14.56	13.19	17.95	20.07	15.55	202.72	204.23	265.92	286	260.8	393.58	312.72	333.82	330.09	379.56	389.55	375.99	365.57	309.19	243.93	261.5	272.89	332	328.03	351.12	272.03	358.67	370.83	319.91	VPS24-1
MSTRG.13969	21	12.75	36.06	35.89	53.8	15.54	32.38	18.18	95.4	14.32	36.68	11.17	22.76	19.78	37.6	27.78	31.24	17.75	20.52	25.27	47.77	50.01	75.96	17.35	399.64	246.71	689.95	617.87	849.84	262.67	561.8	341.85	1584.4	242.17	636.11	215.14	528.03	377.01	632.18	473.34	518.69	301.83	387.41	518.67	838.37	850.45	1194.74	303.7	SODCP
MSTRG.13986	1.43	1.03	1.3	2.63	2.51	2.61	3.43	2.46	2.98	2.49	2.56	3.4	2.49	2.58	3.2	3.27	3.18	3.75	2.64	3.68	3.62	4.79	4.38	4.28	58.41	44	53	99.78	87.36	95	130.52	100.98	106.69	89.87	93.95	140.9	124.19	107.16	117.13	124.9	113.24	140.3	107.4	164.28	138.35	177	147.91	161.47	MORF1
MSTRG.13987	7.09	4.9	7.51	7.71	8.92	15.88	9.37	8.18	10.36	12.68	10.84	11.38	16.25	14.37	13.54	12.53	16	18.78	13.5	12.51	14.59	19.93	23.88	9.75	99.59	70.02	106	98	104	198	120	113.53	127	158.24	138.74	161.75	278.11	202.03	168	157.56	196	235.58	188.04	189.54	189.04	250.09	277.2	126.01	LSM2
MSTRG.13988	5.05	5.36	5.47	5.24	4.81	8.6	5.05	4.59	5.37	6.95	7.82	7.28	9.82	9.26	8.11	5.78	5.59	7.94	6.35	5.94	6.61	7.14	8.38	6.56	148	159.82	161.28	139	117	223.89	135	133	137.32	181	208.85	215.83	351	271.79	210	151.77	143	208	184.58	187.78	178.59	186.93	203	176.9	At4g06598
MSTRG.14021	66.83	47.76	82.7	61.26	53.08	15.35	58.75	47.45	51.61	17.18	32.29	75.02	0.41	0.17	0.32	0.08	0.22	0.19	0.21	0.19	0.19	0.32	0.3	0.12	3501.93	2545.23	4357.23	2903.72	2308.74	714.25	2806.69	2456.26	2359.97	800.01	1541.8	3977.63	26.41	9.01	14.79	3.8	10.12	9	11.06	11	9	15	13	6	MIK2
MSTRG.14022	16.06	9.86	23.73	13.02	9.92	4.04	10.94	8.97	11.11	3.48	4.15	11.24	0.16	0	0.05	0.05	0.05	0	0	0	0	0	0	0	746.01	465.84	1108.5	547.21	382.33	166.68	463.28	411.43	450.55	143.68	175.52	528.45	8.96	0	2.21	2.2	1.88	0	0	0	0	0	0	0	MIK2
MSTRG.14031	0.53	0.84	0.42	0.35	0.26	0	0.23	1.19	0	0.6	0.35	0.42	1.58	2.56	1.69	1.07	1.35	0.24	2.37	2.18	1.39	0.72	0.39	2.44	5	8	4	3	2	0	2	11	0	5	3	4	18	24	14	9	11	2	22	22	12	6	3	21	--
MSTRG.14032	60.83	61.9	65.48	80.63	81.72	77.08	77.88	69.19	78.6	50.21	79.64	81.18	136.12	144.29	167.02	180.58	168.22	152.85	166.44	145.66	157.23	178.06	174.65	161.08	1624.78	1681.61	1758.73	1948.28	1811.76	1828.4	1896.73	1825.83	1832.2	1191.7	1938.73	2194.12	4431.64	3859.19	3941.4	4319.38	3919.89	3647.48	4410.31	4195.64	3873.31	4250.14	3855.78	3958.48	Os02g0220500
MSTRG.14036	22.42	24.9	24.79	20.66	18.51	24.92	16.77	16.02	18.9	25.22	26.92	20.21	26.56	26.94	25.01	24.15	27.16	34.41	23.84	24.07	22.99	34.68	34.21	23.51	1407.07	1589.63	1564.24	1172.95	964.26	1388.61	959.76	993.12	1035.33	1406.29	1539.69	1283.34	2031.7	1693.02	1386.52	1357.41	1486.99	1929.23	1484.03	1628.77	1330.62	1944.9	1774.73	1357.56	At1g09620
MSTRG.14040	1.91	2.08	1.76	2.98	2.9	4.84	2.65	2.35	3.36	2.07	2.73	3.08	7.43	7.44	7.16	6.9	8.54	6.48	5.23	5.2	6.33	4.32	6.72	6.2	101	112	94	143	127.58	227.66	128	123.11	155.21	97.67	132	165	480.18	395	335.37	327.39	395	307	275	297.47	309.36	204.85	294.62	302.46	GBA2
MSTRG.14053	6.75	5.37	8.16	10.45	9.55	9.62	9.71	8.09	11.1	8.35	9.79	9.9	7.1	7	8.61	9.2	9.48	12.94	9.3	10.54	11.83	9.74	11.39	14.16	456.33	358.63	524.7	630.26	533.95	564.2	607.17	539.13	629.79	511.91	601.53	668.05	560.39	466.08	494.04	541.74	541.37	762.41	604.88	753.6	723.89	574.07	613.2	861.94	At1g10320
MSTRG.14054	4.57	4.32	3.68	4.58	4.66	5.86	4.99	4.81	5.28	7.03	8.01	6.31	5.56	5.81	6.62	6.24	6.5	9.87	6.4	6.18	6.13	10.03	9.46	7.11	271.38	261.19	220.19	246.36	230.17	309.15	270.28	282.3	273.94	371.29	433.77	379.51	402.61	345.57	347.81	332.01	336.94	524.32	377.12	396.09	335.91	532.91	465.04	389.08	MTR4
MSTRG.14056	0	0	0	0	0	0	0	0	0	0	0	0	0.2	0	0	0	0	0	0	0	0	0	0	0	0	0	0	0	0	0	0	0	0	0	0	0	1	0	0	0	0	0	0	0	0	0	0	0	MAD1
MSTRG.14058	1.47	1.51	1.22	1.82	1.45	2.18	1.92	2.08	2.14	2.6	2.26	1.68	1.65	1.57	1.45	1.58	1.21	1.74	1.3	1.53	1.29	2.23	2.49	1.78	76.4	79.61	63.37	85.17	62.55	100.53	90.75	106.3	97.01	119.71	106.77	88.29	104.06	81.33	66.36	73.56	54.69	80.76	66.99	85.52	61.67	103.53	106.57	85.13	At1g71210
MSTRG.14059	12.66	9.43	14.87	13.8	16.4	15.78	15.64	13.96	15.71	22.38	17.45	16.05	16.34	18.45	17.86	19.97	26.11	24.65	24.18	21.57	24	25.89	30.75	25.6	279.16	211.51	329.65	275.34	300.15	309.07	314.49	304.1	302.35	438.47	350.62	358.12	439.06	407.41	347.87	394.42	502.21	485.68	529	512.84	488.17	510.07	560.49	519.27	smndc1
MSTRG.1406	8.75	9.32	9.76	12.05	8.23	6.69	9.91	7.84	4.89	8.3	6.76	5.29	7.08	7.58	4.8	4.71	4.01	4.2	4.67	5.26	4.54	4.4	4.79	5.66	213.18	230.77	239.06	265.41	166.45	144.71	219.97	188.69	103.89	179.65	150.16	130.48	210.23	184.82	103.29	102.79	85.24	91.37	112.86	138.15	101.94	95.68	96.41	126.75	--
MSTRG.14066	0.1	0	0.1	0	0	0.17	0.19	0.1	0.06	2.53	4.13	0	0.04	0.15	0.11	0	0.11	0.17	0	0.14	0.43	0.14	0.24	0.11	2.08	0	2	0	0	3.09	3.5	2.07	1	45.44	76.03	0	1	3	2	0	2	3	0	3	8	2.54	4	2	RPV1
MSTRG.14086	4.65	3.44	7.16	5.99	5.43	6.22	4.43	3.25	4.68	10.02	13.9	4.89	3.01	3.59	4.33	4.14	6.4	4.03	5.57	5.52	5.96	2.17	2.78	5.2	234.09	176.15	362.14	272.57	226.83	278.02	203.22	161.68	205.73	448.09	637.49	249.04	184.76	181.05	192.66	186.42	280.77	181.1	278.2	299.79	276.58	97.79	115.69	240.81	PUB35
MSTRG.14093	0.95	1.4	0.97	0.87	0.27	0.64	0.46	0.48	0.65	0.57	0.69	0.81	1.64	2.15	2.93	2.61	2.14	1.66	1.43	2.64	1.58	0.53	1.57	2.95	30	45	31	25	7	18	13.34	15	18	16	20	26	63.4	68	82	74	59	47	45	90	46	15	41	86	--
MSTRG.14101	11.28	13.06	12.74	14.51	15.12	27.45	13.65	12.24	15.22	21	22.84	18.17	19.72	19.15	18.75	15.83	18.36	21.84	15.95	18.85	18.15	22.23	23.53	20.4	691.89	814.87	786.34	805.67	769.91	1496.04	763.46	741.91	814.87	1145.02	1277.11	1128.4	1475.22	1176.39	1016.46	870.06	982.94	1197.58	970.81	1247.73	1027.28	1218.81	1193.51	1151.77	At1g31730
MSTRG.14103	7.79	6.3	6.39	13.32	14.12	44.79	9.82	13.03	17.16	18.37	19.38	17.83	4.91	6.29	3.51	7.33	10.13	11.03	4.33	9.89	8.61	3.95	8.83	13.5	251.72	207.06	207.58	389.6	378.93	1286.15	289.57	416.21	484.1	527.73	570.96	583.22	193.35	203.6	100.4	212.12	285.86	318.59	138.75	344.84	256.62	114.24	236.03	401.72	CYP707A1
MSTRG.14111	21.73	22.01	22.43	25.81	28.58	36.81	27	23.72	24.58	21.32	23.33	22.28	21.69	20.56	15.63	16.68	17.21	20.97	19.95	19.3	18.88	31.83	30.33	19.78	542.03	558.53	562.68	582.55	591.69	815.44	614.16	584.64	535.17	472.69	530.31	562.47	659.43	513.43	344.4	372.51	374.56	467.43	493.74	519.28	434.32	709.55	625.31	454.01	At4g19185
MSTRG.14119	1.05	0.6	0.93	1.76	1.44	1.19	1.1	1.26	1.53	0.79	1.73	1.76	2.54	2.71	2.57	3.25	4.75	6.16	4.63	4.41	5.01	4.74	4.76	5.22	45	26	40	68.05	52	45	43	53	57	30	69	76.07	134.16	116	97.07	125	177	235	196.13	203.12	197.15	181	169	205	--
MSTRG.14126	31.71	26.06	28.2	30.72	36.84	11.87	29.55	29.19	24.16	7.2	10.14	17.68	19.25	19.3	18.41	12.36	14.72	10.04	11.7	17.9	11.56	5.48	6.89	11.43	1367.32	1142.75	1222.9	1198.49	1318.43	454.5	1161.62	1243.68	909.1	275.72	398.48	771.33	1011.49	833.7	701.61	477.31	553.75	386.64	500.46	832.4	459.78	211	245.35	453.57	COP1
MSTRG.14143	3.89	4.55	3.62	3.72	2.67	3.26	3.2	4.43	3.74	3	3.74	4.15	11.85	12.02	7.25	9.31	9.43	8.47	11.72	14.31	11.11	8.46	8.27	12.32	100.07	119.14	93.6	86.63	57.05	74.57	75	112.72	84.06	68.58	87.62	108.17	371.69	309.76	164.91	214.46	211.63	194.7	299.33	397.03	263.63	194.63	176	291.64	EBS
MSTRG.14147	2.32	3.72	3.14	4.37	4.18	10.25	3.92	4.46	4.9	8.88	8.05	5.55	10.95	11	9.68	6.76	7.53	8.99	7.61	8.76	7.82	10.12	9.16	6.27	115.25	187.32	155.64	193.92	171.02	451.58	176.48	218.56	211.91	393.33	364.66	277.46	660.74	547.91	423.27	299.64	324.93	397.14	375.63	468.12	354.82	447.1	375.04	284.83	CSC1
MSTRG.14151	148.1	107.02	132.34	150	157.66	88.64	154.23	153.79	141.83	58.98	96.38	144.47	40.78	39.66	37.11	31.91	42.23	39.1	38.55	43.35	39.49	42.21	49.7	37.47	2644.07	1943.32	2375.73	2422.63	2336.29	1405.42	2510.57	2712.4	2209.77	935.67	1568.15	2609.84	887.31	708.94	585.27	510.21	657.79	623.72	682.7	834.61	650.31	673.5	733.48	615.47	Plpbp
MSTRG.14168	3.91	1.72	1.73	2.95	3.39	1.41	3.49	5.12	2.03	0.1	1.14	2.12	1.41	1.26	0.56	0.14	0.3	0.47	0.66	0.57	0.4	0.05	0.29	0.53	90	41	38	55	62	21	60	85	36	2	15	38	38	30	12	3	6	10	12	12	9	1	6	10	NADP-ME2
MSTRG.14170	0.79	0.59	3.1	0.66	0.88	0.67	0.36	0.8	0.76	5.52	4.07	0.59	0.38	0.4	0.52	0.81	1.59	16.9	2.54	0.98	2.59	22.38	15.87	1.66	12	9	47	9	11	9	5	12	10	74	56	9	7	6	7	11	21	228	38	16	36	302	198	23	--
MSTRG.14172	3.53	3.56	5.31	6.7	5.85	3.82	5.07	5.2	5.4	3.07	3.91	4.68	4.19	5.74	6.44	6.06	5.92	4.24	4.86	4.63	4.83	5.98	5.49	4.62	123	126	186	211	169	118	161	179	164	95	124	165	178	200	198	189	180	132	168	174	155	186	158	148	--
MSTRG.14173	23.29	19.92	23.83	31.45	34.18	26.38	33.03	29.89	32.94	22.04	27.77	25.38	32.33	29.3	29.74	30	36.03	31.81	34.45	40.75	38.88	29.58	37.08	44.24	867	754	892	1059	1056	872	1121	1099	1070	729	942	956	1467	1092	978	1000	1170	1058	1272	1636	1335	984	1141	1515	--
MSTRG.14221	56.53	56.5	64.2	78.73	78.66	79.89	80.67	72.11	80.22	83.69	82.17	86.18	117.3	126.59	189.57	209.44	179.1	157.03	197.13	158.93	204.18	183.6	189.4	212.05	1358.34	1380.94	1551.2	1711.57	1568.94	1705.01	1767.56	1711.83	1682.45	1787.15	1799.53	2095.54	3435.94	3046.13	4024.76	4507.33	3754.75	3371.43	4699.49	4118.68	4525.63	3942.89	3762.24	4688.54	RBP45B
MSTRG.14228	2.68	2.06	2.08	3.76	4.1	3.93	5.06	3.77	4.51	5.4	4.16	3.15	2.29	2.54	1.9	4.08	3.32	5.01	3.27	3.32	4.19	3.64	5.19	4.87	75	58.54	58.33	95	95	97.52	129	104	110.04	134	106	89	78	71	47	102.08	81	125	90.63	100	108	91	120	125.12	CLS
MSTRG.14230	2.61	3.32	3.07	2.52	2.58	4.34	2.61	2.15	3.05	3.66	4.31	3.57	7.5	7.73	6.41	4.82	4.53	6.16	3.59	5.31	4.12	6.83	6.22	3.82	184.6	239.17	218.64	161.43	151.3	272.58	168.36	150.4	188.59	230.1	277.72	255.62	646.67	547.37	400.68	305.67	279.8	389.24	252.23	405.59	268.81	431.61	364.05	248.59	PLA1
MSTRG.14233	0.07	0.22	0.16	0.2	0.16	0.03	0.07	0.1	0.16	0.29	0.07	0.18	67.44	69.53	90	98.65	79.17	5.26	77.15	62.41	54.23	0.98	6.07	16.97	4	11.55	7	9.31	6	1	3	5.05	6	14	3	8	3909.32	3318.72	3740.95	4138.62	3198.1	220.98	3557.75	3171.15	2312.08	46.57	238.6	728.15	BGLU46
MSTRG.14234	0	0.05	0.03	0.1	0.08	0.12	0.04	0.03	0.12	0	0.23	0.07	1.41	0.56	1.64	0.98	0.96	0.39	0.93	0.41	0.67	1.7	0.82	0.11	0	1.45	1	2.69	2	3	1	0.95	3	0	6	2	48.98	15.87	41.35	24.98	23.83	9.9	26.38	12.57	17.73	43.43	19.4	2.77	BGLU46
MSTRG.14235	0.69	0.58	1.09	0.6	1.34	2.4	0.91	0.6	0.68	2.19	0.59	0.89	0.93	1.28	1.43	2.58	1.27	0.45	2.51	1.05	2.7	0.45	1.38	1.48	4	3	7	3	6	13	5	3	3	11	4	5	7	8	7	12	7	3	13	6	14	3	6	7	--
MSTRG.14236	0	0	0	0	0	0	0	0	0	0	0	0	0.15	0	0	0	0	0	1.45	0	0	0	0	0	0	0	0	0	0	0	0	0	0	0	0	0	1	0	0	0	0	0	8	0	0	0	0	0	--
MSTRG.14237	0.12	0.5	0.27	0.08	0	0	0	0.05	0.14	0	0.03	0.02	30.14	24.75	7.52	2.01	1.07	0.08	0.99	1.34	0.21	0.11	0.15	0	5	20.58	11	3	0	0	0	2	5	0	1	1	1536.52	1033.26	271.95	73.97	38	3	41	60.66	8	4	5	0	BGLU47
MSTRG.14279	0.42	0.69	0.42	1.24	0.68	0.79	0.15	0.57	0.48	0	0.31	0.7	3.35	3.51	6.05	3.3	3.06	3.22	4.11	3.13	3.05	1.62	2.89	2.14	3	5	3	8	4	5	1	4	3	0	2	5	29	25	38	21	19	20.45	29	24	20	10.28	17	14	--
MSTRG.14310	5.17	4.71	4.57	2.54	3.03	6.25	3.07	2.96	3.05	7.37	4.68	2.78	4.62	4.83	3.29	3.72	4.43	9.75	3.38	4.63	5.1	5.7	8.29	5.19	254.54	235.88	226.1	113.25	124.01	273.59	137.87	144	131.03	322.51	209.9	138.47	277.24	238.43	143	164	190.48	429.25	165	245.92	231.82	250.93	337.69	234.97	abkC
MSTRG.14311	3.11	2.99	2.7	12.51	11.13	31.55	11.08	8.69	13.35	14.39	13.81	13.76	0.71	0.62	0.51	3.78	4.32	6.15	3.79	4.23	8.52	0.3	3.93	12.57	68.66	67.1	60.06	250.03	204.11	619.15	223.21	189.78	257.42	282.47	278.13	307.7	19.06	13.78	10	74.79	83.23	121.37	83.17	100.83	173.56	6	71.71	255.6	MYB102
MSTRG.14327	9.12	9.92	8.4	6.73	4.76	4.25	4.14	3.66	5.67	6.63	10.56	2.72	10.88	12.06	8.64	2.45	3.53	6.28	3.04	6.91	4.06	2.38	2.07	3.3	411	455	381	274.5	178	170	170	163	223	265.8	434	124	598	544.39	344	99	139	253	136	336	169	96	77	137	CBP60B
MSTRG.14360	6.24	6.56	6.19	7.48	6.57	9.21	6.67	5.2	6.42	7.54	9.45	6.44	10.42	9.31	8.28	9.69	9.91	13.87	7.13	9.22	8.45	11.98	12.07	9.18	415.11	443.52	413.49	449.72	362.27	543.76	404.39	341.53	372.48	445.17	572.27	433.1	844.64	619.4	486.08	576.65	574.97	824.01	470.29	660.9	517.91	711.92	662.94	561.44	CPL1
MSTRG.14371	0.11	0.22	0.22	0.38	0.82	0	0.62	0.34	0.13	0.38	0.37	0.22	0.09	0.56	0.77	0.51	1.69	0.63	1.37	0.84	0.86	1.14	0.55	0.61	1	2	2	3	6	0	5	3	1	3	3	2	1	5	6	4	13	5	12	8	7	9	4	5	--
MSTRG.14377	1.99	1.73	2.34	2.18	1.58	4.12	1.77	1.95	2.56	3.02	4.29	2.97	3.52	2.91	2.84	2.09	2.92	4.26	2.45	2.49	2.62	3.69	4.14	2.44	69.8	62	82.59	69.43	46.24	128.66	56.59	67.66	78.66	94.49	137.45	105.76	150.92	102.61	88.27	65.83	89.52	133.89	85.34	94.33	84.9	115.99	120.33	78.8	SDE5
MSTRG.14383	16.06	15.83	16.06	21.39	22.66	31.96	22.82	19.44	23.92	35.11	31.42	27.35	28.45	29.58	30.86	27.45	29.2	40.69	27.97	31.24	35.97	40.47	44.08	38.83	1024.36	1027.06	1029.86	1233.98	1199.64	1810.25	1327.21	1224.97	1331.64	1989.91	1826.44	1765.33	2211.36	1888.86	1738.86	1567.56	1624.54	2318.82	1769.67	2148.42	2116.05	2306.6	2323.76	2278.62	RPB2
MSTRG.14403	4.33	6.14	3.79	5.56	5.01	4.33	5.59	6.38	6.05	2.79	4.48	6.83	4.6	5.66	4.74	4.46	4.24	2.24	5.03	5.51	5.58	1.27	1.99	5.86	214.35	309.01	188.77	249.12	205.93	190.56	252.13	311.83	261.5	122.93	202.08	342.3	277.64	280.34	207.47	197.77	182.95	99.15	247.1	294.22	254.8	56	81.32	266.98	TCP14
MSTRG.14404	9.33	12.94	10.07	8.93	8	15.87	7.65	7.5	7.81	6.4	7.32	9	8.78	9.22	7.58	6.22	6.11	6.35	5.68	7.28	4.73	5.01	4.92	4.76	308.28	434.86	334.68	266.82	219.33	465.63	230.47	244.77	225.22	187.97	220.44	300.89	353.65	305.12	221.29	184.02	176.1	187.51	186.15	259.37	144.16	147.81	134.44	144.74	DOF1.4
MSTRG.14405	15.12	9.48	9.98	4.86	6.88	0.78	3.72	6.4	4.69	0.17	0.85	2.75	2.53	3.62	9.26	3.62	3.01	0.69	3.03	3.36	3.93	0	0.37	1.68	196	125	130	57	74	9	44	82	53	2	10	36	40	47	106	42	34	8	39	47	47	0	4	20	SBP1
MSTRG.14413	3.15	3.76	3.8	3.23	1.17	3.63	3.62	4.71	3.44	13.76	5.06	3.56	6.58	5.77	3.74	3.02	4.64	7.64	2.87	4.31	4.07	6.13	5.99	7.26	42	51	51	39	13	43	44	62	40	163	61.48	48	107	77	44	36	54	91	38	62	50	73	66	89	--
MSTRG.14439	1.68	0.51	1.73	2.44	1.96	0.72	1.72	2	2.06	1.17	1.34	1.83	0.52	0.64	0.85	2.46	1.66	2.21	1.4	2.42	3.27	2.01	2.1	2.08	29	9	30	38	28	11	27	34	31	18	21	32	11	11	13	38	25	34	24	45	52	31	30	33	--
MSTRG.1444	3.81	6.78	4.37	6.26	6.02	12.62	8.3	6.73	8.96	4.45	8.08	10.45	30.37	27.05	33.09	32.25	31.68	23.65	31.22	24.98	23.31	23.85	26.17	17.98	89.52	161.91	103.09	133	117.3	263.16	177.67	156.17	183.59	92.88	172.95	248.32	868.93	635.8	686.22	677.9	648.74	496	727.02	632.38	504.59	500.24	507.74	388.32	SSL3
MSTRG.14444	9.54	11.05	12.46	13.98	11.33	24.38	14.42	12.91	13.66	20.11	19.5	14.5	15.82	17.8	13.53	15.13	17.94	24.68	15.42	18.05	18.78	19.54	22.02	18.22	343.19	411.4	455.14	462.6	343.23	793.78	481.7	466.64	440.48	654.22	647.32	537.37	708.38	650.7	440.84	499.76	574.87	806.06	566.13	713.07	640	637.23	662.6	615.38	API5
MSTRG.14464	5.14	3.57	6.08	3.04	3.31	3.19	4.08	2.69	4.06	5.08	3.99	3.15	6.03	5.93	5.92	4.95	6.4	3.17	6.07	4.6	5.96	6.05	5.57	6.16	58	41	69	31	31	32	42	30	40	51	41	36	83	67	59	50	63	32	68	55.98	62	61	52	64	--
MSTRG.14468	4.74	5.42	4.55	5.02	4.63	4.28	6.01	5.77	5.7	3.16	5.14	6.12	13.98	13.54	10.26	10.72	10.38	8.48	10.25	12	11.41	7.13	7.48	11	322.8	375.37	311.43	309	261.35	258.43	372.96	387.92	338.46	191.39	319	421.29	1159.47	922.98	616.9	653.23	616.41	515.47	692	880.73	716.01	433.58	420.99	688.47	SCAR3
MSTRG.1447	1.91	2.15	1.88	0.92	1.08	1.46	1.22	1.6	1.62	1.09	1.84	1.64	2.18	2.78	2.01	1.77	1.7	1.77	1.48	2.09	1.7	2.61	1.61	1.23	96.61	111.08	95.67	41.98	45.44	65.78	56.47	80.24	71.51	49.14	84.97	83.96	134.48	141.05	89.94	80.34	75.1	80	74.56	114.52	79.68	118.1	67.41	57.38	UBP8
MSTRG.14492	18.95	20.46	6.01	0.47	0.81	0.62	0.42	11.76	2.85	0.33	0.66	2.86	171.45	128.3	69.52	66.77	45.08	8.43	47.61	88.77	46.35	0.37	3.57	16.68	1273.22	1398.44	406.08	28.72	45	37	26	780.36	167	20	40.43	194.13	14040.2	8631.31	4126.62	4017.39	2642.28	506.2	3173.19	6431.44	2871.96	22	198.45	1031	CESA8
MSTRG.14527	1.98	0.67	1.71	2.35	3.41	3.79	3.61	2.07	3.18	8.12	5.53	2.57	4.97	5.73	6.73	7.11	7.62	12.15	7.75	6.08	6.88	53.71	38.34	6.09	57.32	20	50.2	62.03	82.55	98.68	95.83	59.39	80.67	210.21	147.22	75.89	176.49	166.63	172.68	185.76	193.82	316.47	223.78	191.01	184.31	1400.96	922.72	162.53	GLO1
MSTRG.14578	1.33	0.8	1.11	0.47	0.26	0.89	0.82	1.37	1.07	4.27	4.13	0.95	1.2	1.67	1.4	0.62	0.98	2.69	0.87	1.82	1.57	3.48	3.8	1.66	17	10	13	6	3	9	8	15	11	46	47	12	15	15	12	6	8	24	12	21	14	37	35	14	--
MSTRG.14610	0.13	0.48	0.22	0.1	0.11	0	0.15	0.23	0.1	0	0.1	0	1.54	2.72	2.88	2.1	1.64	0.4	0.95	1.37	1.16	0.25	0.6	1.07	3	11	5	2	2	0	3	5	2	0	2	0	42	61	56.92	42	32	8	21	33	24	5	11	22	SEN1
MSTRG.14611	1.47	1.17	1.49	1.66	1.68	2.5	1.34	1.44	2.41	1.14	1.63	1.79	2.58	2.62	2.15	1.77	2.19	2.75	2.07	2.17	1.89	2.29	2.4	1.8	95.65	77.32	97.38	97.62	90.55	144.33	79.37	92.4	136.59	66.07	96.81	117.81	204.57	170.4	123.13	103.09	123.95	159.43	133.53	152.14	113.42	132.9	129.13	107.89	SPBC29A10.10c
MSTRG.14612	125.39	115.74	155.75	161	163.69	116.24	134.35	140.34	158.79	77.33	100.31	131.35	251.78	265.19	438.64	416.14	375	266.51	429.76	283.24	334.23	270.57	291.08	326.35	1790	1680.66	2235.82	2079.31	1939.7	1473.71	1748.85	1979.33	1978.36	981.08	1305.08	1897.44	4381.26	3791.04	5532.56	5320.29	4670.49	3399.36	6086.54	4360.73	4400.94	3451.88	3434.86	4286.66	RPL19C
MSTRG.14616	33.64	40.71	34.94	27.32	27.97	38.9	26.17	26.5	34.03	42.44	34.48	30.79	62.28	55.88	42.27	31.26	35.94	42.94	32.09	43.39	39.51	34.1	44.17	39.7	694.76	855.37	725.72	510.49	479.57	713.5	492.91	540.71	613.52	778.98	649	643.44	1568.07	1155.79	771.42	578.29	647.7	792.51	657.56	966.61	752.78	629.5	754.16	754.54	--
MSTRG.14644	0.19	0.06	0.2	0.2	0.54	0.45	0.71	0.31	0.81	0.38	0.5	0.12	0.82	0.82	0.46	0.61	0.14	0.65	0.73	0.52	1.47	0.19	0.45	0.81	3.84	1.31	4.13	3.73	9.24	8.13	13.21	6.26	14.48	6.85	9.32	2.41	20.5	16.83	8.29	11.18	2.55	11.87	14.78	11.41	27.85	3.46	7.59	15.32	--
MSTRG.14645	2.5	1.59	1.45	1.36	0.77	0.66	1.01	1.02	0.8	0.73	0.82	1.77	5.91	4.76	4.25	3.43	3.14	1.35	2.89	2.12	1.61	1.17	1.53	3.64	52.85	34.14	30.9	26.07	13.56	12.31	19.54	21.25	14.73	13.76	15.8	37.77	152.37	100.81	79.39	64.84	57.81	25.44	60.51	48.26	31.3	22.06	26.77	70.88	--
MSTRG.14646	1.84	4.38	1.18	1.59	1.55	1.41	1.8	0.52	3.02	1.93	3.32	3.47	14.45	16.66	11.07	6.65	4.87	2.77	4.7	5.22	5.77	2.98	4.14	4.24	42.15	101.86	27.1	32.93	29.44	28.69	37.46	11.75	60.27	39.24	69.2	80.23	402.63	381.19	223.61	136.16	97.19	56.56	106.49	128.74	121.7	60.94	78.23	89.12	--
MSTRG.14647	6	5.92	6.34	5.5	6.69	8.8	6.12	4.64	6.23	12.16	12.05	7.53	12.94	10.87	12.02	11.59	12.88	16.19	11.34	11.63	10.27	15.27	18.32	10.17	233.78	232.23	253.83	206.88	230.56	319.64	234.62	187.28	219.71	479.37	481.7	316.07	661.71	461.55	438.06	424.37	459.24	594.2	473.46	531.75	392.28	589.65	633.42	406.77	nmd3
MSTRG.14672	4.77	6.99	4.87	7.38	8.68	9.46	8.6	8.27	11.34	5.6	7.6	8.78	15.39	15.26	13.87	14.71	12.8	15.14	13.63	14.66	19.26	9.57	12.13	24.16	188	280	193	263	284	331	309	322	390	196	273	350	739	602	483	519	440	533	533	623	700	337	395	876	--
MSTRG.14673	366.31	373.71	322.25	1311.68	1271.88	1387.55	1482.6	1509.7	1738.19	449.89	1038.61	1736.68	105.07	129.87	43.78	86.24	129.93	121.88	98.6	162.56	166.3	40.99	106.74	256.08	4066.67	4219.85	3597.4	13174	11720.7	13680.6	15007.6	16558.2	16841.5	4438.55	10508.6	19509.6	1421.87	1443.78	429.45	857.41	1258.4	1208.93	1085.91	1946.32	1702.9	406.72	979.48	2615.7	MALD3
MSTRG.14676	26.23	26.81	27.38	32.86	34.1	33.54	33.75	30.52	35.99	36.47	35.17	32.7	50.45	56.01	66.09	84.88	81.62	59.45	80.06	69.32	74.47	46.79	59.07	88.54	552	573.74	579.39	625.5	595.67	626.79	647.61	634.42	660.9	681.96	674.39	696.25	1294.07	1180.1	1228.6	1599.54	1498.36	1117.69	1671.31	1573.16	1445.33	879.94	1027.36	1714.11	ALY4
MSTRG.14686	3.23	3.46	4.04	2.92	2.01	4.01	3.04	1.31	2.07	2.52	2.94	3.45	5.07	8.79	6.05	6.03	3.91	7.48	6.07	4.1	6.35	5.59	4.87	5.83	81.11	88.34	101.97	66.4	41.9	89.42	69.66	32.46	45.31	56.32	67.26	87.74	155.18	221.16	134.35	135.81	85.77	167.9	151.23	111.06	147.09	125.52	101.09	134.74	--
MSTRG.14687	8.7	16.55	13.26	9.82	10.91	11.19	9.78	8.94	8.86	7.45	10.75	9.41	26.77	29.68	24.06	21.8	24.29	25.4	16.97	24.95	24.26	12.58	20.14	23.14	172.89	334.66	265.03	176.6	180.1	197.58	177.34	175.54	153.69	131.68	194.74	189.26	648.82	590.84	422.65	388.19	421.23	451.1	334.77	534.94	444.91	223.48	330.91	423.26	--
MSTRG.14713	5.4	4.62	5.19	5.39	5.79	8.77	7.47	5.39	5.19	7.61	7.32	5.66	7.1	7.74	7.42	6.13	7.01	8.1	7.07	6.37	8.21	12.08	9.99	8.73	167.18	145.43	161.59	150.85	148.61	240.82	210.79	164.59	140	209.12	206.45	177.27	267.83	239.89	202.88	169.83	189.31	223.8	216.94	212.66	234.37	333.97	255.57	248.56	Cnot11
MSTRG.1473	5.58	4.51	5.44	8.01	7.9	9.69	8.61	5.73	10.5	10.09	11.43	9.55	3.32	3.19	3.67	5.45	4.9	5.54	6.94	4.93	4.34	11.17	10.81	4.64	76.01	62.48	74.44	98.6	89.3	117.16	106.83	77.08	124.75	121.99	141.8	131.55	55.1	43.43	44.09	66.41	58.17	67.33	93.72	72.31	54.49	135.84	121.66	58.08	--
MSTRG.14733	0.46	0.56	0.64	0	0.07	0.09	0	0.17	0.06	0.14	0.06	0	9.41	6.49	3.5	3.21	1.24	0	1.77	2.69	1.25	0	0.13	0.06	18	21	23.52	0	2	3	0	6	2	5	2	0	426.51	242.01	115.54	107.77	40.46	0	67	108.37	42.45	0	4	2	Os01g0645000
MSTRG.14736	1	0.65	0.99	0.86	1.73	0.87	0.49	0.67	0.51	0.25	0.61	0.44	1	1.77	2.25	1.36	1.52	0.74	0.89	0.62	0.84	0.99	1.74	0.96	9	6	9	7	13	7	4	6	4	2	5	4	11	16	18	11	12	6	8	6	7	8	13	8	LPP3
MSTRG.14740	2.73	3.67	2.41	2.5	3.08	4.36	2.72	2.99	3.17	3.63	3.95	3.34	5.24	5.92	4.55	4.06	3.47	5.89	3.71	5.08	4.94	5.72	5.2	3.94	192.54	263.3	171	159.67	180.23	273.1	174.59	208.31	195.03	227.58	253.57	238.61	450.01	418.15	283.54	256.1	213.51	371.25	259.18	386.36	321.38	360.44	303.16	255.76	relch
MSTRG.14762	12.24	14.85	14.87	11.32	15.54	21.11	12.32	9.6	13.91	24.59	25.79	18.07	37.02	42.51	30.31	21.61	22.62	46.04	23.71	25.07	24.11	64.93	60.77	24.75	161.33	198.98	196.99	134.98	169.99	246.99	147.99	124.98	159.97	287.99	309.74	241	594.53	560.91	352.82	255	259.99	541.98	309.98	356.29	293	764.61	661.88	300	RPS7
MSTRG.14763	2.49	2.76	1.92	2.63	3.37	2.17	3.44	2.02	2.66	2.07	2.82	2.9	2.04	1.81	1.9	2.18	2.94	3.1	1.79	3.14	2.35	5.8	5.14	2.73	55.43	62.55	42.92	53	62.36	43	69.91	44.38	51.82	41	57.19	65.49	55.4	40.33	37.34	43.4	57.13	61.67	39.54	75.46	48.38	115.43	94.64	56	--
MSTRG.14779	7.3	7.32	7.67	9.65	10.08	13.51	9.37	9.79	11.74	11.1	12.28	11.84	12.76	13.53	11.74	10.69	11.89	15.69	9.53	14.56	15.22	15.4	14.68	15.83	836.42	852.43	883.61	999.33	958.44	1374.16	978.08	1107.63	1172.91	1129.58	1281.81	1371.62	1780.36	1550.77	1187.67	1096.54	1187.49	1605.28	1082.92	1797.67	1606.96	1575.69	1389.34	1667.87	SWEETIE
MSTRG.14786	3.13	2.62	4.01	3.83	4.5	3.09	4.96	4.95	3.8	3.05	4.21	4.3	7.06	6.69	7.66	8.06	8.25	7.45	8.47	7.73	8.02	7.24	7.21	9.3	105.43	89.69	137.9	117.58	129.1	96.67	153.69	167.75	112.44	88.69	127.13	151.23	290.9	223.99	230.2	250.93	248.34	227.78	293.13	289.98	254.05	222.34	199.66	289.87	--
MSTRG.14795	1.24	1.07	1.43	2.28	2.3	2.24	2.49	2.48	2.21	2.07	2.89	4.07	1.87	1.5	2.59	3	4.28	3.68	3.83	4.29	5.07	4.53	6.32	6.06	28.96	25.35	33.63	48.11	44.57	46.35	53.1	57.14	45.07	43.02	61.42	96.22	53.2	35.09	53.27	62.64	87.12	76.76	88.63	107.9	109.02	94.41	121.95	130.04	--
MSTRG.14796	1.9	1.96	2.4	2.98	3.44	2.77	3.79	3.87	4.29	2.69	3.27	4.35	3.02	2.88	3.55	3.02	3.75	3.73	3.43	4.36	4.03	3.22	3.77	4.89	158.6	166.81	201.9	225.02	238.86	205.87	288.83	319.48	312.73	199.91	249.13	367.67	307.17	240.63	262.13	226.07	273.35	278.22	284.45	392.94	310.72	240.27	260.3	376.1	zcchc8
MSTRG.14825	0.05	0.05	0.75	0.12	0.07	0	0	0.06	0.15	2.61	5.27	0	0	0	0	0	0	0	0	0	0	0	0	0	1.68	1.5	23.66	3.27	1.71	0	0	2	4	72.29	149.65	0	0	0	0	0	0	0	0	0	0	0	0	0	BGLU12
MSTRG.14826	0.32	0.05	0.39	0.31	0.12	0.47	0.14	0.03	0.26	3	4.16	0.28	0.03	0.89	0	0	0.07	0.11	0	0	0.07	0	0	0	10	1.5	12.34	8.73	3	13	4	1	7	83.56	118.72	9	1	28	0	0	2	3	0	0	2	0	0	0	BGLU12
MSTRG.14827	0.02	0	0	0	0.02	0	0	0	0	0.23	0.19	0	0	0	0	0	0	0	0	0	0	0	0	0	0.32	0	0	0	0.29	0	0	0	0	3.15	2.63	0	0	0	0	0	0	0	0	0	0	0	0	0	BGLU12
MSTRG.14875	26.2	25.28	28.21	35.84	36.67	59.91	35.12	27.7	40.93	65.34	53.85	42.92	48.06	44.03	32.19	31	38.32	55.16	34.59	39.48	42.07	62.5	64.79	46.46	614.95	603.66	665.79	761.08	714.58	1248.89	751.68	642.41	838.53	1362.94	1152.08	1019.44	1374.96	1034.92	667.5	651.74	784.68	1156.79	805.46	999.29	910.86	1311.16	1257.19	1003.36	MPPbeta
MSTRG.14890	6.74	23.27	5.63	0.12	0	0	0	1.2	0.31	0.06	0	0	10.31	17.93	0.31	0.12	0	0	0.27	1.4	0	0	0.33	0.06	125	439	105	2	0	0	0	22	5	1	0	0	233	333	5	2	0	0	5	28	0	0	5	1	EXPA10
MSTRG.14891	4.71	5.8	5.76	5.37	4.07	5.39	4.88	4.07	4.49	6.53	5.35	5.17	7.57	8.06	8.14	5.84	4.56	6.07	4.77	5.35	5.53	5.59	4.95	5.94	196.31	262.52	243.33	197.46	141.79	205	190	171.02	161.25	253.14	206.46	213.68	421.29	365.74	320	225.45	170.27	228.93	198.6	251.44	214.86	210.96	172.96	232.75	PTB
MSTRG.14899	1.46	1.48	1.83	1.55	1.47	2.62	1.99	1.76	2.23	3.23	4.21	2.09	3.73	3.93	3.25	1.88	2.23	4.26	1.8	3.19	2.53	3.71	5.44	3.54	58.85	60.85	74.19	56.66	49.36	93.98	73.08	70.32	78.39	115.73	154.69	85.17	183.61	158.84	116.01	67.96	78.57	153.72	72.13	138.69	94.24	133.75	181.3	131.42	--
MSTRG.1490	0.03	0.03	0.03	0.24	0.04	0.45	0.1	0.08	0.07	4.17	1.94	0.03	1.96	1.86	2.68	3.88	3.91	6.91	4	4.29	4.64	3.19	2.89	6.07	1	1	1	7	1	13	3	2.47	2	119.62	57.03	1	77	60	76.48	112	110	199	128	149.05	138	92	76.99	180	BGLU12
MSTRG.14900	15.39	16.86	16.98	15.41	15.57	26.03	16.01	13.28	20.55	23.48	22.02	16.86	24.67	22.16	21.97	17.67	19.98	24.09	18.38	20.32	18.8	19.59	23.84	21.18	555.13	618.49	615.83	502.7	466.19	833.61	526.3	473.19	646.79	752.53	723.66	615.33	1084.39	800.32	699.99	570.49	628.69	776.3	657.48	790.43	625.31	631.35	710.64	702.73	SSRP1
MSTRG.14904	3.18	1.16	4.47	3.07	5.43	4.56	5.39	2.61	2.46	3.79	5.77	4.45	4.32	4.23	4.24	3.49	4.78	3.95	5.82	3.5	2.49	3.65	5.07	2.87	60.46	22.08	84.58	52.16	84.51	76.17	92.11	49.6	40.61	63.18	98.69	84.16	99.35	80.15	70.39	59.73	78.54	65.83	109.03	70.63	42.79	61.05	77.77	49.04	--
MSTRG.14915	0	0	0.33	0	0.2	0	0.18	0	0.58	0	0	0	0.14	0.17	0.38	0.94	0.77	0	0.17	0.31	0.91	0.19	0.2	0.18	0	0	2	0	1	0	1	0	3	0	0	0	1	1	2	5	4	0	1	2	5	1	1	1	STY17
MSTRG.14922	1.4	0.3	0.42	0.34	0.29	0.27	0.4	1.36	0.14	0.21	0.13	1.08	0.9	1.22	0.69	0.41	0.42	0.55	0.86	1.19	0.4	0.14	0	4.04	23	5	7	5	4	4	6	22	2	3	2	18	18	20	10	6	6	8	14	21	6	2	0	61	--
MSTRG.14932	1.55	1.85	0.67	1.71	1.95	1.82	1.33	0.89	1.77	1.52	1.03	2	0.5	1.55	0.15	1.58	1.31	2.04	1.15	1.37	1.24	0.68	1.06	1.32	23	28	10	23	24	24	18	13	23	20	14	30	9	23	2	21	17	27	17	22	17	9	13	18	AHL23
MSTRG.14934	1.81	2.19	1.39	1.73	1.39	1.3	2.35	1.33	2.27	0.19	1.81	1.47	0.74	1.15	1.59	2.02	1.04	0.83	1.41	1.83	2.32	1.47	0.9	1.52	22	27	17	19	14	14	26	16	24	2	20	18	11	14	17	22	11	9	17	24	26	16	9	17	--
MSTRG.1494	0	0	0.05	0	0	0	0	0	0	1.38	0.83	0.05	0.05	0	0	0	0	0	0	0.05	0	0	0	0	0	0	1	0	0	0	0	0	0	22.28	13.8	1	1	0	0	0	0	0	0	1	0	0	0	0	BGLU6
MSTRG.1495	0	0	0	0	0	0.17	0	0	0	6.72	3.72	0	0	0	0	0	0	0	0	0	0	0.08	0	0	0	0	0	0	0	2	0	0	0	81.23	46.2	0	0	0	0	0	0	0	0	0	0	1	0	0	BGLU13
MSTRG.1496	0	0	0.21	0	0	0.17	0	0	0	8.82	5.16	0	0	0	0	0	0.08	0.1	0	0.06	0	0.16	0.2	0	0	0	1.73	0	0	2.35	0	0	0	96.91	50.74	0	0	0	0	0	1	0.54	0	1	0	2	0.94	0	BGLU12
MSTRG.14965	0.3	0.88	0.35	0.17	0.19	0.62	0.27	0.29	0.31	0.26	0.59	0.32	3.58	3.69	3.91	1.41	1.77	0.53	1.58	2.03	1.49	0.94	0.27	0.8	16	47	18.64	8	8.26	29	12.81	15.21	14.3	12	28.32	17	229.34	194.21	181.38	66.46	81.31	25	82.63	115.3	72	44.12	11.84	38.73	At1g07650
MSTRG.14973	0.35	0	0	0.24	0.69	0	0	0	0.11	0	0	0.1	0	0	0	0.15	0	0.27	0.16	0	0	0.08	0	0	4.64	0	0	2.95	7.67	0	0	0	1.31	0	0	1.41	0	0	0	1.79	0	3.18	2.18	0	0	1	0	0	FLS
MSTRG.14976	1.23	4.12	1.72	1.7	2.07	5.52	1.51	1.84	3.84	0.23	3.36	7.9	96.21	89.38	35.85	11.94	8.89	1.99	8.43	17.51	5.73	1.63	1.53	5.29	47.25	161.2	66.66	59	65.91	188.47	52.86	69.86	128.92	7.76	117.85	307.42	4508.7	3440.97	1217.67	411.04	298.02	68.19	321.38	726.03	203.2	55.84	48.75	187.17	PATL3
MSTRG.14989	306.09	339.82	250.27	261.19	257.82	210.33	292.86	325.59	295.53	155.09	188.93	270.5	48.92	43.87	37.08	32.79	34.67	37.67	36.26	42.81	34.45	64.54	55.03	40.05	4540.42	5127.01	3732.95	3505.06	3174.49	2770.86	3960.86	4771.39	3825.85	2044.45	2554.07	4060.13	884.52	651.62	485.98	435.64	448.68	499.23	533.55	684.84	471.32	855.58	674.69	546.64	rps7
MSTRG.15022	0	0	0.11	0	0	0	0	0	0	0	0	0	0.09	0.27	2.22	0.18	0	0	0.11	0	0.06	0	0	0.12	0	0	2	0	0	0	0	0	0	0	0	0	2	5	35.72	3	0	0	2	0	1	0	0	2	PER10
MSTRG.15046	7.1	10.2	7.85	5.98	4.38	9.89	5.94	3.95	5.9	10.38	7.3	7.63	11.5	10.01	7.33	6.04	8.03	14.1	7.51	8.39	8.56	15.88	18.14	5.59	80	117	89	61	41	99	61	44	58	104	75	87	158	113	73	61	79	142	84	102	89	160	169	58	TOM6
MSTRG.15051	4.69	3.33	3.97	4.29	4.06	2.68	3.78	4.3	4.63	1.34	3.64	3.79	3.82	3.05	5.3	7.06	6.65	6.55	6.21	4.8	4.66	8.32	7.83	5.24	90.53	65.46	77	75	65	46	66.52	82	78	23	64	74	90	59	90.38	122	112	113	119	100	83	143.5	125	93	PDV2
MSTRG.1506	1.3	1.03	1.43	1.2	1.1	1.62	1.43	0.92	1.99	2.2	2.53	1.55	1.07	0.78	1.18	1.21	1	1.51	0.96	0.89	1.18	1.75	1.74	1.32	30	24	33	25	21	33	30	21	40	45	53	36	30	18	24	25	20	31	22	22	25	36	33	28	--
MSTRG.15069	2.69	4.39	2.47	2.31	2.34	4.05	2.37	2.43	3.23	6.78	5.42	3.74	10.54	9.99	6.74	4.93	5.55	5.87	4.91	6.76	6.11	6.18	7.03	5.76	322.2	534.81	296.88	250.08	232.73	430.53	258.8	287.42	337.62	721.2	591.68	453.61	1538.22	1197.05	712.48	528.93	580.05	627.76	582.64	872.3	674.78	661.64	695.42	634.72	PI4KA1
MSTRG.15117	1.19	2.44	0.98	0.25	0.28	0.04	0.1	0.51	0.41	0.12	0.23	0.2	10.92	9.73	11.02	9.77	12.85	3.71	12.22	11.23	13.67	4.52	3.93	10.56	66.74	139.52	55.36	12.52	13.15	2.07	5	28.49	20.03	5.79	11.69	11.49	752.17	546.8	547.51	493.19	634.18	188.14	686.96	689.5	714.36	228.41	183.81	557.52	BGAL3
MSTRG.1512	111.2	185.03	78.78	101.65	86.7	25.9	97.08	156.3	87.71	10.02	42.29	115.35	2.41	0.61	0.28	0.11	0.38	0.68	0.09	0.13	0.1	0.35	0.18	0.11	3292.07	5571.59	2345.14	2722.57	2130.68	680.88	2620.39	4571.34	2266.23	263.58	1140.96	3455.48	87.01	18	7.34	3	9.9	18.1	2.58	4	2.67	9.34	4.37	3	BGLU12
MSTRG.15122	10.42	9.8	8.59	11.38	11.34	15.5	9.47	10.19	12.48	11.69	10.86	10.27	19.52	17.66	17.42	17.5	18.76	19.2	16.87	18.55	18.44	15.21	16.73	15.24	535.09	511.79	443.49	528.5	483.1	706.58	443.26	517.01	559.15	533.49	508.37	533.77	1221.82	908.14	790.33	804.84	840.28	880.72	859.11	1027.15	873.28	697.73	710.1	719.97	VHA-a3
MSTRG.15147	7.52	9.43	11.79	7.21	8.16	10.17	4.95	5.39	5.24	13.05	12.32	6.13	15.07	12.52	10.22	11.62	12.72	16.42	11.38	11.98	10.33	22.52	20.94	8.25	120	153	189	104	108	144	72	85	73	185	179	99	292.98	200	144	166	177	234	179.99	206	152	321	276	121	--
MSTRG.15152	1.11	0.94	1.4	1.84	1.04	2.07	1.28	0.78	1.53	2	1.49	2.18	1.65	1.78	1.82	2.94	1.49	3.04	2.66	2.54	1.51	1.63	3.58	2.59	13.9	12	17.67	20.84	10.83	23	14.64	9.62	16.75	22.21	17	27.63	25.25	22.3	20.11	32.94	16.24	34	33	34.38	17.47	18.24	37.06	29.8	--
MSTRG.15163	15.63	17.8	16.57	17.17	12.53	8.17	9.75	15.36	7.77	5.08	8.49	8.65	106.62	83.3	72.91	133.73	120.56	73.64	115.26	151.58	154.78	17.92	59.75	138.98	114.22	132.28	121.75	113.5	76.03	53	65	110.93	49.58	33	56.56	63.99	949.79	609.63	470.76	875.25	768.7	480.83	835.64	1194.65	1043.36	117.06	360.95	934.51	--
MSTRG.15166	7.4	6.94	8.24	7.59	7.86	8.67	9.41	6.78	7.54	7.62	11.94	12.21	10.77	10.59	10.6	9.2	10.01	9.83	10.24	10.78	10.77	9.62	10.79	15.09	165.28	157.68	185.37	153.65	146	172.16	191.52	149.48	147.26	151.15	243.03	276.01	293.66	237.2	209.37	184.12	195.39	196.61	227.26	259.87	222.63	192.53	199.13	310.84	XCT
MSTRG.15180	5.48	5.33	4.81	4.12	4.51	4.56	4.36	3.84	4.66	7.39	5.24	5.22	4.12	3.86	4.55	3.03	3.25	3.35	3.96	3.99	3.82	3.25	4.11	5.99	175.83	174	155.16	119.6	120	130	127.58	121.7	130.55	210.68	153	169.53	161	124	129	87	91	96	126	138	113	93	109	176.62	mettl16
MSTRG.15184	2.87	2.01	3.26	1.32	0.8	1.21	0.73	1.31	1.19	0.67	0.66	0.9	0.7	0.98	1.89	1.69	2.35	2.19	2.35	0.79	0.82	3.1	3.09	0.82	91	65	104	38	21	34	21	41	33	19	19	29	27	31	53	48	65	62	74	27	24	88	81	24	UGT85A23
MSTRG.15185	0.24	0.68	0.29	0.33	0.24	0.56	0.31	0.27	0.33	0.22	0.45	0.34	16.12	13.29	9.08	5.5	3.11	1.8	4.27	8.56	5.17	0.95	1.05	1.34	10	28.58	12.08	12.34	8.36	20.68	11.62	11	12	8	17	14.13	812.3	550.32	331.69	203.68	112	66.43	174.97	381.46	197.22	35	36	51	LAX5
MSTRG.1519	14.22	32.68	16.28	24.19	13.9	3.59	10.25	16.82	18.18	3.99	14.58	23.33	5.76	15.13	2.51	1.04	1.93	5.85	1.48	3.22	2.06	5.41	2.73	5.29	397	928	457	611	322	89	261	464	443	99	371	659	196	423	62	26	47	146	41	97	53	135	63	136	BGLU12
MSTRG.15199	44.25	40.67	43.16	60.42	59.15	66.48	59.76	54	67.05	80.67	69.95	59.62	16.21	16.09	14.7	16.97	16.72	23.99	18.83	22.4	19.32	44.01	39.37	21.14	771.52	721.23	756.6	953.01	856.08	1029.3	949.91	930.15	1020.26	1249.87	1111.48	1051.88	344.53	280.89	226.4	265.02	254.36	373.68	325.69	421.13	310.61	685.75	567.37	339.16	APX3
MSTRG.1520	0.3	0.89	0.7	1.11	1.57	1.01	0.77	0.91	0.46	0.34	0.44	1.29	0.08	0.4	1.25	0.92	1.96	2.81	1.84	1.58	1.09	4.06	3.06	1.55	3	9	7	10	13	9	7	9	4	3	4	13	1.02	4	11	8.26	17.11	25.08	18.22	17	10	36.26	25.23	14.2	--
MSTRG.15204	3.11	1.74	3.25	9.01	9.69	10.45	10.53	8.09	12.54	3.32	5.53	10.92	0.4	0.43	0.49	3.89	4.24	4.32	3.08	1.94	6.11	2.64	4.28	5.07	58	33	61	152	150	173	179	149	204	55	94	206	9	8	8	65	69	72	57	39	105	44	66	87	--
MSTRG.15261	0.85	0.74	1.04	2.06	1.7	1.74	2.03	1.63	2.03	1.7	1.91	2.03	4.29	4.76	5.4	4.54	4.57	4.35	4.14	3.83	3.58	4.23	4.14	3.43	22	19.58	27.12	48.24	36.59	40	48	41.73	45.83	39.22	45.13	53.24	135.54	123.54	123.67	105.27	103.43	100.8	106.4	107.05	85.5	97.98	88.7	81.81	--
MSTRG.15275	4.43	4.24	5.68	12.33	9.2	14.96	13.58	10.14	12.32	17.59	19.38	16.71	3.63	3.55	5.61	4.62	6.79	8.63	6.52	7.19	6.7	11.1	9.59	9.6	76	74	98	191.38	131	228	212.5	171.82	184.4	268.16	303	290	76	61	85	71	101.65	132.34	111	133	106	170.23	136	151.6	INVE
MSTRG.15319	0.27	0.6	0.27	0.08	0.05	0.13	0.13	0.12	0.22	0.04	0.04	0.11	1.42	1.34	1.04	1.46	1.14	2.45	1.35	0.85	0.92	2.49	1.67	0.75	7	16	7	2	1	3	3	3	5	1	1	3	45	35	24	34	26	57	35	24	22	58	36	18	WAK3
MSTRG.15333	1.29	1.53	1.18	1.75	2.84	2.9	2.7	1.96	2.48	2.08	2.62	2.78	5.83	5.77	5.39	4.35	4.71	5.66	4.07	4.19	3.61	7.67	6.94	3.28	51.57	61.72	46.35	62.18	91.89	101.77	96.3	77.06	84.79	71.62	93.45	110.44	280.5	228.34	187.74	152.73	162.41	199.16	158.65	178.01	131.5	268.4	226.24	117.59	thrA
MSTRG.15368	0.49	0.41	0.42	0.62	0.17	0.31	0.61	0.92	1.04	0.87	0.84	0.62	0.63	1.05	1.19	0.94	1.28	1.25	1.27	1.36	1.44	1.56	1.44	1.75	7	6	6	8	2	4	8	13	13	11	11	9	11	15	15	12	16	16	18	21	19	20	17	23	--
MSTRG.15373	0.56	0.58	0.35	0.45	0.37	0.31	0.54	0.75	0.44	0.2	0.32	0.88	4.29	4.79	3.65	3.53	3.66	4.08	3.71	5.24	4.5	3.19	4.28	6.27	55.03	58	35	40	30.41	27	48.73	73.1	38.18	18	28.83	88.59	517.67	475.06	319.41	313.41	316.16	360.86	364.94	559.98	411.36	282.53	350.71	571.04	RGA3
MSTRG.15375	7.59	5.52	6.39	6.59	6.63	3.65	6.23	5.34	4.98	2.15	2.86	1.95	3.23	2.02	1.18	1.1	3.25	2.4	2.04	3.33	2.39	0.45	0.77	2.14	131	97	111	103	95	56	98	91	75	33	45	34	68	35	18	17	49	37	35	62	38	7	11	34	BIC1
MSTRG.1539	10.93	10.63	9.47	10.69	13.01	18.83	10.42	10.79	13.31	17.44	18.98	13.81	15.24	16.38	17.26	14.84	17.32	16.69	15.04	15.28	14.08	22.14	20.27	13.62	179.77	177.71	156.64	159	177.58	274.99	156.18	175.21	191	254.87	284.49	229.8	305.5	269.66	250.72	218.5	248.42	245.14	245.33	271	213.56	325.39	275.54	206	RPS19
MSTRG.15395	8.02	7.54	9.82	11.03	14.08	21	14.58	13.2	14.16	19.6	19.9	18.47	10.08	10.51	10.34	11.75	11.39	16.79	12.09	12.61	14.73	17.77	18.2	15.09	383.59	366.87	472.13	477.46	558.8	892.23	636.05	623.74	591.15	833.02	867.24	893.96	587.46	503.37	436.82	503.18	475.4	717.36	573.6	650.47	649.93	759.7	719.58	664.22	BRPF3
MSTRG.15398	0	0	0	0	0	0	0	0	0	0	0	0	0	0.13	0	0.63	0	0	0	0	0.3	0	0	0	0	0	0	0	0	0	0	0	0	0	0	0	0	0.47	0	2	0	0	0	0	1	0	0	0	--
MSTRG.15413	0	0.08	0	0	0	0	0	0	0	0	0.05	0	1.58	0.94	1.86	1.33	0.93	0.24	0.86	1.39	0.28	0.38	0.21	0.23	0	2	0	0	0	0	0	0	0	0	1	0	45	22	38.47	28	19	5	20	35	6	8	4	5	EXPA20
MSTRG.15422	0.56	0.27	0	0.62	0.34	0	1.23	0	0.64	0.31	0.61	0.28	0.69	0.28	0.32	0	0	0.31	0	0.52	0.3	0	0	0.91	2	1	0	2	1	0	4	0	2	1	2	1	3	1	1	0	0	1	0	2	1	0	0	3	--
MSTRG.15423	2.65	3.13	3.86	3.97	4.34	5.86	4.32	3.25	4.42	5.56	7.18	6.02	3.96	3.79	5.17	5.01	6.17	6.52	6.52	5.72	6.4	7.42	7.21	7.12	105	126.08	153.56	142	142.65	206.05	155.89	126.85	152.52	195.36	258.77	241.05	190.96	150.27	180.6	177.36	212.86	230.62	255.71	244.09	233.69	262.16	235.64	259.07	FRS9
MSTRG.15431	4.37	3.5	3.88	5.53	4.79	5.49	4.54	4.04	4.9	4.24	3.59	4.78	1.74	1.97	2.5	3.09	3.76	4.31	2.41	2.94	4.19	4.55	4.35	3.43	209.13	170.46	186.58	239.07	190.15	233	198.09	191.02	204.64	180.13	156.67	231.53	101.72	94.17	105.67	132.54	156.76	184.14	114.48	151.39	184.96	194.57	172.1	150.97	CLC-E
MSTRG.15438	2.83	2.92	3.15	3.06	2.03	3.72	3.65	2.46	1.93	4.86	4.17	4.63	4.98	5.79	2.67	3.46	4.4	5.26	3.06	3.5	4.53	4.32	6.12	5.06	42	44	47	41	25	49	49.32	36	25	64	56.32	69.47	90	86	35	46	57	69.75	45	56	62	57.33	75	69	--
MSTRG.15447	4.26	6.15	4.2	2.89	3.75	3.26	2.1	4.35	3.81	1.93	2.74	3.75	11.44	12.35	8.53	6.28	4.95	3.72	5.04	4.82	6.14	5.46	5.2	4.59	109	160	108	67	79.74	74	49	110	85	44	64	97	357	316.56	192.98	144	110.52	85	128	133	145	125	110	108	GATA11
MSTRG.15453	1.28	2.25	2.01	0.61	0.77	0.62	0.2	1.39	1.26	0.41	0.6	0.93	0.9	1.1	0.52	1.58	1.37	1.23	1.24	1.02	1.29	1.03	1.22	0.9	14	25	22	6	7	6	2	15	12	4	6	10.29	12	12	5	15.47	13	12	13.44	12	13	10	11	9	--
MSTRG.15457	1.05	0.52	1.57	1.49	1.79	0.49	0.86	0	1.2	0.2	0.87	0.18	13.23	9.99	8.54	16.63	15.27	16.58	12.28	13.04	22.31	3.53	13.36	17.48	12	6	18	15.42	17	5	9	0	12	2	9	2.09	184	114.13	86.08	170	152	169	139	160.43	234.86	36	126	183.54	--
MSTRG.1546	0.09	0	0.09	0.05	0.17	0.37	0.15	0.38	0.54	0.47	0	0.32	0.27	0.05	0.64	0.63	0.8	0.63	0.19	0.35	0.71	0.78	0.85	0.25	2	0	2	1	3	7	3	8	10	9	0	7	7	1	12	12	15	12	4	8	14	15	15	5	At3g45770
MSTRG.15467	28.2	10.56	83.59	25.5	18.4	0.24	8.23	10.11	15.56	0.48	1.51	7.42	8.88	12.37	41.1	14.81	8.56	2.25	23.41	5.8	9.63	4.68	4.94	7.16	539	204.65	1599	440	291.83	4	146	191	259	8	26	147	207	236.47	690	251	141	38	441	118	169	79	77	126	N
MSTRG.15470	6.17	6.63	9.11	7.99	7.43	11.78	7.08	6.44	5.3	10.34	10.37	7.48	12.18	11.6	9.06	10.21	10.5	12.3	10.06	9.61	13.8	13.59	14.75	10.16	64	70	95	75	64	108.49	67	66	48	95.34	98	78.52	154	120.54	83	94.82	95	114	103.5	107.52	132	126	126.47	97	TMEM258
MSTRG.15473	10.9	9.21	14.39	15.55	16.29	22.9	16.83	15.06	21.89	26.46	24.31	18.14	16.23	14.19	14.16	15.85	15.84	19.98	16.57	17.2	16.29	20.27	21.79	18.2	216.28	185.77	287.08	279	268.2	403.42	304.28	295.18	378.91	466.44	439.45	364.01	392.43	281.81	248.07	281.5	274.11	354	325.97	367.88	297.97	359.33	357.17	332.09	VPS24-1
MSTRG.15483	13.49	12.25	12.6	14.61	14.03	14.04	14.72	12.47	15.3	13.1	13.23	15.22	18.2	18.19	14.03	13.22	15.07	16.71	15.46	14.86	19.16	14.79	18.22	19.2	196.9	181.92	185	192.94	170	182	196	179.95	195	169.92	176	224.94	323.88	266	181	172.87	192	218	224	233.97	257.98	193	219.89	258	CKS1
MSTRG.15487	16	20.52	19.28	18.09	19.06	24.71	18.43	15.69	19.54	19.26	17.89	17.98	38.13	38.77	33.76	21.91	23.37	22.41	20.52	24.04	21.93	22.54	26.62	25.01	482	628.51	583.84	492.94	476.49	660.84	506	466.8	513.53	515.5	491	548.02	1399.78	1169.24	898.28	590.98	614.09	603.12	613	780.75	609.16	606.64	662.63	693	SRK2A
MSTRG.15492	2.03	2.36	2.38	5.17	4.51	5.18	5.98	5.33	6.33	6.19	7.4	8.02	6.78	6.55	9.69	11.57	11.95	11.49	10.83	11.01	12.45	14.8	13.95	12.83	116.59	151.85	128.28	320.22	265.64	287.5	360.38	356.02	363.31	346.13	425.4	523.1	567.81	462.75	590.01	661.1	698.41	693.42	726.23	824.72	798.3	893.32	778.8	796.88	MORF1
MSTRG.15497	4.74	3.73	4.73	1.75	1.25	1.27	1.4	1.08	1.25	3.18	4.93	0.91	3.77	5.55	2.82	1.32	1.94	1.96	1.59	5.62	4.11	0.62	1.48	2.95	71	55	71	23	15	17	18	16	16	41	67	14	65	83	37	17	26	26	23	89	57	9	18	41	--
MSTRG.15499	7.61	6.96	6.88	9.16	10.6	16.59	10.45	9.15	10.13	10.21	11.46	11.31	9.17	9.76	9.55	7.86	8.22	11.09	7.28	7.42	7.29	12.03	12.35	7.18	173.87	161.81	158.07	189.36	201	336.79	217.74	206.57	202	207.35	238.62	261.63	255.58	223.33	192.84	160.81	163.87	226.42	164.97	182.78	153.71	245.77	233.35	151	YY1
MSTRG.1552	1.71	1.71	1.28	2.51	3	3.36	2.04	2.33	3.42	5.35	4.68	2.67	3.48	2.75	3.14	4.52	3.99	6.52	4.48	5.29	5.23	5.15	7.43	7.23	46.37	47.3	35.06	61.59	67.65	81.08	50.39	62.4	81.07	129.13	115.66	73.39	115.19	74.73	75.19	109.8	94.46	158.07	120.6	154.9	131	124.81	166.66	180.47	PBL5
MSTRG.15525	4.08	2.74	3.59	4.71	3.99	5.33	5.65	5.21	7.05	2.26	5	6.61	4.27	4.37	6.1	5.02	4.89	6.82	5.85	5.05	5.26	5.1	6.52	5.48	69	47	61	72	56	80	87	87	104	34	77	113	88	74	91	76	72	103	98	91.96	82	77	91	85.16	--
MSTRG.15530	0.63	1.41	0.54	0.1	0.43	0.3	1.09	0.55	0.41	0.1	0	0.18	1.77	1.53	1.32	0.7	0.62	0.2	0.73	0.33	0.78	0.3	0.11	0.88	7	16	6	1	4	3	11	6	4	1	0	2	24	17	13	7	6	2	8	4	8	3	1	9	--
MSTRG.15535	10.28	12.73	10.48	14.74	14.07	21.01	13.73	13.14	15.89	16.4	19.8	17.45	25.16	26.72	26.92	26.37	26.88	35.49	25.61	25.45	28.81	40.34	42.1	29.54	656.93	827.37	673.76	852.05	746.74	1192.39	800.24	829.88	886.67	931.71	1153.31	1128.66	1960.3	1709.98	1520.48	1509.59	1499.01	2026.77	1623.97	1754.23	1698.38	2304.1	2224.27	1737.44	At1g09620
MSTRG.15550	6.34	8.37	6.23	7.5	5.54	10.37	6.59	6.93	8.76	6.65	6.57	7.34	14.16	13.56	7.95	6.94	9.51	15.93	7.01	11.24	8.55	15.94	15.19	7.97	83.36	111.88	82.41	89.21	60.46	121.11	79.04	90	100.46	77.69	78.68	97.6	226.88	178.5	92.32	81.68	109.04	187.05	91.4	159.32	103.71	187.22	165.08	96.36	--
MSTRG.15552	3.06	3.2	3.91	3.82	4.11	5.71	4.05	3.75	5.35	6.38	5.95	5.43	5.06	5.04	5.53	5.53	6.02	7.92	4.82	6.13	5.77	8.01	8.24	6.49	182.62	194.81	234.81	206.64	203.83	302.85	220.72	221.7	279.06	338.71	324.23	328.49	368.39	301.43	292.19	295.99	314.06	422.68	285.88	394.91	318.09	428.09	406.96	356.92	MTR4
MSTRG.15559	11.35	11.22	12.63	17.6	17.48	19.74	15.92	12.99	18.78	15.88	19.55	17.75	25.49	25.69	28.71	30.11	31.9	33.52	30.31	28.85	29.64	33.22	30.77	29.58	658.62	662.15	737.01	923.91	841.72	1016.87	842.16	744.32	950.72	818.8	1033.69	1041.89	1802.52	1492.23	1471.79	1564.6	1614.76	1737.63	1744.38	1805.28	1585.95	1722.58	1475.63	1579.14	Sart3
MSTRG.15560	23.3	24.57	29.85	28.25	24.91	35.34	23.03	19.54	17.68	23.12	26.32	14.32	21.85	21.49	13.66	8.65	9.49	11.59	8.29	12.2	8.28	10.21	9.29	5.87	1401.35	1503.3	1805.32	1537.11	1244.01	1888.05	1263.41	1160.97	928.29	1235.71	1442.89	871.67	1601.88	1294.32	725.9	466.12	497.96	622.94	494.79	791.2	459.66	549.13	461.7	325.06	MMT1
MSTRG.15562	1.16	0.66	0.76	1.14	1.03	1.71	1.35	1.4	1.64	17.11	26.29	1.11	0.37	0.54	0.35	0.1	0.36	0.35	0.36	0.33	0.83	0.12	0.05	0.29	25.92	15	17	23	19	33.91	27.5	30.93	32	339.56	534.97	25	10	12	7	2	7	7	8	8	17	2.46	1	6	RPV1
MSTRG.15573	10.04	9.36	6.48	7.64	0.23	12.43	12.91	5.85	8.4	11.85	1.37	15	9.57	12.01	16.03	12.96	13.07	10.74	16.24	12.13	10.12	11.12	10.93	16.26	139.2	131.87	90.28	95.8	2.68	153.04	163.14	80.09	101.55	145.89	17.31	210.29	161.69	166.61	196.31	160.86	158	133.02	223.28	181.21	129.35	137.73	125.22	207.37	--
MSTRG.15574	2.66	2.42	2.68	4.55	14.43	5.84	1.43	8.18	4.56	8.02	16.97	2.21	9.7	3.47	6.92	4.86	5.81	5.3	2.68	6.16	5.27	3.32	7.45	5.45	46.1	41.28	43.23	69.79	196.43	71.72	26.35	119.7	67.97	114.81	227.16	44.52	182.5	59.92	102.72	64.05	78.69	73.42	41.39	111.7	81.23	40.77	91.59	71.81	--
MSTRG.15587	1.99	3.53	2.47	0.49	0.84	1.52	1.01	0.82	1.38	0.9	1.79	0.89	2.77	2.98	3.62	3.51	2.7	2.4	2.98	4.24	3.23	0.85	2.3	5.19	63	85	60	21	33	40	24.66	24	25	38	28	35	110.6	89	120	98	75	81	74	143	106	36	60	151	--
MSTRG.15601	27.7	23.95	25.89	27.2	27.81	44.35	25.81	29.56	31.16	83.13	54.94	22.28	55.54	59.03	41.79	21.2	28.56	45.71	23.26	43.19	36.94	33.48	36.66	31.6	824.49	724.91	774.83	732.25	686.94	1172.1	700.28	869.17	809.42	2198.51	1489.98	670.79	2014.7	1759.01	1098.8	565	741.49	1215.34	686.84	1386.09	1013.91	890.48	901.79	865.35	--
MSTRG.15606	16.65	19.43	18.14	24.35	22.47	23.77	23.32	21.54	22.72	22.18	25.19	25.01	18.91	20.16	16.11	16.25	15.67	21.04	16.89	16.2	19.49	28.52	27.83	16.55	360.97	428.47	395.32	477.45	404.31	457.56	460.84	461.36	429.83	427.31	497.69	548.53	499.57	437.57	308.6	315.49	296.44	407.57	363.26	378.72	389.68	552.45	498.69	329.99	At4g19185
MSTRG.15609	2.6	2.54	2.41	2.94	3.37	4.36	3.17	3.55	2.72	3.99	5.09	4.03	5.24	4.73	4.57	4.32	4.34	5.65	4.2	4.82	4.11	3.96	6.74	4.51	57.7	57.32	53.92	59.05	62.17	86.12	64.18	77.82	52.81	78.76	103.13	90.51	141.9	105.17	89.71	85.96	84.05	112.18	92.63	115.54	84.33	78.7	123.79	92.24	tmem184c
MSTRG.15612	15.72	15.27	15.65	14.84	17.93	8.47	16.01	16.01	12.86	2.55	6.79	11.71	13.12	12.18	16.06	12.5	12.32	9.03	10.55	11.62	8.98	7.57	8.17	7.86	607.38	600.11	608.34	518.79	575.14	290.77	564.05	611.42	433.71	87.58	239.09	458.09	617.97	471.41	548.42	432.72	415.55	311.69	404.56	484.12	320.17	261.38	260.86	279.54	--
MSTRG.15613	4.92	6.15	5.9	3.73	4.25	3.19	3.45	3.36	5.8	0.91	1.9	3.93	4.35	5.3	4.67	4.46	4.2	4.85	2.63	3.84	3.4	0.97	1.02	2.61	131.83	168.75	159.36	92.21	98.96	74.57	86.2	91.31	138.02	22.35	47.76	105.48	140.91	141.22	112.58	106.51	97.82	116.14	70.39	112.3	83.05	24.01	24.1	63.21	--
MSTRG.15614	6.91	8.86	6.51	7.86	7.84	17.04	6.91	7.62	9.22	19.11	18.7	10.26	19.17	20.12	18.93	17.94	20.12	31.06	18.43	18.3	20.53	38.77	37.08	18.63	291.81	380.69	276.44	300.31	274.91	639.39	266.3	318.27	339.84	717.65	720.09	438.75	987.18	851.21	706.87	678.74	741.88	1172.74	772.49	833.81	800.01	1464.2	1295.16	724.31	At5g26710
MSTRG.15633	0.14	0.03	0.03	0.11	0.09	0.06	0.08	0.03	0.1	0.08	0.39	0.24	1.79	2.61	1.65	0.66	0.9	0.65	0.83	0.99	0.74	0.31	0.87	0.86	4.81	1.15	1.25	3.63	2.59	2	2.62	1.11	3	2.39	12.51	8.61	77.66	93.01	51.9	20.97	27.87	20.74	29.13	37.84	24.19	9.89	25.72	28.25	HASPIN
MSTRG.15637	2.26	2.63	2.09	4.12	3.03	5.97	4.09	3.24	5.53	6.49	6.97	4.77	8.01	8.64	5.64	6.44	6.31	8.16	5.82	6.03	8.7	6.34	7.49	8.1	43	51	40	71	48	101	71	61	92	110	121	92	186	165	95	110	105	139	110	124	153	108	118	142	RPV1
MSTRG.15638	0.8	1.46	0.62	1.61	1.02	1.75	0.57	1.24	1.55	1.91	2.6	0.94	5.11	4.4	4.2	3.4	4.78	5.6	4.32	5.77	4.82	3.08	4.59	3.97	17	31.55	13.27	31	18	33	11	26	28.85	36.05	50.45	20.32	132.55	93.63	78.94	64.87	88.78	106.37	91.23	132.43	94.5	58.51	80.63	77.72	RPV1
MSTRG.15649	2.08	2.31	2.2	1.51	1.64	2.58	1.72	1.31	1.96	2.62	2.76	2.17	13.2	14.68	8.49	8.85	9.31	12.14	8.96	10.76	7.49	3.6	6.35	7.89	45	51	48	29.54	29.48	49.6	34.01	28	37	50.53	54.45	47.65	348.41	318.4	162.51	171.69	175.99	235.03	192.64	251.3	149.69	69.73	113.75	157.26	--
MSTRG.15654	1.83	2.72	1.69	2.42	2.19	2.22	2.65	2.35	2.95	1.88	2.28	2.89	3.67	3.88	3.64	3.3	3.62	3.45	2.8	4.62	3.79	3.92	3.25	4.26	137.34	206.87	126.96	163.95	136.41	147.36	180.72	173.93	193	124.83	155.4	219.16	335.44	290.84	240.62	221.37	236.29	230.82	208.18	373.59	262.13	262.61	201.18	293.91	MOM1
MSTRG.15660	10.03	8.89	9.65	11.74	11.37	14.35	13.6	13.07	14.62	15.04	13.97	12.34	6.4	6.91	5.37	6.48	6.94	9.45	7.74	7.79	8.06	7.43	8.46	8.86	406	366	393	430	382	516	502	523	516.76	541	515.62	505.77	316	280	192	235	245	342	311	340	301.14	269	283	330	INVA
MSTRG.15675	0.37	0.17	0.54	0.32	0.18	0.4	0.83	0.34	0.71	2.19	4.6	0.66	0.15	0.15	0.15	0.08	0.12	0.17	0.07	0.23	0.05	0.06	0.14	0.31	22	10	32	17.01	9	21	45	20	37	115.55	249.03	39.91	11	9	8	4	6	9	4	15	3	3	7	16.88	RLP13
MSTRG.15687	1.12	1.15	1.37	1.33	1.55	6.5	1.08	1.49	2.18	3.04	3.25	1.85	4.53	3.73	4.1	3.75	4.37	10.18	3.75	5.74	6.69	4.96	6.35	4.65	38.68	43.47	50.49	43.22	45.24	208.31	35.65	52	68.72	98.08	107.34	66.75	197.58	135.55	127.93	120.42	138.92	330.21	133.05	223.43	222.53	160.25	190.03	154.61	At1g56345
MSTRG.15696	0.18	0.42	0.2	0.43	0.27	0.74	0.6	0.64	0.36	5.29	5.4	0.57	0.78	1.38	0.56	2.2	3.12	2.51	2.08	5.51	5.72	0.28	1.15	4.65	8	19	9	17	10	29	24	28	14	207.54	217	25.61	42	61	22	87	120	99	91	262	232.82	11	42	188.88	CBP60B
MSTRG.15708	0.4	0.74	1.22	1.45	1.75	1.35	1.59	0.96	2.09	2.03	2.3	2.32	2.37	2.46	1.78	2.51	2.4	3.57	2.56	3.69	3.68	3.86	3.36	2.36	7	13	21	24	27	22	27	19	32	32	40	43.63	52	44	30	41	41	57	47	74	64	62	54	41	PRP38
MSTRG.15720	10.35	9	12.97	11.65	9.73	11.99	13.43	10.33	12.39	24.14	24.31	14.59	23.6	21.07	24.11	19.6	29.38	25.55	27	29.68	27.94	34.17	29.6	21.96	344.03	304.22	433.49	350.08	268.38	353.87	407.03	339.09	359.21	712.7	736.12	490.64	955.79	701.23	707.7	583.17	851.77	758.59	890	1063.62	856.29	1014.73	813.01	671.44	TOPP9
MSTRG.15736	0.85	4.23	1	0.56	0.61	0.11	0.33	0.11	0.58	1.25	0.22	0.62	12.83	9.11	2.74	0.6	0.58	0.91	1.08	2.62	1.09	0.45	0.53	0.66	8.39	42.62	10	5	5	1	3	1.12	5	11	2	6.26	154.93	90.35	24	5.31	5	8.04	10.62	27.98	10	4	4.36	6	OsI_002060
MSTRG.1574	2.74	2.32	2.35	2.92	4.02	3.99	2.48	2.71	3.54	3.28	3.35	3.37	4.45	4.34	3.3	5.46	5.38	6.07	5.36	5.57	6.25	5.75	7.27	7.78	79	68	68	76	96	102	65	77	89	84	88	98.24	156	125	84	140.73	135	156	153	173	166	148	173	206	ACR9
MSTRG.1575	10.63	12.14	8.84	0.44	0.49	0.62	0.61	4.36	1.26	0.13	0.67	0.95	80.32	67.7	23.55	18.01	11	3.03	11.21	19.51	12.61	1.22	1.39	3.59	268.43	311.24	224.31	10	9.81	14	14	108.19	28	3	16	24	2477.21	1714.48	524.31	409.18	242.94	68.21	279.96	531.49	293.11	27	30	84	UXS5
MSTRG.15758	0.18	0.36	0.24	0.13	0.48	0.34	0.13	0.22	0.28	1.13	1.07	0.27	4.78	6	5.06	4.64	5.25	4.17	4.79	6.31	6.42	3.04	2.92	4.64	6	12	8	4	13	10	4	7	8	33	32	9	191	197	146.45	136	150	122	155.69	223	194	89	79	140	DSC1
MSTRG.1576	0.03	0.1	0.03	0	0	0	0	0	0	0	0	0	2.62	2.46	0.72	0.62	0	0	0.19	0.34	0.06	0	0	0.03	1	4	1.13	0	0	0	0	0	0	0	0	0	126.13	97.01	25.07	21.74	0	0	7.38	14.34	2	0	0	1	--
MSTRG.15764	0.74	0.64	0.59	0.6	0.47	1.93	0.71	0.49	1.08	1.77	2.96	1.42	2.98	2.35	2.13	2.34	1.97	2.75	1.36	2.15	1.76	1.94	2.63	1.33	17.03	15	13.73	12.43	9	39.38	15	11.06	21.6	36.14	62.08	33.09	83.6	54.18	43.38	48.13	39.51	56.54	31	53.37	37.45	39.86	50.08	28.16	NMNAT
MSTRG.15769	0.19	0.07	0.04	0.14	0	0.04	0.12	0.16	0.09	0.03	0.1	0.08	3.64	3.21	2.78	0.57	0.57	0.34	0.48	0.57	0.32	0.24	0.39	0.17	7.32	2.56	1.4	4.62	0	1.49	4	6	3	1	3.49	3	166.99	121.02	92.34	19.16	18.82	11.41	17.8	23.29	11	7.96	12.2	6	ANP1
MSTRG.15770	0.03	0	0	0	0	0	0	0	0	0	0	0	4.03	3.22	2.28	3.34	1.55	1.73	1.87	3.45	2.72	0.74	0.76	1.92	1	0	0	0	0	0	0	0	0	0	0	0	156	102.53	64	95	43	49	59	118	79.71	21	20	56	GUX5
MSTRG.15788	2.55	3.76	2.31	0.77	1.26	0.65	1.02	0.94	1.46	0.13	1.15	1.72	0.1	0	0	0	0	0.13	0	0	0.13	0	0.14	0	22	33	20	6	9	5	8	8	11	1	9	15	1	0	0	0	0	1	0	0	1	0	1	0	--
MSTRG.15805	18	22.52	18.17	8.18	7.38	8.02	6.42	6.35	7.27	9.19	7.99	8.51	19.84	22.82	16.18	15.96	13.16	15.14	11.52	13.92	13.65	8.96	11.35	10.68	326	415	331	134	111	129	106	114	115	148	132	156	438	414	259	259	208	245	207	272	228	145	170	178	--
MSTRG.1582	1.37	1.96	2.19	2.01	1.23	2.49	0.66	1.28	1.15	1.86	1.41	1.88	3.89	3.98	3.58	3.66	4.37	3.79	3.35	4.27	3.24	2.58	2.11	2.92	33.91	49.15	54.42	45.05	25.28	54.68	14.92	31.38	24.79	40.96	31.87	46.97	117.22	98.62	78.19	81.1	94.35	83.7	82.16	113.93	73.78	57.1	43.22	66.4	DOF3.6
MSTRG.15830	0.43	0.2	0	0.54	0.73	0.82	0.36	0.38	0.09	3.26	3.41	0.27	2.79	4.18	3.19	2.53	2.31	4.24	2.31	2.57	3.06	2.93	4.18	2.51	6.06	3	0	7	8.66	10.34	4.65	5.41	1.17	41.18	44.2	3.93	49.05	60.09	40.47	32.89	29.11	55.15	32.95	40.04	40.92	37.33	49.74	33.57	RPV1
MSTRG.15842	3.48	3.67	3.94	4.55	4.84	4.96	4.62	4.83	4.62	5.83	5.34	5.22	5.83	5.42	5.21	5.48	5.67	6.51	4.38	6.1	5.89	6.37	6.77	6.18	183.68	197.04	208.91	217.39	211.86	232.65	222.37	251.87	212.73	273.26	257.12	278.55	375	286.73	243	258.93	261	307.23	229.58	347.24	286.72	300.68	295.22	300	wdr48
MSTRG.15856	0	0	0	0	0	0	0	0	0	0.85	0	0	0	0.13	0.36	0	0	0.3	0	0	0	0	0	0	0	0	0	0	0	0	0	0	0	3.2	0	0	0	0.56	1.34	0	0	1.13	0	0	0	0	0	0	--
MSTRG.15881	1.87	1.49	2.38	5.42	3.65	4.6	6.97	3.78	6.01	6.37	7.68	7.9	9.81	11.36	11.28	16.2	17.79	26.12	19.11	14.61	14.61	26.37	27.88	19.47	32	26	41	84	52	70	109	64	89.89	97	120	137	205	195	170.86	248.71	266	400	325	270	231	404	395	307	TIM23-1
MSTRG.15899	1.19	0.88	1.43	1.96	1.87	2.23	1.54	1.6	1.72	4.68	4.34	2.01	2.88	3.14	1.08	1.79	2.72	3.3	1.84	3.41	4.6	2.63	2.38	2.5	44.88	34	54.51	67	58.87	74.87	53	60	56.77	157.34	149.67	77	133	119	36	60.84	90	111.72	69	139.41	160.57	89	74.61	87	DRIP2
MSTRG.15908	12.72	16.99	15.53	16.59	18.38	30.33	16.02	18.41	18.4	21.96	21.92	19.13	18.9	17.42	16.59	12.91	13.55	22.77	12.16	13.25	11.95	19.52	23.47	16.66	428.09	581.32	525.4	505.13	513.36	906.18	491.59	611.94	540.42	656.5	672.03	651.15	775.26	586.99	493.27	388.89	397.76	684.61	405.86	480.69	370.96	586.9	652.84	515.85	FLK
MSTRG.15935	0.23	0.31	0.23	0.23	0.24	0.29	0.49	0.06	0.5	0.37	0.92	0.8	1.21	0.99	0.55	0.66	0.8	2.27	1.03	0.84	0.82	1.92	1.32	0.88	6.55	8.91	6.5	5.79	5.66	7.41	12.61	1.78	12.43	9.39	23.78	22.77	41.61	28.03	13.82	16.65	19.78	57.51	28.94	25.79	21.52	48.63	30.78	22.91	EMB2271
MSTRG.15936	0.62	0.87	0.95	1.04	1.22	1.65	1.72	0.75	1.44	1.37	1.62	1.17	2.82	2.79	2.29	3.17	2.77	4.54	2.5	2.24	1.89	5.71	6.45	1.79	17.94	25.54	27.54	27.15	29.08	42.08	45.29	21.44	36.22	34.95	42.57	34.08	98.95	80.56	58.19	81.79	69.49	116.92	71.32	69.49	50.14	146.97	153.64	47.56	EMB2271
MSTRG.15937	2.47	2.49	2.73	1.65	2.02	2.14	1.79	1.65	1.57	1.31	2.03	1.42	3.24	2.96	1.94	3.06	2.83	3.38	2.93	2.54	2.3	2.07	1.96	0.84	36	37	40.1	21.75	24.43	27.69	23.79	23.74	20	16.96	27	21	57.68	43.23	25	40	36	44	42.34	40	31	27	23.59	11.3	--
MSTRG.15962	0	0.15	0.08	0	0.09	0.18	0	0.08	0	0.09	0	0	2.83	2.9	2.93	3.07	1.8	0.44	3.01	1.46	0.85	0.53	0.66	0.43	0	2	1	0	1	2	0	1	0	1	0	0	44	37	33	35	20	5	38	20	10	6	7	5	--
MSTRG.15971	1.74	1.84	1.81	3.35	3.63	3.81	3.76	3.6	4.97	2.72	3.68	4.37	2.83	3.56	2.13	3.39	3	4.59	2.48	3.45	3.68	3.88	4.81	4.54	65.24	69.95	68.17	113.55	112.75	126.76	128.23	133.16	162.33	90.52	125.59	165.54	129.24	133.3	70.44	113.71	97.85	153.49	92.1	139.39	127.17	129.83	148.83	156.37	At2g13420
MSTRG.15972	1.61	1.88	1.45	2.61	2.3	1.64	1.93	1.63	1.61	1.92	2.98	2.33	3.5	4.22	6.14	6.45	6.22	3.6	5.42	4.94	4.09	3.21	4.56	3.44	32	38	29	47	38	29	35	32	28	34	54	47	85	84	108	115	108	64	107	106	75	57	75	63	--
MSTRG.15979	2.57	0.92	2.56	2.9	2.82	1.9	3.39	2.32	3.06	0.95	2.26	2.54	0.96	1.22	3.81	2.19	3.16	2.93	3.63	2.82	2.18	2.57	2.66	2.7	55	20	55	56	50	36	66	49	57	18	44	55	25	26	72	42	59	56	77	65	43	49	47	53	--
MSTRG.15980	15.32	13.22	12.71	10.95	12.14	10.18	12.22	12.23	9.68	7.26	8.46	9.89	5.71	6.09	4.46	3.41	4.76	5.51	3.8	5.85	5.39	4.82	5.95	4.11	538.91	472.99	449.68	348.52	354.49	318.05	391.82	425.08	297.07	227.1	271.2	352.04	245.02	214.39	138.71	107.4	146.14	173.04	132.59	222.04	174.91	151.68	172.95	132.96	SRT2
MSTRG.15983	1.76	4.47	3.16	0.2	0.12	0.03	0.03	0.46	0.1	0.07	0.1	0	52.73	42.21	10.02	5.11	3.17	2.05	2.67	8.01	3.71	0	0.7	3.62	58.6	151.34	105.78	6	3.39	1	1	15	3	2	3	0	2140.82	1407.9	294.86	152.38	92.25	60.86	88.25	287.8	113.89	0	19.38	110.89	AAP2
MSTRG.15986	0.25	1.22	0.2	0.27	0.36	0.28	0.06	0.18	0.36	0.32	0.37	0.07	2.77	3.06	1.18	2.77	2.31	2.98	1.83	2.68	2.83	0.92	1.11	2.04	9.46	47.77	7.56	9.36	11.57	9.58	2	7	12.07	10.85	13	2.6	130.24	117.99	40.12	95.46	77.73	102.47	69.73	111.11	100.5	31.63	35.35	72.37	BGAL6
MSTRG.15990	0.45	1.1	0.47	0.66	1.15	1.07	0.31	0.72	0.82	0.94	0.64	1	1.91	2.19	1.96	1.9	0.87	1.2	1.82	1.27	0.78	1.86	1.8	0.78	7.58	18.73	8	10	16	16	4.68	12	12	14	9.81	17.03	39	36.89	29	28.61	12.73	18	30.31	23	12	27.91	25	12	--
MSTRG.16017	0.51	0.83	0.91	2.18	2.8	7.08	1.48	1.76	3.16	11.54	7.87	4.5	4.86	6.02	5.12	4.59	4.69	10.61	5.87	5.79	7.65	15.33	13.12	7.61	12	15	20	41.9	47.79	125	30	38	56.53	193	137	84	111	115	83	83	85	197.71	119.82	128	140	257	215	141	PABN3
MSTRG.1602	8.88	26.55	7.02	2.99	3.17	10.79	1.51	1.82	6.87	0.33	7.58	13.49	112.57	93.17	50.07	21.61	7.97	4.69	7.44	20.29	6.4	3.87	5.07	2.86	197	599.13	156.62	60	58.36	212.54	30.49	39.99	133	6.51	153.19	302.79	3044.57	2069.97	981.54	429.44	154.34	92.99	163.68	485.59	130.92	76.65	93	58.37	EXPA6
MSTRG.16022	2.11	2.05	1.65	1.67	1.34	3.06	1.65	1.52	2.05	5.52	4.44	1.79	1.61	1.99	1.17	0.84	0.95	2.39	1.26	0.95	1.16	3.29	3.82	0.63	97	102	88.31	78	59.37	145	64	80	72.34	223	215.89	81	88.22	92	52	40	40.45	106	60	53	52	156.93	138	31	UGT85K5
MSTRG.16048	2.95	6.25	3.12	21.23	12.63	14.37	19.38	12.01	11.73	5.35	11.08	16.38	77.11	65.56	38.93	40.53	34.45	43.76	35.02	35.25	38.27	17.26	26.42	31.36	39.89	91.37	43.94	251.87	137.19	173.05	234.88	157.26	136.92	63.09	137.45	224.01	1348.59	940.38	493.03	485.28	395.22	504.24	454.89	507.97	456.27	209.74	286.51	373	PLAT2
MSTRG.1606	3.69	3.76	3.85	3.35	3.02	7.57	3.23	2.85	3.73	8.06	7.48	3.17	7.79	8.65	5.62	3.88	3.93	7.77	3.41	5.14	3.67	7.66	8.46	4.83	84	87	88	69	57	153	67	64	74	163	155	73	216	197	113	79	78	158	77	126	77	155.63	159	101	--
MSTRG.16070	0.59	1.65	1.83	1.52	1.93	1.4	0.61	1.1	0.34	0	0	1.41	1.13	0.59	0.42	3.32	0	0.52	1.94	1.73	0.92	1.19	5.43	0.01	4.65	13.13	14.42	10.78	12.54	9.77	4.35	8.54	2.32	0	0	11.15	10.75	4.6	2.9	23.31	0	3.67	15.11	14.6	6.67	8.34	35.19	0.05	CSI1
MSTRG.16080	4.04	9.25	2.22	0.8	1.12	3.54	1.17	2.49	1.73	0.5	0.79	1.29	7.5	5.26	5.67	5.15	8.88	4.39	6.02	7.16	4.39	1.07	1.45	3.54	117.79	274.41	65	21	27	91.57	31	71.83	44	13	21	38	266.36	153.67	146	134.36	226	114.4	174	225	118	28	35	95	ephA
MSTRG.16082	3.22	3.96	3.39	3.59	4.31	5.48	4.69	4.15	4.63	4.81	4.92	4.66	5.52	4.8	5.38	4.42	4.51	6.72	4.6	6.28	6.62	5.95	6.04	6.41	109.85	137.47	116.24	110.9	122.23	166.02	145.89	140.07	137.84	145.83	153.23	160.92	229.68	164.1	162.24	135.25	134.46	204.94	155.74	231.12	208.48	181.43	170.43	201.47	--
MSTRG.16084	37.76	35.85	39.88	46.58	43.53	49	40.86	32.62	43.09	28.33	41.1	38.65	59.56	58.58	54.22	63.52	80.68	71.5	68.34	66.86	64.75	65.88	61.85	53.19	788.68	761.67	837.65	880.15	754.76	908.97	778.17	673.05	785.44	525.89	782.48	816.96	1516.45	1225.27	1000.66	1188.21	1470.17	1334.41	1416.04	1506.09	1247.49	1229.81	1067.81	1022.15	--
MSTRG.16087	0.13	0.39	0.26	0.42	0.8	0.29	0.29	0.78	0.31	0.29	0.85	0.37	1.47	0.88	2.45	1.91	1.47	0.69	1.4	0.92	0.56	2	1.32	0.67	2.68	8.1	5.46	7.87	13.6	5.31	5.48	15.83	5.49	5.2	15.8	7.73	36.78	18.14	44.43	35.13	26.32	12.68	28.47	20.43	10.57	36.75	22.41	12.73	NEDD1
MSTRG.16102	0.55	0.81	1.24	0.46	1.33	0.93	0.45	0.28	0.79	0.62	0.45	0.82	0.91	0.41	0.62	1.23	0.32	0.93	0.83	0.9	0.3	0.31	0.17	0.9	4	6	9	3	8	6	3	2	5	4	3	6	8	3	4	8	2	6	6	7	2	2	1	6	--
MSTRG.16107	3.31	3.91	3.62	2.61	3.17	8.81	3.33	1.91	2.78	21.42	9.85	3.33	9.3	11.73	3.59	3.47	3.25	9.59	2.38	5.57	5.19	7.48	8.33	4.99	49	59	54	35	39	116	45	28	36	282	133	50	168	174	47	46	42	127	35	89	71	99	102	68	--
MSTRG.16108	9.8	7.05	7.32	11.12	12.61	5.25	11.8	11.42	13.96	6.61	7.91	14.03	3.62	4.26	3.65	4.81	6.48	8.89	5.58	6.85	8.29	6.8	7.73	10.03	445.44	326.08	334.52	457.68	476.16	212.2	489.31	513.17	554.06	267.16	327.83	645.76	200.88	194.03	146.64	195.86	256.93	361.36	251.81	335.97	347.6	276.45	290.61	419.5	ABCF5
MSTRG.16123	0.28	0.43	0.16	0.35	0.41	0.36	0.13	0.04	0.62	0.43	0.37	0.25	10.64	9.61	5.01	3.44	3.85	2.31	3.37	3.18	3.99	2.08	3.26	3.51	7	11	4	8	8	8	3	1	13	9	8	6	318.9	238.45	111	75.99	83	51	81	84.71	89.98	44.82	66	80	WRKY13
MSTRG.16126	0.62	0.14	0.76	1.06	0.81	1.51	0.89	0.58	1.42	2.04	1.47	0.76	1.33	1.67	1.35	2.56	1.59	2.89	1.64	1.86	1.5	2.57	1.74	1.71	13	3	16	20	14	28	17	12	26	38	28	16	34	35	25	48	29	54	34	42	29	48	30	33	TKI1
MSTRG.16132	1.2	1.62	1.99	1.55	1.29	2.11	1.31	0.95	1.44	0.97	1.85	1.54	5.7	5.12	3.65	2.57	2.35	1.96	2.24	3.08	1.99	2.34	2.27	2.41	60.32	82.36	100.13	70.38	53.42	93.93	59.96	47.22	63.13	43.04	84.53	78.21	347.98	256.88	161.46	115.19	102.47	87.83	111.09	166.37	91.74	104.48	93.87	110.84	RNR1
MSTRG.16135	5.73	10.06	5.4	5.05	3.86	5.7	4.74	3.95	4.63	6.2	6.22	5.05	14.29	14.69	9.46	5.51	7.06	8.39	5.66	9.72	5.96	7.32	9.37	6.74	179.98	321.26	170.38	143.44	100.54	158.8	135.7	122.59	126.92	172.95	178.05	160.48	546.63	461.64	262.37	154.74	193.42	235.16	176.28	329.08	172.56	205.36	243.21	194.6	Rcn3
MSTRG.16151	35.9	46.39	34.39	27.81	20.78	17.28	21.91	28.01	28.06	10.34	18.5	25.91	42.36	40.18	31.57	21.96	25.79	13.24	23.46	29.85	21.23	12.42	13.16	19.08	877	1133	824	588	395	343	469	649	575	206	373	599	1299	987	667	474	554	270	544	777	462	267	260	426	TCP7
MSTRG.16179	16.75	24.71	23.28	8.16	6.44	9.03	5.08	5.89	7.02	19.55	26.07	7.33	24.12	22.53	12.85	11.57	11.94	12.9	8.49	18.28	16.98	1.74	5.41	14.28	419.6	629.56	586.57	185	134	200.9	115.93	145.82	153.5	435.32	595.31	185.8	736.68	565.24	284.39	259.69	260.9	288.65	211	493.87	392.39	38.89	112	329.22	GLN1-1
MSTRG.16182	2.67	2.46	2.73	3.26	3.18	2.18	1.7	2.43	2.65	2.18	3.1	2.16	2.26	2.83	1.7	2.01	3.04	3.84	2.5	2.71	2.62	3.94	3.14	3.16	94.21	88.1	96.89	104.04	93.1	68.36	54.48	84.75	81.42	68.41	99.49	76.96	96.96	99.78	53	63.52	93.47	120.95	87.42	102.91	85.08	124.13	91.55	102.58	PPT1
MSTRG.16183	32.16	37.47	34.17	37.4	33.56	47.29	41.1	33.82	40.04	44.36	47.16	42.72	67.97	65.71	55.87	50.34	55.03	72.36	52.02	61.63	64.38	46.34	64.46	70.38	786.7	932.43	840.63	827.67	681.59	1027.43	916.74	817.34	854.93	964.49	1051.48	1057.44	2026.82	1609.84	1207.52	1102.9	1174.55	1581.68	1262.52	1626.03	1452.8	1013.08	1303.59	1584.08	EIF4A3B
MSTRG.16201	8.43	7.56	7.39	8.38	10.98	15.07	12.23	6.77	9.43	18.97	13.22	9.73	7.6	6.52	4.17	6.76	5.62	6.92	4.83	7.32	5.83	4.07	5.93	6.87	160	146	141.05	144	173	254	211.65	127	156.25	320	228.72	186.96	175.96	124	70	115	93	117.3	91	149.87	102	69	93	120	--
MSTRG.16204	2.65	1.9	2.22	2.45	3.14	2.74	2.43	3.26	3.81	2.13	2.55	2.44	4.4	4.71	4.94	3.83	4.63	4.68	4.43	5.54	6.47	2.48	3.55	5.64	74	54	62.32	62	73	68	62	90	93	53	65	69	150	132	122	96	113	117	123	167	167	62	82	145	--
MSTRG.16218	0.13	0.13	0.13	0	0	1.36	0	0	0	0.3	1.47	0.53	3.41	1.87	2.58	1.2	2.15	0.45	1.89	3.6	2.61	0	0.65	1.75	1	1	1	0	0	9	0	0	0	2	10	4	31	14	17	8	14	3	14	29	18	0	4	12	--
MSTRG.16230	0.8	1.17	0.58	1.01	0.78	1.98	0.83	0.95	1.46	1.58	1.64	1.26	2.42	2.12	2.44	2.2	2.59	3.4	2.65	2.23	2.13	2.76	3.17	2.28	38	57	28	43.55	31	84	36	45	61	66.88	71.24	61	141	101.52	103	94	108	145	125.64	114.98	94.04	118	125	100.14	pcnB
MSTRG.16238	0.43	0.65	0.39	0.57	0.67	2.18	0.61	0.6	0.86	1.33	0.95	0.9	0.71	0.55	0.58	0.04	0.54	0.97	0.6	0.44	0.34	0.84	0.86	0.43	11	16.68	10	13	14	49	14	15	19	30	22	23	22	14	13	1	12	22	15	12	8	19	18	10	RKD5
MSTRG.1627	66.68	73.32	59.5	37.4	35.72	8.87	40.26	47.39	38.38	8.37	18.76	34.99	9.33	9.88	10.26	9.33	7.33	4.57	9.78	8.21	7.54	8.17	5.05	7.89	2109.26	2359.2	1892.5	1070.4	937.87	249.24	1161.18	1480.98	1059.58	235.39	540.85	1119.94	359.6	312.96	286.73	264.18	202.2	129.3	307.01	280.24	220.08	230.96	132.06	229.54	PTAC16
MSTRG.16279	11.54	10.43	10.99	9.23	9.24	12.85	10.74	10.14	10.36	24.16	22.19	11.81	19.26	17.67	14.26	13.92	12.14	14.94	15	18.17	17.99	8.53	15.16	19.65	205.03	188.43	196.21	148.33	136.18	202.73	173.94	177.87	160.59	381.24	359.16	212.31	416.93	314.32	223.76	221.39	188.07	237.14	264.2	347.97	294.65	135.33	222.6	321.05	NIP1
MSTRG.1628	1.12	1.48	0.84	1.44	1.45	1.98	2.76	1.9	2.3	2.56	2.3	3.57	3.23	3.99	2.65	2.77	3.17	3.28	3.67	3.84	3.21	4.38	5.09	4.17	25.96	35	19.53	30.35	27.87	40.84	58.5	43.62	46.59	52.91	48.67	83.85	91.37	92.83	54.4	57.52	64.19	68.09	84.6	96.22	68.72	90.93	97.76	89.13	At2g29260
MSTRG.16281	15.23	15.13	17.06	24.63	24.2	40.76	23.36	21.27	24.76	42.92	36.34	24.59	26.95	30.41	29.17	26.32	24.98	33.77	28.49	26.29	29.23	25.11	30.94	33.83	499.18	504.37	562.37	730.25	658.33	1186.45	698.13	688.86	708.29	1250.18	1085.74	815.66	1076.68	998.09	844.74	772.57	714.46	989.01	926.58	929.46	883.64	735.47	838.39	1020.15	Os06g0717800
MSTRG.16334	36.93	34.42	55.31	43.22	41.07	31.32	32.52	28.38	39.53	12.93	27.49	30.1	88.32	100.8	124.57	103.2	92.93	96.06	74.48	70.77	76.26	71.68	71.48	65.62	482	457	726	510.31	445	363.09	387	366	450.3	150.02	327.07	397.6	1405.1	1317.55	1436.57	1206.39	1058.3	1120.2	964.45	996.23	918.1	836.12	771.19	788.09	RAP2-3
MSTRG.16349	15.89	14.6	18.27	20.55	21.5	23.93	17.1	17.36	22.52	17.37	16.95	16.1	26.3	22.98	24.12	21.2	17.98	24.04	17.41	21.6	21.42	18.11	28.04	24.27	274.62	256.52	317.5	321.24	308.38	367.25	269.39	296.42	339.58	266.8	266.87	281.48	553.88	397.65	368.17	328.13	271.1	371.19	298.4	402.6	341.36	279.73	400.51	385.88	--
MSTRG.16350	20.15	18.62	14.2	16.09	12.51	9.63	10.63	13.79	10.2	8.97	5.3	7.62	67.01	53.7	26.59	43.84	28.15	17.69	34.81	45.06	40.17	4.83	10.29	30.13	584	549	414	422	301	248	281	395	258	231	140	223.63	2367.5	1558.7	681	1138	711.9	458	1000.88	1408.46	1074	125	246.57	803.54	CYP84A1
MSTRG.16356	3.67	3.7	3.66	4.97	5.15	7.21	5.28	4.78	6.65	5.62	6.61	7.42	8.12	8.97	8.47	8.09	8.06	9.71	7.6	9.09	9.21	10.96	10	8.25	314.78	322.98	315.39	385.36	366.47	549.13	412.56	405.1	497.76	428.03	516.04	643.74	848.22	769.77	641.49	621.1	602.76	743.44	646.64	840.39	728.01	839.35	708.22	651.02	MORC2
MSTRG.16358	0	0	0	0	0	0.05	0	0	0	0	0.05	0.04	2.93	3.86	18.79	3.43	2.13	0.28	2.72	1.46	0.18	0.98	0.6	0.18	0	0	0	0	0	1	0	0	0	0	1	1	86	92.99	399.61	74	44.78	6	65	38	4	21	12	4	PER72
MSTRG.1636	2.4	2.26	2.47	4.25	4.13	6.51	3.71	5.18	4.01	4.51	4.72	5.08	4.08	3.52	2.4	2.9	5.67	4.5	3.73	3.5	4.9	3.51	5.18	5.35	46.71	44.87	48.35	74.84	66.75	112.66	65.85	99.73	68.19	78.04	83.83	100.17	96.82	68.67	41.24	50.66	96.29	78.3	72.14	73.55	87.95	61.09	83.46	95.92	BRF1
MSTRG.16382	0.32	0.26	0.39	0.44	0.43	0.57	0.2	0.34	0.52	1.01	0.65	0.39	1.77	1.28	2.03	1.05	1.82	1.92	1.64	1.74	1.08	3.66	2.23	1.46	16	13.43	20	20	18	25.38	9.31	17	23	45.47	30	20	109	65	90.61	47.71	80.28	86.55	82.3	94.76	50.37	165.1	93	68.11	ZHD6
MSTRG.16385	2.34	1.87	2.09	3.85	3.33	5.47	2.99	3.01	4.46	5.12	4.82	4.7	5.5	5.74	6.49	5.78	7.21	10.26	5.27	5.86	6.97	9.39	9.16	6.89	128.86	105.17	115.79	192.03	152.29	268.09	150.11	163.81	214.64	250.87	242.16	262.41	369.59	317.06	316.05	285.65	347.07	505.5	288.4	348.61	354.69	462.76	417.65	349.85	VPS39
MSTRG.16388	7.09	4.48	8.16	13.52	15.97	15.76	11.43	8.09	12.8	7.35	8.84	7.77	6.78	6.9	9.66	13.52	17.24	19.47	13.92	13.63	15.53	13.71	14.25	15.16	917	589	1061	1581	1714	1810	1348	1034	1445	845	1041.25	1017	1069	893	1104	1566	1945	2249	1785	1901	1852	1584	1523	1804	RE2
MSTRG.16390	3.91	4.44	5.09	3.72	4.15	4.35	3.55	3.66	5.07	4.3	4.06	5.71	7.96	9.21	8.7	6.79	6.31	7.55	5.46	6.07	6.27	9.79	8.94	5.39	159.99	184.83	209.24	137.74	140.86	157.96	132.19	147.84	180.78	156.11	151.3	236.47	396.74	377.24	314.46	248.76	225.17	275.75	221.44	267.73	236.43	357.84	302.31	202.76	SDH1-1
MSTRG.16398	2.76	2.55	2.79	3.32	3.69	7.55	3.35	3.29	4.32	10.07	7.98	3.49	5.34	5.78	4.71	6.1	5.97	10.42	4.7	7.69	8.83	6.23	7.86	10.77	117.25	110.2	119.1	127.31	129.83	284.33	129.41	137.65	159.75	379.34	308.27	149.79	276.2	245.38	176.5	231.58	221.06	394.88	197.62	351.66	345.22	235.99	275.43	420.22	ENY
MSTRG.16425	1.33	1.59	0.95	0.59	0.26	0.24	0.82	0.97	0.67	0.06	0.06	0.31	0.65	0.74	0.66	0.59	0.85	0.25	0.32	1.08	0.06	0.36	0.71	0.63	25	30.53	18	10	4	4	14	18	11	1	1	6	15	14	11	10	14	4.18	6	22	1	6	11	11	--
MSTRG.16451	2.4	2.3	2.55	3.03	2.91	2.01	3.59	3.65	3.4	1.5	1.6	3.3	3.04	2.82	2.06	2.16	2.09	1.65	1.75	2.98	3	1.08	1.79	2.96	222.61	216.85	237.81	253.64	223.87	165.68	303.57	334.07	275.05	123.85	135.29	309.15	343.6	261.98	168.51	179.62	168.65	136.34	161.31	297.42	256.37	89.35	136.78	252.01	--
MSTRG.16463	1.44	0.92	1.13	1.84	1.17	1.44	2.09	1.1	2.12	0.17	1.53	2.04	1.71	1.52	1.42	1.52	2.19	1.51	1.56	1.8	1.25	1.32	1.38	0.89	47.45	30.85	37.55	55	32	42.34	63	36	61.1	5	46	68.02	69	50.32	41.56	45	63	44.48	51	64	37.97	39	37.55	27	--
MSTRG.1647	3.58	4.8	2.9	5.03	4.59	6.12	4.84	6.17	5.71	4.13	5.16	5.77	9.21	10.06	8.94	9.95	8.67	8.23	8.91	8.2	7.47	12.22	12.65	7.82	73	99	67	90	80	102	90	125	100	73	98	113	228	208	146	173	153	151	185.16	179	142	212	200	142	NCER1
MSTRG.16486	5.13	6.36	4.33	4.23	4.76	7.36	4.19	4.96	5.24	7.36	8.03	6.32	16.03	13.9	10.15	10.4	9.33	9.99	9.1	12.73	11.85	8.1	9.2	8.34	203.95	257.34	173	152	157	259.74	151.96	194.78	182	260	291	254.12	777	553.3	356.71	370.3	323.67	355	358.94	546	434.68	288	302.48	305	IRX14
MSTRG.16500	3.86	3.55	3.89	4.65	5.24	5.81	5.36	4.5	5.5	3.14	4.4	6.73	5.96	6.14	6.06	5.31	7.3	8.22	6.17	6.55	6.93	8.17	8.63	7.37	141.48	132.58	143.6	154.39	159.56	189.31	179.34	163	176.21	102.22	147.23	249.92	266.67	225.63	196.33	174.27	233.77	269.25	224.38	259.21	234.46	267.9	261.7	248.75	HOS15
MSTRG.16509	13.86	13.8	12.04	11.87	12.31	16.64	12.38	12.19	12.11	12.09	13.11	13.58	14.64	16.53	14.04	10	11.32	14.42	10.39	13.08	11.19	12.13	14.64	10.12	407	412.43	355.59	315.38	300.04	433.94	331.64	353.85	310.54	315.49	350.9	403.6	524.25	486.3	364.41	263.11	290.14	378.41	302.73	414.29	303.05	318.44	355.51	273.46	CKA4
MSTRG.16540	0.1	0.12	0.13	0.24	0.16	0.06	0.13	0.3	0.36	0.02	0.18	0.26	0.62	0.72	1.51	0.91	1.34	0.71	1.63	1.83	0.82	0.43	0.4	1.24	6	7	8	13	8	3	7	18	19	1	10	16	45	43	80	49	70	38	97	118	45	23	20	68	TIC214
MSTRG.16557	4.4	4.47	4.38	5.11	7.6	7.19	7.6	5.48	6.83	5.65	7.68	7.99	14.33	14.75	17.04	15.4	17.59	15.15	14.88	17.57	16.52	15.71	14.46	14.71	122	126	122	128	174.66	177	192	150	165	139	194	224	483.83	409	417	382	425	375	409	525	422	389	331	375	--
MSTRG.1656	2.83	2.5	2.48	4.84	4.52	6.47	4.78	4.64	6.91	8.47	5.22	6.91	4.76	4.01	5.38	5.53	5.79	8.3	6.2	6.65	7	9.5	7.4	7.14	50	45	44	77.28	66.34	101.56	77	81	106.57	133	84	123.61	102.59	70.89	84	87.51	89.27	131	108.59	126.76	114	150	108	116	--
MSTRG.16573	9.29	10.73	8.49	2.93	3.61	7.92	2.91	3.78	3.42	6.03	5.72	3.72	8.58	9.95	6.46	4.32	4.92	8.15	4.21	6.71	5.98	5.09	6.22	5.99	425.54	499.75	390.99	121.38	137.4	322.17	121.34	171.16	136.74	245.35	238.62	172.43	479.19	456.2	261.47	177.23	196.61	333.32	191.25	331.55	252.7	208.38	235.53	252.61	QUA2
MSTRG.16583	0	0	0.16	1.77	0.39	2.16	0.7	0.32	0.73	0.72	0	0.47	0.13	0.48	0.72	0.89	0.18	1.61	0.16	0.44	1.04	0.54	0.58	0.52	0	0	1	10	2	12	4	2	4	4	0	3	1	3	4	5	1	9	1	3	6	3	3	3	--
MSTRG.166	4.72	4.35	5.49	7.47	6.13	5.69	7.89	8.59	10.14	10.83	6.1	9.86	5.19	5.15	5.39	8.3	9.87	14.55	10.94	12.4	14.76	7.41	11.1	19.75	119	111.77	139.22	170.53	128.44	127.48	181.5	214.15	223.36	242.99	140.29	251.73	159.73	130.09	120.11	187.58	217.23	328.1	273.86	337.52	343.71	167.02	231.48	458.65	ASIL2
MSTRG.16602	7.22	7.06	6.66	6.22	6.6	13.1	6.21	6.3	6.45	17.7	12.14	6.33	8.3	8.26	5.7	5.51	6.23	10.11	4.79	7.87	7.24	8.19	8.83	8.3	702.83	699	652.15	548.07	533.04	1132.28	551.06	606.02	548.27	1531.39	1076.63	623.39	984.78	804.56	490.43	480.58	529.39	879.05	462.75	825.63	650.3	712.75	710.68	743.4	SEN1
MSTRG.16624	1.4	1.07	1.5	1.09	0.79	1.87	1.8	1.5	0.85	2.03	1.17	1.95	2.97	2.63	1.58	1.65	2.07	2.21	1.74	3.59	2.05	2.3	3.08	1.52	17	13.26	18.33	12	8	20.25	20	18	9	22	13	24	44	32	17	18	22	24	21	47.14	23	25	31	17	VPS9A
MSTRG.16638	5.45	4.11	6.5	6.68	6.6	6.92	5.93	6.15	6.75	4.9	5.34	6.09	6.1	6.07	6.26	6.07	6.34	7.26	5.39	6.16	7.89	5.49	4.83	6.87	172	131.95	206.52	190.8	173	194.01	170.93	192	186	137.61	153.66	194.59	235	192	174.79	171.73	174.8	205	168.91	210	230	155	126	199.57	--
MSTRG.16640	0.33	0.76	0.35	0.11	0.09	0.5	0.03	0.27	0.27	0	0.16	0.33	3.21	2.9	2.44	0.52	0.23	0.69	0.42	0.93	0.39	0.27	0.29	0.37	13.38	31.34	14.51	4	3	18	1.16	11	9.64	0	6	13.43	159	118.13	87.65	18.84	8	25	17	40.84	14.63	10	9.69	14	OFUT11
MSTRG.16643	12.31	23.47	11.66	1.23	0.81	1.48	0.48	2.06	0.59	1.72	1.28	0.76	26.64	26.55	26.62	14.62	16.28	3.4	11.54	13.26	6.01	5.18	5.57	4.02	358.96	696.35	342.01	32.56	19.53	38.44	12.69	59.42	15	44.61	34	22.4	947.19	775.47	686.19	381.87	414.28	88.61	333.89	417.28	161.64	135.1	134.28	107.81	LAX3
MSTRG.16650	11.94	15.5	12.17	11.22	11.44	13.57	13.24	14.18	10.89	6.85	12.95	14.72	6.76	8.09	7.67	5.62	6.38	8.71	6.56	7	5.84	8.52	8.53	7.13	353.21	466.39	362.16	300.38	281.04	356.68	357.09	414.46	281.29	180.16	349.2	440.79	243.67	239.78	200.52	148.98	164.75	230.27	192.55	223.27	159.26	225.36	208.56	194	dapC
MSTRG.16656	11.06	7.45	10.45	9.06	8.51	10.44	10.98	7.77	7.98	5.66	7.15	7.11	10.01	7.23	6.56	6.39	7.7	6.51	6.58	7.08	6.94	6.95	6.9	6.1	192.1	131.56	182.56	142.45	122.79	161	173.97	133.43	121.05	87.34	113.24	124.95	211.96	125.71	100.66	99.36	116.64	101.1	113.33	132.73	111.15	107.93	99.08	97.56	GGCT2;3
MSTRG.1668	1.82	1.89	2.13	5.34	4.47	5.07	5.05	4.15	4.43	6.52	5.73	4.7	4.62	4.26	2.57	4.29	4.64	9.03	5.41	5.82	5.27	4.76	7.84	7.47	34.35	36.37	40.38	91.24	70.16	85	87.01	77.36	73	109.51	98.73	89.9	106.48	80.53	42.97	72.5	76.51	152.41	101.37	118.63	91.89	80.3	122.34	129.79	PH1
MSTRG.16683	2.27	2.94	2.95	3.62	2.84	3.18	3.7	2.96	3.69	2	3.15	3.67	3.23	3.98	4.08	3.28	3.87	3.31	4.01	3.35	4.79	3.47	3.14	4.69	64.45	84.89	84.19	92.78	66.81	80.03	95.62	82.83	91.4	50.31	81.31	105.27	111.74	113.15	102.33	83.4	95.8	84.01	112.87	102.53	125.3	88.02	73.55	122.31	OGG1
MSTRG.16687	0.23	0.07	0.52	0.62	0.63	0.17	0.33	0.23	0.39	2	0.72	0.22	0.12	0.11	0.72	0.13	0.13	0.17	0.23	0.24	0	0.25	0.27	0.2	6	2	14	15	14	4	8	6	9	47.2	17.41	6	4	3	17	3	3	4	6	7	0	6	6	5	AAP3
MSTRG.16688	2.07	1.47	10.38	4.8	1.43	19.57	2.05	0.48	1.36	30.98	14.02	2.85	8.07	11.46	4.99	0.45	0.43	1.48	0.14	0.38	0.59	1.97	0.86	0.26	61	44	307.88	128	35	512.63	55	14	35	812	377	85	290	338.5	130	12	11	39	4	12	16	52	21	7	AAP3
MSTRG.16699	122.34	91.68	101.74	118.67	128.04	44.66	119.75	150.76	123.22	9.18	44.67	107.27	7.67	5.31	7.37	6.35	7.63	4.36	7.09	10.48	6.9	2.68	3.8	5.86	1634.73	1246.08	1367.05	1434.57	1420.16	530	1459	1990.17	1436.99	109	544	1450.42	125	71	87	76	89	52	94	151	85	32	42	72	ndhM
MSTRG.167	5.26	5.59	5.09	7.98	10.18	9.44	9.91	9.55	11.59	9.33	8.71	11.86	17.27	19.42	21.35	43.37	33.21	29.14	35.47	25.89	40.06	27.46	29.08	43.9	156.78	169.69	152.65	215.28	251.9	249.95	269.56	281.45	301.58	247.19	236.8	357.81	627.75	579.8	562.55	1158.24	864.15	776.29	1049.35	832.59	1101.78	731.72	716.72	1204.49	eif2b2
MSTRG.1671	0.42	0.68	0.74	2.11	2.04	1.67	2.61	1.82	2.85	2.38	2.9	3.98	1.52	2.01	2.88	3.66	3.52	2.9	3.74	1.72	2.07	4.15	3.52	3.28	8	13	14	36	32	28	45	34	47	40	50	76	35	38	48	62	58	49	70	35	36	70	55	57	AIRP2
MSTRG.16730	0	0	0	0.14	0.3	1.12	0.55	0.13	0.29	0.84	0.82	0.25	0.1	0.75	0.14	0.28	1.71	0.56	0.25	0.23	0.14	0.28	0	0.81	0	0	0	1	2	8	4	1	2	6	6	2	1	6	1	2	12	4	2	2	1	2	0	6	--
MSTRG.16742	1.13	1.79	1.4	3.37	1.7	21.61	3.59	1.25	2.85	88.23	49.62	3.12	0.56	0.73	1.17	0.76	2.39	1.64	0.46	0.99	1.1	2.72	1.7	1.35	20	32.32	25	54	25	340	58	21.84	44	1388.87	800.97	56	12	13	18.35	12	37	26	8	19	18	43	24.87	22	--
MSTRG.16743	0	0.57	0	0	0	0	0	0.36	0	1.85	0.85	0	0	0	0.06	0	0	0	0	0	0	0	0.42	0	0	6.68	0	0	0	0	0	4.16	0	19.2	9.03	0	0	0	0.65	0	0	0	0	0	0	0	4.13	0	--
MSTRG.16753	1.13	1.65	1.27	2.26	1.52	2.31	2.03	1.44	2.02	0.98	1.52	2.23	2.45	2.72	2.81	2.04	2.02	1.85	1.82	2.55	1.69	1.62	1.79	1.96	39	58	44	70.65	43.56	71	64	49	61	30	48	78	103	94.28	85.72	63	61	57	62.56	95	54	50	51	62.21	At4g01037
MSTRG.16755	10.21	10.36	11.28	11.94	12.43	15.19	15.5	13.67	13.38	12.59	15.06	14.01	13.23	14.07	14.58	15.11	15.48	15.42	13.78	16.47	16.37	17.48	16.53	17.1	409.78	421.04	457.51	436.45	414.72	540.75	569.53	543.27	470.68	444.58	548.22	571.29	647.82	567.56	519.65	547.22	544.85	555.46	549.35	714.91	612.99	631.29	550.2	637.41	SEC5A
MSTRG.16774	4.43	2.74	4.37	7.82	6.78	9.65	9	4.24	9.7	6.86	10.88	10.86	9.24	9.75	14.26	12.44	17.53	25.21	15.57	14.61	16.02	24.39	25.5	14.88	85.82	54	85	137	109	165.92	158.86	81	163.93	118	191.89	212.73	217.94	188.9	243.8	215.69	296	435.91	299	305	286	421.92	408	264.92	Rpp25l
MSTRG.16780	5.26	4.14	6.12	9.22	8.99	9.3	7.91	6.77	9.03	11.36	9.93	8.85	10.27	12.27	15.03	13.15	12.87	9.55	17.45	13.48	15.87	14.31	12.14	15.72	166.83	133.5	195	264.63	236.58	262	228.59	212.2	250.03	320	287	283.82	396.8	389.65	421	373.32	355.95	270.65	549.06	460.86	464.24	405.39	318.34	458.62	ASHH1
MSTRG.16804	4.56	6.22	4.6	5.15	5.43	6.2	7.85	3.89	3.86	7.74	7.59	3.7	12.24	13.24	9.27	8.53	10.69	20.18	10.49	11.13	10.45	10.23	17.05	10.35	181.27	251.36	184.05	185.35	179.19	218.82	284.55	152.65	134.1	273.66	275.18	149	593.29	527	325.68	303.57	370.81	716.93	413.97	477.18	383.19	363.48	560.35	378.66	POPTRDRAFT_761104
MSTRG.16805	6.75	7.86	8.01	2.37	4.91	3.37	2.79	3.51	4.55	1.14	2.53	3.37	0.63	0.6	0.47	0.98	1	1.97	1.67	0.79	0.78	1.64	1.92	1.03	101.86	120.72	121.65	32.34	61.51	45.18	38.45	52.35	59.93	15.34	34.82	51.48	11.68	9	6.32	13.31	13.22	26.52	25.03	12.82	10.81	22.12	23.98	14.34	CCB3
MSTRG.16806	1.22	2.55	1.4	0.78	1.13	1.11	1.73	1.02	0.97	0.28	1.21	1.6	8.14	8.69	5.86	3.27	2.69	2.54	2.58	4.51	2.47	1.91	3.22	2.16	26	55.12	30	14.96	20	21	33.61	21.5	18	5.24	23.55	34.53	211.19	185.16	110.15	62.31	49.98	48.23	54.53	103.65	48.45	36.29	56.65	42.37	KDSA
MSTRG.16836	4.6	4	4.03	2.87	1.82	2.1	1.87	3.02	2.36	1.4	2.51	2.38	6.8	6.73	6.76	5.41	4.62	4.3	4.18	5.07	4.53	4.11	4.55	3.88	118.6	104.93	104.41	66.92	39	48	43.96	76.87	53	32	59	62	213.6	173.86	154	124.98	103.95	99	106.95	140.98	107.69	94.77	96.87	91.96	--
MSTRG.16848	10.19	10.41	12.59	15.09	12.73	23.43	13.88	13.21	14.7	19.17	14.94	14.04	14.92	13.33	11.53	9.21	10.25	15.02	9.07	12.94	12.11	8.9	11	12.09	440.2	457.68	546.75	588.94	455.99	897.88	541.45	558.63	553.58	730.99	579.99	606.82	784.97	574.68	434.87	357.01	382.99	576.33	387.52	597.27	478.81	343.06	388.49	476.5	--
MSTRG.1686	4.9	4.59	5.33	4.62	5.25	6.37	4.86	3.67	4.68	5.21	5.49	5.16	5.25	5.08	5.01	6.08	5.44	6.61	5.12	5.69	5.59	6.57	8.16	5.39	119.29	113.55	130.41	101.78	105.99	137.76	107.76	88.26	99.32	112.73	121.87	127.12	155.64	123.71	107.71	132.44	115.44	143.77	123.66	149.32	125.5	142.92	164.16	120.81	At3g47300
MSTRG.16863	0.77	0.86	2.13	1.82	0.53	0	2.59	0.06	0.69	0.25	0.54	0	0.58	0.93	1.3	1.53	0.88	2.88	1.49	0.86	2.02	1.9	3.25	2.2	14	16	39	30	8	0	43	1	11	4	9	0	13	17	21	25	14	47	27	17	34	31	49	37	--
MSTRG.16866	95.27	82.21	91.96	44.2	39.57	8.51	33.56	39.49	28.64	2.48	7.64	19.53	9.4	11.8	11.9	3.58	4.71	2.56	4.23	4.5	2.95	3.33	2.8	3.35	3538.21	3103.73	3435.76	1479.68	1209.39	276.47	1148	1461.55	919.12	81	261.88	735.96	426.03	436.28	386	121	149.59	86	151	181	97.72	113	84	114	PIF4
MSTRG.16874	8.37	8.56	9.91	13.67	12.06	19.2	11.95	10.71	12.49	10.67	11.68	12.97	6.9	5.22	5.77	7.87	7.93	7.52	6.65	8.49	7.12	5.7	6.07	6.08	386	402.91	464.85	564.59	455.36	770.71	495	482.87	497	437.81	480	594	389	243.47	238.46	318.82	325.48	308.98	306	427.86	299	234.12	229	260	BHLH42
MSTRG.16883	0.68	0.96	0.82	1.16	1.36	1.69	1.65	0.91	0.78	0.85	1.07	0.74	2.65	1.73	1.87	1.43	1.21	1.35	1.29	1.32	1.55	1.85	3.37	1.88	9	13	11	14	15	20	20	12	9	10	13	10	43	23	22	17	14	16	17	19	19	22	37	23	GIP
MSTRG.16892	0.19	0.19	0.56	0	0.11	0.11	0	0	0.11	0	0	0	0.93	1.98	2.56	2.42	2.92	1.27	3.05	2.19	2.05	1.37	1.71	1.44	2	2	6	0	1	1	0	0	1	0	0	0	12	21	24	23	27	12	32	25	20	13	15	14	--
MSTRG.16912	0.65	0.36	0.65	2.61	1.79	1.77	2.08	1.71	1.74	0.99	1.73	1.92	3.5	3.89	5.21	12.12	7.75	8.9	9.36	6.74	9.84	3.78	4.32	8.01	14	8	14	51	32	34	41	36.57	32.71	19	34	42	92	84	99.42	234.31	146	171.7	200.34	157	195.97	73	77	159	LFG4
MSTRG.16920	1.88	2.06	1.74	1.13	1.43	3.81	0.8	0.71	0.95	27.65	12.83	1.82	4.8	4.35	5.7	3.74	2.42	6.16	3.54	1.88	3.16	12.88	10.85	2.39	89	99	82.78	48.47	56	160	34.42	33	39	1160.51	552.08	87	276.05	205.49	237.68	158	99.67	259.71	166	96	137.67	543.66	423.63	104	IDD12
MSTRG.16924	3.34	4	3.95	5.02	5.2	5.55	4.95	5.08	4.69	5.4	6.42	5.8	7.65	8.49	7.52	7.14	7.01	9.68	5.3	6.35	6.88	9.64	7.61	6.07	133.59	163	159	182	173	197.59	180.61	201	164	192.17	234.21	235	373.47	340.52	265.99	256.26	245	346.57	210.81	274.52	254.16	345	252	223.83	CYP63
MSTRG.16928	1.28	6.29	1.73	0.23	0.03	1.78	0.08	0.21	0.26	0.92	1.04	0.48	7.34	8.06	2.41	1.77	1.72	1.32	1.09	2.23	1.31	0.92	0.93	1.17	50	249.69	67.87	8	1	61.77	3	8	9	32	37	19	349.32	315	83	62	58.72	46	42	93.87	47	32	30	42	LNG1
MSTRG.1694	0	0.25	0.13	0	0	0	0	0	0	0	0	0	0.42	0.25	1.44	0.43	2.18	0.28	0.13	0.47	0.55	0.14	0.31	0.83	0	2	1	0	0	0	0	0	0	0	0	0	4	2	10	3	15	2	1	4	4	1	2	6	--
MSTRG.16957	0.48	0.81	0.4	0.88	0.89	0.44	0.68	0.84	0.65	0.54	0.45	0.71	1.44	1.28	1.57	1.73	1.81	1.28	1.94	1.6	1.96	1.26	1.31	2.45	32	55	27	53	49	26	41	55	38	32	27	48	117	85	92	103	105	76	128	115	120	75	72	150	--
MSTRG.1699	0.19	0.11	0.47	0.53	0.67	0.88	0.49	0.59	0.54	0.31	0.7	0.65	1.05	1.36	0.53	1.74	2.02	2.92	2.18	1.79	2	0.75	1.9	3.06	7	4	17	17.3	20	28	16	21	17	10	23	23.56	46	49	17	56.03	63.37	94	78	69.4	66.34	24	56.37	101.43	At1g50460
MSTRG.16997	0.76	0.97	0.8	1.93	1.84	1.11	1.97	1.04	1.95	1.66	1.87	1.59	1.84	1.88	1.67	1.5	1.59	1.96	1.67	2.41	1.75	2.53	2.77	1.61	17	22	18	39	34	22	40	23	38	33	38	36	50	42	33	30	30.92	39	36.93	58	36	50.47	51	33	RHON1
MSTRG.17007	1.25	3.24	1.95	2.75	1.93	3.71	3.22	2.07	2.96	2.1	3.22	3.78	7.81	7.73	10.37	7.75	8.57	9.46	7.35	7.09	7.72	11.35	12.48	6.19	14	37	22	28	18	37	33	23	29	21	33	43	107	87	103	78	84	95	82	86	80	114	116	64	At2g20490
MSTRG.17014	42.74	55.99	61.17	66.5	67.54	77.81	58.07	45.43	72.28	51.59	67.97	66.37	151.01	162.93	151.87	109.09	109.84	159.55	111.69	113.99	117.85	175.36	181.03	107.32	502.26	669.31	722.87	707.04	658.89	812.16	622.29	527.49	741.4	538.77	728.03	789.25	2163.17	1917.42	1576.89	1148.16	1126.15	1675.25	1302.18	1444.66	1277.48	1841.69	1758.56	1160.47	RPL14B
MSTRG.17029	23.18	26.3	22.34	26.13	24.32	35.78	25.41	21.95	28.18	33.02	34.07	31.83	43.3	41.06	30.36	25.85	27.64	37.47	29.31	33.97	30.76	51.29	50.57	26.37	438.9	506.62	425.37	447.62	382.22	601.65	438.78	410.56	465.68	555.61	587.94	610	999.36	778.64	508	438.4	456.64	634.03	550.66	693.83	537.22	867.94	791.53	459.46	GAMMACA1
MSTRG.17053	8.49	9.07	7.59	8.83	8.82	14.62	8.67	9.27	9.2	14.78	12.83	9.05	20.3	18.99	10.92	8.58	8.97	15	8.62	12.89	11.95	10.91	15.44	10.72	195.28	212.29	175.55	183.77	168.46	298.69	181.93	210.63	184.83	302.14	268.94	210.79	569.34	437.53	222.08	176.84	179.98	308.31	196.79	319.78	253.68	224.43	293.6	226.96	RPT4B
MSTRG.17082	6.83	6.86	7.8	8.24	7.2	10.64	8.5	7.72	8.66	8.03	9.13	9.51	12.72	12.72	17.41	15.14	14.75	13.74	16.01	15.19	13.8	18.27	13.51	13.86	170.33	174	195.66	185.88	149.09	235.71	193.42	190.26	188.52	178	207.62	239.92	386.89	317.75	383.73	338.22	321	306.15	396.19	408.49	317.54	407.32	278.64	318	BPC6
MSTRG.17086	4.8	4.54	4.23	5.16	5.7	5.36	4.72	4.61	5.66	7.25	6.13	4.63	6.39	5.77	5.44	4.38	4.66	6.09	4.48	4.84	5.65	5.53	5.14	5.21	157.13	151.23	139.22	152.88	154.88	155.92	141.01	149.02	161.8	211.09	183	153.36	255.25	189.27	157.41	128.46	133.01	178.22	145.48	170.85	170.75	161.79	139.08	156.96	--
MSTRG.17098	4.15	5.56	3.2	1.27	1.61	0.29	1.75	2.45	0.74	0.05	0.57	1.15	0.71	0.99	0.15	0	0.05	0.05	0.04	0.4	0.05	0	0.16	0.05	96	131	74.52	26.53	31	6	37	56	15	1	12	27	20	23	3	0	1	1	1	10	1	0	3	1	SPA
MSTRG.1710	0.44	0.34	0.38	0.81	0.83	2.17	0.27	0.23	0.68	5.08	4.44	1.31	1.95	2.37	2	2.54	1.83	8.11	2.48	2.13	3.35	9.38	9.05	2.1	10.77	8.48	9.34	17.93	16.89	47.2	5.97	5.65	14.58	110.67	99.16	32.48	58.08	58.16	43.25	55.64	39.14	177.4	60.35	56.27	75.69	205.36	183.23	47.4	CCR1
MSTRG.1712	49.47	40.36	50.54	26.26	30.49	38.43	25.55	22.47	25.97	30.77	31.4	26.48	23.91	21.11	20.75	15.34	19.14	29.42	14.15	15.44	13.1	52.91	50.86	14.1	2069.04	1716.65	2125.16	993.36	1058.57	1427.42	974.44	928.48	947.78	1143.67	1196.92	1120.75	1218.87	884.05	766.69	574.71	698.5	1099.21	587.09	696.27	505.48	1977.43	1758.06	542.67	SIR1
MSTRG.17121	0.22	0	0.07	0	0.09	0	0	0.07	0	2.18	2.76	0	0.06	0	0	0	0.25	0.24	0.07	0	0	0.16	1.65	0	3	0	1	0	1	0	0	1	0	27	35	0	1	0	0	0	3	3	1	0	0	2	19	0	--
MSTRG.17124	0.57	0.63	0.77	2.25	2.67	3.58	2.14	1.93	3.72	2.59	3.11	3.31	1.36	1.2	1.33	1.82	2.14	3.66	1.99	2.08	2.19	3.19	2.35	3.03	16	18	22	57.65	62.7	90	55.09	54	91.75	65.14	80.05	94.74	47	34	33.24	46.14	52.77	92.54	55.77	63.33	57	80.6	55	78.82	--
MSTRG.17129	1.45	1.84	1.77	4.71	3.89	6.45	5.58	3.64	5.07	4.85	6.64	6.46	6.61	8.63	9.76	8.97	9.92	17.08	9.29	8.63	7.33	24.51	19.86	8.85	61.37	79.45	75.35	180.76	137.21	243.09	215.89	152.75	187.62	183.07	256.66	277.56	342.13	366.55	366.09	340.77	367.23	647.65	391.18	394.88	287.03	929.72	696.63	345.68	RH28
MSTRG.17154	0.02	0	0	0.69	1.56	8.09	2.11	1.24	5.66	8.59	6.81	3.23	0	0	0	0.03	0.14	0.64	0	0.16	0.19	0.11	0.06	0.92	1	0	0	25	52	288	77	49	198	306	249	131	0	0	0	1	5	23	0	7	7	4	2	34	--
MSTRG.17155	59.25	46.53	33.8	111.03	125.81	162.9	116.65	147.58	139.71	113.45	107.46	131.38	46.86	39.7	23.65	173.22	154.29	211.27	168.02	178.45	301.18	123.76	172.07	339.73	1432.88	1144.72	821.92	2429.45	2525.68	3499	2572.39	3526.21	2949.07	2438.33	2368.59	3215.22	1381.54	961.51	505.31	3751.88	3255.5	4565.2	4031.36	4654.43	6718.69	2674.91	3439.98	7559.78	Os01g0794400
MSTRG.17180	1.16	1.68	1.73	0.97	0.4	0.67	1.26	0.57	1.24	1.76	1.43	1.5	1.37	0.7	0.87	2.25	2.77	3.28	1.42	2.04	2.88	1.45	2.27	2.56	13	17	18	9	4	6	13	6	10	15	13	15	19	8	9	19	26	28	14	22	26	12	19	23	--
MSTRG.17223	6.62	6.77	6.17	5.16	5.23	9.81	5.68	4.78	5.62	11.07	9.82	6.18	8.99	9.07	6.74	5.95	7.26	10.4	5.61	7.41	7.68	7.9	8.41	7.77	401	417	376	283	263	528	314	286	297	596	542	379	664	550	361	323	384	563	337	484	429	428	421	433	PUB44
MSTRG.17232	0.67	1.36	0.61	0.44	1.12	0.21	0.53	0.54	0.49	0.21	0.61	1.16	1.81	2.12	2.24	0.9	1.06	1.04	1.26	1.38	0.92	1.28	0.74	1.11	25	51.74	23	15	35	7	18	20	16	7	21	44	83	79.86	74.19	30.16	34.62	35	46.86	56	32	43	23	38.32	PAT21
MSTRG.17250	0.37	0.7	0.43	0.15	0.2	0.12	0.11	0.24	0.19	0.15	0.29	0.2	9.78	8.81	3.78	0.49	0.54	0.41	0.64	1.58	0.29	0.67	0.45	0.65	11	21.31	13	4	5	3.27	3	7	5	4	8	6	356.45	263.9	99.99	13	14	11	19	51.1	8	18	11.07	18	CDKB2-1
MSTRG.17267	1.98	1.56	1	2.9	3.39	2.34	5.53	2.68	3.58	16.76	8.15	4.04	3.56	8.32	4.45	4.09	7.57	7.85	5.23	13.56	11.91	2.05	6.51	19.73	73.52	58.83	37.31	97.48	104.47	76.96	187.08	98.28	115.77	552.65	275.49	151.79	161.11	308.94	145.71	135.98	244.86	260.08	192.56	542.48	407.69	68.13	199.73	673.34	CML37
MSTRG.17269	122.58	116.21	122.94	233.25	223.14	141.66	248.85	196.44	231.53	104.69	165.23	232.73	27.33	28.41	33.25	33.64	44.54	52.47	38.63	33.17	35.62	73.87	75.78	41.02	5041	4861	5083.86	8678	7617	5174	9331	7981	8310	3826	6193	9685	1370	1170	1208	1239	1598	1928	1576	1471	1351	2715	2576	1552	RH3
MSTRG.17272	6.57	5.82	6.06	4.69	4.53	3.65	3.12	3.63	3.84	2.24	2.93	3.59	9.48	7.6	8.27	7	5.38	6.47	5.06	7.04	4.83	2.82	3.81	4.48	329.79	297.14	306.3	213	188.9	162.66	142.75	180.27	168.28	100.07	134.15	182.42	580.12	382.37	367.01	314.76	235.63	290.17	252.05	381.58	223.77	126.62	158.04	207.25	--
MSTRG.17280	1.01	1.49	2.32	2.47	2.17	3.25	0.91	1.36	1.41	2.87	3.93	2.12	6.03	7.53	8.45	8.4	6.82	4.74	4.76	4.37	4.86	5.49	3.28	3.34	38.04	47.66	70.43	72.13	54.07	74.7	49.37	44.47	62.97	67.36	95.66	66.91	173.83	196.25	191.89	232.69	202.3	125.59	210.58	153.2	168.55	146.18	113.36	105.84	--
MSTRG.17281	1.36	0.89	1.54	0.57	1.7	1.32	0.5	0.35	0.9	1.57	0.77	0.52	2.76	3.6	4.81	1.38	2.63	1.02	2.14	3.2	0.99	2.63	4.04	1.43	25.96	17.34	29.57	9.87	26.93	22.3	8.63	6.53	15.03	26.64	13.34	10.09	64.17	68.75	81.11	23.65	43.7	17.41	40.42	65.8	17.45	44.82	63.64	25.16	--
MSTRG.17282	0.58	0.1	0.19	0.21	0.82	2.29	0	0.39	0	4.57	1.59	0.67	0.24	0.58	1.97	7.56	9.53	19.48	15.69	4.39	8.18	21.31	16.38	13.03	6	1	2	2	7	21	0	4	0	42	15	7	3	6	18	70	86	180	161	49	78	197	140	124	LTI6B
MSTRG.17283	60.57	114.75	77.31	35.19	42.35	76.45	35.8	48.7	41.78	299.63	105.47	35.63	115.61	102.21	56.96	68.42	81.4	156.6	69.35	105.15	100.51	92.39	114.47	83.51	603	1162	774	317	350	676	325	479	363	2651	957	359	1403	1019	501	610	707	1393	685	1129	923	822	942	765	LTI6A
MSTRG.17294	0.54	0.35	0.53	0.43	0.81	1.23	0.71	0.56	0.61	0.59	1.05	0.94	3.17	1.78	1.45	1.6	1.41	1.26	1.59	1.68	0.96	1.74	1.18	1.63	21.19	13.85	20.75	15.37	26.41	43	25.38	21.89	21	20.61	37.49	37.39	151.34	69.99	50.1	56.03	48.13	44.26	61.87	71.16	34.81	61.11	38.28	58.75	HASPIN
MSTRG.17299	2.12	2.37	2.23	2.95	3.65	6.73	4.92	3.07	4.23	5.25	4.01	5.49	6.7	7.07	5.54	5.86	5.33	7.18	4.94	4.87	6.43	7.88	7.48	6.61	57	63	59	70	80	156	118	80	96	123	97	146	212	185	128	138	122	167	130	137	155	185	162	159	RPV1
MSTRG.17300	0.82	1.86	1.99	1.11	0.9	2	0.33	1.03	1.02	9.33	8.33	0.8	4.6	5.83	3.47	2.01	2.42	6.14	2.39	3.5	3.07	3.91	3.76	2	14.94	34.45	36.73	18	13.34	31.66	5.35	18.59	15.98	147.77	135.35	14.75	101.39	105.28	55.6	32.24	38.11	98.48	42.82	68.18	51.58	62.16	55.63	33.7	RPV1
MSTRG.17303	2.84	5.17	2.4	1.47	1.31	3.41	1.09	1.44	1.63	1.6	1.71	1.78	5.24	5.44	3.27	2.11	3.47	4.77	2.67	4.89	2	2.49	3.61	3.55	60	111	51	28	23	64	21	30	30	30	33	38	135	115	61	40	64	90	56	111.35	39	47	63	69	RPV1
MSTRG.17324	0.11	0.06	0.11	0.13	0.37	0.29	0.19	0.11	0	1.08	0.16	0.17	0	0	0	0.19	0.16	0.09	0.06	0.08	0.12	0.19	0.1	0	4	2	4	4	11	9	6	4	0	34	5	6	0	0	0	6	5	3	2	3	4	6	3	0	--
MSTRG.17338	0.92	1.81	0.29	1.99	1.06	2.26	1.65	1.48	1.44	0.38	1.19	2.65	7.38	6.56	4.26	7.94	6.04	8.61	7.21	7.21	7.57	5.38	11.03	9.18	22	44	7	43	21	48	36	35	30	8	26	64	215	157	90	170	126	184	171	186	167	115	218	202	--
MSTRG.17361	4.24	3.03	3.5	3.14	3.27	0.81	3.35	2.37	6.39	0.65	1.81	3.78	0.53	0.33	0.68	0.85	0.82	0.82	1.04	0.62	1.21	1.55	1.44	0.49	70	51	59	52	45	13	50	39	95	10	31	72	11	6	12	13	13	14	19	14	21	24	24	8	--
MSTRG.17366	0.46	0.94	0.65	0.29	0.33	0.58	0.35	0.31	0.46	2.72	1.57	0.49	1.92	2.07	1.45	1.07	1.07	0.81	0.8	0.9	0.32	0.67	1.36	0.84	33	69.04	47	19.02	20	37	23	22	29	174	103	36	169	149.12	92	69	67	52	57	70	21	43	81.16	56	RLP1
MSTRG.17369	0.03	0.05	0.12	0.31	0.21	0.39	0.34	0.14	0.54	1.81	2.97	0.79	0.03	0	0.04	0	0	0.06	0	0.02	0.06	0	0	0.08	2	3	7	15.99	10	20	18	8	27	92.45	155.97	46.09	2	0	2	0	0	3	0	1	3	0	0	4.12	RLP1
MSTRG.17381	0.53	0.5	0.28	0.32	1.2	1.01	0.87	0.56	0.83	1.31	1.56	1.29	6.76	5.18	7.25	5.47	7.9	16.47	6.49	9.6	11.75	10.14	16.24	9.23	16.32	15.53	8.51	8.78	30.76	27.69	24.35	17	22.28	35.92	43.66	40.25	253.42	159.45	197.07	150.58	212.08	452.79	197.95	318.57	333.47	278.75	412.97	261.39	--
MSTRG.17400	0.76	0.52	0.81	1.87	0.77	2.63	2.5	1.54	1.07	2.69	2.05	1.35	1.49	1.75	0.73	2.22	1.67	3.27	1.77	2.54	2.28	4.12	2.97	1.97	13	9	14	29	11	40	39	26	16	41	32	23.37	31	30	11	34	25	50	30	47	36	63	42	31	PRP38
MSTRG.17404	0.07	0.22	0.29	0.28	0.22	0.49	0.2	0.18	0.25	0.58	0.2	0.4	0.36	0.51	0.7	0.53	0.42	1.27	0.48	0.44	0.48	2.94	3.18	0.36	2	6	8	7	5	12	5	5	6	14	5	11	12	14	17	13	10	31	13	13	12	72	72	9	--
MSTRG.17406	14.85	12.28	17.57	20.18	18.77	17.18	21.82	15.54	23.02	17.01	23.41	19.48	39.24	37.8	36.7	44.33	46.48	54.36	43.6	47.44	53.86	50.6	50.01	52.56	227.91	185.89	263.67	287	250.52	242.21	312.21	232.16	307.34	229.01	313.75	298.29	730.29	578.18	510.94	629.85	643.41	793.37	710.02	823.45	799.59	760.7	673.93	768.24	--
MSTRG.17411	10.68	9.35	12.03	11.23	9.77	12.29	12.61	11.11	14.49	27.5	27.43	12.85	21.32	20.65	25.94	16.06	28.71	21.09	19.23	35.38	28.06	28.5	22.08	21.28	350.97	312.78	397.51	333.92	266.62	358.9	377.97	360.91	415.79	803.3	821.88	427.36	854.21	679.77	753.3	472.83	823.23	619.41	627	1254.38	850.71	837.27	599.99	643.56	TOPP9
MSTRG.17413	28.81	24.39	37.73	51.22	64.96	73.03	50.89	44.96	80.6	50.52	68.84	75.85	97.7	118.68	246.22	361.16	291.44	147.66	301.97	195.12	234.57	188.67	205.9	226.29	360	310	474	579	673.75	810.47	579.74	555	879	561	784	959	1488	1485	2718.17	4041.49	3177.07	1648.5	3743.28	2629.28	2703.41	2106.79	2126.61	2601.6	At1g56220
MSTRG.17417	6.26	8.28	6.95	6.93	6.58	7.9	7.03	7.15	7.7	7.12	6.3	7.31	14.47	14.59	13.62	9.95	9.96	9.18	10.96	10.55	9.8	8.67	8.06	10.65	234.68	315.79	262.02	235.25	204.76	263.01	240.39	264.97	251.86	237.42	215.38	277.43	661.43	547.72	451.25	334	326.01	307.68	407.87	426.76	338.88	290.51	249.96	367.45	RFI2
MSTRG.17427	1.48	1.65	1.04	1.48	1.26	0.04	0.94	1.28	0.6	0.08	0.41	0.52	4.98	4.38	4.18	3.62	3.96	1.29	3.12	2.21	1.82	0.46	1.1	1.42	39.7	45	28	36	28	1	23	34	14	2	10	14	162.56	117.63	99	87	92.63	31	83	64	45	11	24.34	35	HIPP36
MSTRG.17431	5.27	7.71	8.03	14.24	16.96	16.27	16.69	14.72	21.26	18.63	18.54	19.69	11.69	11.87	12.4	19.62	18.6	19.79	21.66	20.81	25.29	23.69	22.73	32.76	118.24	176.04	181.33	289.23	315.98	324.49	341.67	326.5	416.6	371.78	379.27	447.33	320.01	266.9	245.95	394.42	364.41	397.04	482.37	503.9	523.78	475.26	421.83	676.71	ATG18A
MSTRG.17466	0.1	0.17	0.42	0.07	0	0.05	0	0	0.12	0.12	0.1	0.05	4.32	3.93	2.17	0.66	0.44	0.5	0.42	0.65	0.41	0.37	0.32	0.29	3.68	6.44	15.6	2.38	0	1.51	0	0	4	4	3.51	2	194.01	144.98	70.66	21.84	14.18	16.59	15.2	25.71	14	12.04	9.8	10	ANP1
MSTRG.17467	0	0	0	0	0	0	0	0	0	0.04	0	0	3.12	2.87	1.92	1.79	0.83	0.7	0.76	1.02	1.13	0.18	0.27	0.82	0	0	0	0	0	0	0	0	0	1	0	0	121	91.47	54	51	23	20	24	35	33.29	5	7	24	GUX5
MSTRG.175	1.34	1.02	0.27	0.07	0.44	0	0.07	0.19	0.07	0.48	0.33	0.18	10.86	12.34	2.41	4.88	3.29	9.09	2.58	4.01	2	3.84	9.92	1.11	22	17	4.49	1	6	0	1	3	1	7	5	3	217.21	202.79	34.98	71.67	47.18	133.31	42	71	30.29	56.38	134.53	16.7	RR9
MSTRG.17525	8.52	4.84	10.98	17.52	21.26	15	17.64	9.96	23.66	22.15	16.46	22.42	19.5	21.58	34.24	57.64	63.43	44.74	65.95	37.4	55.96	67.84	64.92	44.23	71	41	92	132	147	111	134	82	172	164	125	189	198	180	252	430	461	333	545	336	430	505	447	339	--
MSTRG.17532	0.96	0.47	1.07	1.32	1.29	1.48	1.44	1.45	0.55	1.21	1.18	1.06	0.78	1.19	0.81	1.2	1.37	0.4	0.24	0.44	0.78	1.07	1.88	1.56	8	4	9	10	9	11	11	12	4	9	9	9	8	10	6	9	10	3	2	4	6	8	13	12	--
MSTRG.17538	0.57	1.59	1.71	0.53	0.23	0.34	1.78	0.67	1.75	0.43	0.94	0.75	1.48	1.71	1.19	2.23	2.37	1.07	1.25	2.08	1.55	0.64	1.38	1.04	6	17	18	5	2	3	17	7	16	4	9	8	19	18	10	21	21	10	13	21	15	6	12	10	--
MSTRG.17554	0	0	0	0	0	0	0	0	0	0	0	0	0	0	0	0	0	0	20.61	0	0	0	0	0	0	0	0	0	0	0	0	0.01	0	0	0	0	0	0	0	0	0	0	259.59	0	0	0	0	0	RPS24A
MSTRG.17558	1.2	0.57	1.48	4.87	5.99	5.43	4.24	3.63	4.35	5.48	3.67	5.23	1.26	1.1	0.72	1.66	2.16	2.07	1.56	1.16	1.6	0.41	1.82	2.78	62.07	30.05	77.22	228.04	257.09	249.5	200.08	185.32	196.4	252.13	172.86	273.71	79.45	57.16	32.78	76.98	97.55	95.81	80.03	64.73	76.58	18.83	77.78	132.2	--
MSTRG.17559	0.71	0.53	0.78	1.91	2.39	3.02	1.34	2.33	2.71	2.52	1.11	2.66	1.52	0.5	0.35	1.31	1.39	1	1.28	1.56	1.61	0.71	0.21	2.1	16.64	12.66	18.31	40.33	46.26	62.63	28.5	53.67	55.25	52.34	23.69	62.84	43.15	11.61	7.32	27.48	28.35	20.89	29.6	39.36	34.69	14.73	4.1	45.07	--
MSTRG.1756	1.51	1.67	1.98	2.99	1.6	2.85	2.62	1.88	2.54	1.29	1.84	2.06	2.03	2.31	3.46	1.51	2.87	4.44	1.85	2.14	2.1	3.69	2.9	2.99	31.32	30.74	38.35	47.48	27.78	46	43	31.99	40.47	24	30	37.95	48.42	42	57	26.41	48.04	68	31.53	40	37	56.06	46.03	52	--
MSTRG.17574	0.88	0.74	1.37	0.28	0.76	1.27	0.41	0.38	0.14	0.14	0	0.62	0.21	0.13	0	0.28	0.29	0.42	0.88	0.23	0.27	0.28	0.15	0.55	7	6	11	2	5	9	3	3	1	1	0	5	2	1	0	2	2	3	7	2	2	2	1	4	--
MSTRG.17579	4.45	5.71	5.22	4.98	4.91	7.16	6.43	5.37	6.51	12.23	9.55	7.87	5.88	5.55	4.89	6.21	4.1	7.26	3.49	5.38	4.22	9.53	10.38	3.36	72	94	85	73	66	103	95	86	92	176	141	129	116	90	70	90	58	105	56	94	63	138	139	50	TATA
MSTRG.17587	7.38	7.26	5.45	6.38	7.15	5.99	5.16	7.15	6.83	9.07	5.66	6.21	10.34	9.14	6.61	9	8.09	7.83	6.24	8.67	9.3	4.69	6.9	9.04	229	229	170	179	184	165	146	219	185	250	160	195	391	284	181	250	219	217	192	290	266	130	177	258	PRA1E
MSTRG.17614	8.37	9.58	8.7	8.46	8.3	7.82	6.94	8.34	8.29	7.78	8.61	7.57	10.84	9.16	6.85	7.24	6.52	7.36	5.65	8.52	7.34	7.83	8.62	6.67	268	312	280	245.08	220.51	222.39	202.53	263.55	231.61	221.28	251	245	423	293.42	193.78	207.58	182	210.52	179.34	294	216.53	224	228	196.51	NAC082
MSTRG.17616	10.95	32.31	4.61	0.05	0.04	0	0.04	1.46	0.24	0	0.04	0	6.74	12.29	0.2	0	0.04	0.04	0	0.16	0	0.04	0.13	0.05	312.78	938.35	132.35	1.4	1	0	1	41.08	6.1	0	1	0	234.41	351.24	5.05	0	1	1	0	4.91	0	1	3	1.24	BGLU12
MSTRG.17617	12.39	37.09	6.47	0.08	0.07	0.03	0	1.63	0.4	0	0	0.23	9.84	12.11	0.5	0	0	0	0	0.44	0	0	0	0.15	421.53	1283.18	221.37	2.6	2	1	0	54.81	11.9	0	0	8	407.98	412.62	14.95	0	0	0	0	16.04	0	0	0	4.76	BGLU12
MSTRG.17626	0.9	1.23	1.17	0.56	0.8	0.96	0.47	0.58	0.8	1.41	0.76	1.44	1.5	1.86	1.97	2.1	1.27	1.48	1.45	2.06	2.64	1.71	1.72	1.94	13	18	16.9	7.25	9.57	12.31	6.21	8.26	10	18.04	10	21	26.32	26.77	25	27	16	19	20.66	32	35	22	20.41	25.7	--
MSTRG.1766	4.14	7.35	4.64	4	3.66	4.7	4.67	5.66	5.61	2.24	4.72	7.11	13.58	15.23	10.18	6.46	6.92	5.04	6.72	10.72	9.21	4.69	6.49	8.28	274.61	495.74	309.63	240.13	201.46	276.44	282.53	370.48	324.51	131.74	285.18	476.75	1097.56	1010.75	596.43	383.54	400.29	298.69	442.23	766.66	563.13	277.56	355.46	504.79	CESA3
MSTRG.17662	22.7	17.74	25.27	20.92	17.12	16.99	19.07	16.3	16.5	19.64	17.7	16.99	16.07	16.33	9	13.52	17.88	16.89	15.79	16.04	16.98	10.77	17.42	14.22	361	287	404	301	226	240	276.43	256	229	277.61	256.47	273.43	311.46	260	126.42	192.48	248	240	249.09	275	249.07	153	229.03	208	--
MSTRG.17669	1.6	5.44	2.64	0.23	0.19	0.47	0.23	0.35	0	1.24	0.72	0.03	83.27	70.89	13.06	8.14	4.37	2.66	5.58	11.75	3.85	0.23	1.11	5.54	46.4	160.66	77.22	6	4.61	12	6	10	0	32	19	1	2948.18	2062.1	335.14	211.62	110.75	69.14	160.75	368.2	103.11	6	26.62	148.11	AAP2
MSTRG.17672	0.43	0.66	0.16	0.13	0.28	0.21	0.05	0.32	0.08	0.2	0.13	0.16	4.05	3.09	1.69	2.62	2.46	2.05	2.24	3.76	3.18	0.83	1.36	2.18	17.54	27.23	6.44	4.64	9.43	7.42	2	13	2.93	7.15	5	6.4	200.76	126.01	60.88	95.54	87.27	74.53	90.27	164.89	119.5	30.37	45.65	81.63	BGAL6
MSTRG.17678	3.24	3.99	2.64	3.43	3.14	4.36	2.44	3.32	3.55	3.51	4.54	2.32	10.65	7.37	11.75	8.65	9.18	7	9.27	8.52	5.87	8.82	9.03	4.27	131.4	161.64	103	123.66	103.68	150.68	89.62	129	121.6	125.68	163.71	90.24	522.67	308.26	425.7	314.58	322.49	251.44	374	372.5	220.06	314.56	295	157.51	FPP3
MSTRG.17692	3.88	2.53	4.01	7.82	9.44	9.57	8.3	7.4	8.39	7.57	8.41	8.9	4.78	6.16	7.9	7.94	9.41	8.9	6.92	7.9	9.62	5.03	5.78	10.74	239	160	247	434	483	530	467	453	453	439	486	562	366	384	434	437	504	489	426	527	544	278	301	605	DDB_G0281669
MSTRG.17705	4.32	6.76	3.66	3.03	2.24	6.52	1.88	2.88	2.28	8.56	10.32	3.75	5.48	5.55	2.18	1.35	0.95	2.71	0.8	1.88	0.86	7.22	5.1	1.26	164	261	139.69	104	70.63	220	65	108	75.66	289	357.11	144	253.78	211	73	46	31.55	92	30	77	30	245.07	160	44	UGT85K5
MSTRG.17706	28.09	25.71	28.31	33.36	33.12	26.46	33.17	33.04	34.09	17.65	26.97	32.81	10.05	9.93	12.09	12.71	15.84	9.7	13.1	14.56	10.93	14.57	14.06	11.08	887.78	827.91	900.24	955.92	870.42	743.88	957.04	1033.15	941.87	496.38	777.72	1051.1	387.45	314.19	337.72	359.64	437.33	274.54	410.93	497.19	319.02	411.75	368.24	322.19	DJA6
MSTRG.17713	0.38	0.14	0.09	0.31	0.34	0.16	0.21	0.09	0.21	0.16	0.15	0.19	0.92	0.61	0.58	0.89	0.38	0.37	0.52	1.74	0.36	0.16	0.11	0.66	8	3	2	6	6	3	4	2	4	3	3	4	24	13	11	17	7	7	11	40	7	3	2	13	--
MSTRG.17739	0.25	0.53	0.26	1.27	1.45	0.76	2.28	1.3	1.18	0.07	0.69	2.03	3.25	2.79	3.15	1.36	1.5	0.43	1.54	1.69	0.66	0.37	0.31	0.38	12.55	27.14	13.16	57.94	60.92	34	105	64.88	51.75	3	31.8	103.39	200.14	140.89	140.5	61.54	65.85	19.59	77.26	92.12	30.59	16.53	12.73	17.5	APSR1
MSTRG.1774	67.68	76.43	80.3	48.52	51.79	85.92	46.43	39.2	48.08	60.58	77.39	56.82	94.62	96.74	68.67	56.53	59.81	69.84	59.76	63.62	52.1	96.05	95.96	51.16	1671.41	1919.95	1994.2	1083.98	1061.69	1884.46	1045.54	956.49	1036.21	1329.59	1741.95	1419.89	2848.36	2392.36	1498.41	1250.22	1288.7	1541.14	1464.06	1694.43	1186.71	2119.86	1958.82	1162.53	ANT1
MSTRG.17743	0.96	1	0.85	3.06	2.77	3.92	2.15	2.33	2.21	1.45	2.09	2.54	0.97	1.11	1.28	1.79	3.09	1.5	2.22	2.53	2.18	1.22	1.42	3.47	16.39	17.33	14.62	47.32	39.28	59.49	33.44	39.31	32.99	22	32.49	43.84	20.25	19	19.27	27.36	46.1	22.88	37.56	46.51	34.35	18.6	20	54.48	--
MSTRG.17771	42.77	43.36	47.06	64.37	59.85	55.61	50.73	42.8	65.95	29.04	55.2	56.67	51.38	50.06	46.91	48.63	67.13	66.28	58.23	59.22	59.11	52.89	50.71	55.11	903.32	931.33	999.35	1229.85	1049.24	1043.03	976.83	892.95	1215.56	545.11	1062.52	1211.04	1322.55	1058.73	875.34	919.79	1236.83	1250.59	1219.96	1348.91	1151.51	998.19	885.19	1070.85	--
MSTRG.17785	7.28	6.79	6.91	7.15	6.39	9.6	5.31	5.98	7.27	8.2	7.88	8.66	8.12	8.29	8.18	9.3	9.39	9.53	7.9	9.7	9.99	8.12	9.56	11.15	286.76	272	273.72	254.66	208.88	335.73	190.81	232.74	249.88	286.95	282.83	345	389.72	326.86	284.74	328.18	322.67	335.4	308.7	412.05	362.99	285.99	311.25	403.96	CPR5
MSTRG.17838	17.2	16.73	17.85	17.73	20.33	33.59	22.43	18.29	23.08	28.79	28.64	23.7	45.8	40.52	33.79	28.97	32.52	43.4	29.44	33.74	26.98	58.99	50.62	28.53	384.82	380.78	401.67	358.9	377.58	667.49	457.54	404.24	450.59	572.45	583.97	536.51	1249.08	907.78	667.99	580.42	634.84	867.58	653.39	814.02	556.83	1179.43	936.2	587.22	SCOA
MSTRG.17855	8.9	5.95	5.28	5.8	8.66	5.65	8.89	6.01	7.14	5.21	4.88	5.41	6.02	5.54	4.26	4.59	5.36	6	5.93	5.29	5.69	7.92	7.85	3.4	78	53	46.57	46	63	44	71	52	54.63	40.58	39	48	64.29	48.61	33	36	41	47	51.54	50	46	62.01	56.9	27.45	--
MSTRG.17870	7.64	6.71	9.14	9.75	8.04	8.27	7.48	6.53	8.16	10.93	9.27	7.03	10.04	14.07	13.34	14.74	12.32	14.61	11.06	10.11	13.18	13.77	14.89	10.07	103	92	124	119	90	99	92	87	96	131	114	96	165	190	159	178	145	176	148	147	164	166	166	125	SCI1A
MSTRG.17886	0.09	0	0.28	0.98	0.45	10.02	0.31	0.42	0.91	22.99	20.3	0.87	1.15	1.54	3.11	2.91	1.92	2.09	2.63	2.25	2.58	1.98	2.25	4.1	2	0	6	19	8	191	6	9	17	438.54	397	19	30	33	59	56	36	40	56	52	51	38	40	81	NAC021
MSTRG.17895	0.25	0.86	0.5	5.41	4.38	3.95	1.79	1.02	3.74	5.22	3.16	3.59	1.23	1.38	2.13	0.98	2.3	0.84	1.52	2.21	1.09	0.84	0.3	2.45	2	7	4	39	29	28	13	8	26	37	23	29	12	11	15	7	16	6	12	19	8	6	2	18	--
MSTRG.17916	57.2	42.25	63.56	61.78	61.2	66.43	52.01	43.63	56.48	60.62	47.37	31.52	54.68	51.35	43.96	28.83	36.39	52.78	29.79	32.81	30.3	67.83	64.93	30.02	1108.86	833.02	1238.98	1083.45	984.75	1143.7	919.38	835.6	955.55	1044.4	836.88	618.22	1291.92	996.81	753	500.43	615.53	914.21	572.99	685.89	541.84	1175.17	1040.37	535.5	HMGB2
MSTRG.17951	13.62	14.79	15.02	20.47	22.13	31.02	21.81	19.67	21.25	43.26	36.85	20.82	23.56	21.99	23.29	19.17	17.67	28.01	20.3	23.84	21.45	14.84	20.63	20.83	466.82	515.63	517.63	634.75	629.67	944.55	681.87	666.14	635.71	1317.82	1151.26	722.34	984.32	754.91	705.26	588.43	528.54	857.99	690.42	881.54	678.36	454.53	584.61	656.85	Os06g0717800
MSTRG.17979	1.95	1.31	1.89	1	0.69	0.59	0.99	0.38	1.03	0.32	0.37	0.8	0	0	0.05	0.05	0.27	0.37	0	0.09	0.31	0.05	0.46	0.31	41	28	40	19	12	11	19	8	19	6	7	17	0	0	1	1	5	7	0	2	6	1	8	6	MYB308
MSTRG.17982	1.89	1.3	2.33	2.16	2.5	1.83	2.14	1.75	3.01	0.94	1.63	1.85	1.27	1.56	2.13	1.49	1.57	1.63	1.52	2.2	1.93	1.05	1.78	2.7	90	65	111	96	100	81	98	90	132	41	72	93	72	77	89	63	68	71	75	115	91	50	73	122	CaMKMT
MSTRG.18035	0.66	0.99	1.14	0.85	0.66	3.24	0.52	0.44	0.71	1.28	1.19	0.77	2.81	3.32	4	4.92	6.37	7.98	4.42	4.09	3.94	8.43	8.27	4.57	18	27.52	31.54	21	15.01	79	13	12	17	31.18	29.72	21.39	94	91.32	96.85	120.84	152.59	195.73	120.36	121.02	99.78	206.63	187.51	115.4	At5g17760
MSTRG.18048	0.49	0.35	0.39	0.73	0.72	0.91	0.44	0.51	1.16	1.13	0.82	0.82	3.82	3.67	4.59	3.4	4.67	5.08	3.85	5.08	4.76	6.28	5.14	4.97	21	16.57	19	36	27	33.62	17.69	24	44	46.53	35	37	215	168	189.39	138.29	175.72	215.45	164.7	250.24	192.63	270.9	202	208.89	ZHD6
MSTRG.18051	2.66	3.61	3.37	5.48	4.93	11.87	5.11	4.91	6.12	7.13	7.99	6.92	9.99	9.4	8.99	9.93	10.08	13.26	9.59	10.76	10.79	14.11	15.32	11.03	146.14	201.83	186.21	271.97	224.71	578.91	255.89	266.19	293.36	348.13	399.84	384.59	668.41	516.94	435.95	488.35	482.93	650.5	522.6	637.39	546.31	692.24	695.35	557.15	VPS39
MSTRG.18054	19.96	13.37	21.13	38.6	44.77	47.88	33.14	26.73	35.34	26.06	26.63	27.49	13.82	13.8	18.89	30.17	46.55	56.04	38.35	36.95	47.06	38.87	40.96	52.65	1374	936	1463	2404	2558	2927	2080	1818	2123	1594	1670.75	1915	1160	951	1149	1860	2796	3447	2619	2743	2988	2391	2331	3335	--
MSTRG.18095	1.28	1.44	1.88	2.79	1.85	2.67	2.99	2.8	1.97	1.64	2.62	2.76	3.15	2.71	3.14	2.64	2.93	3.78	2.86	2.52	2.91	2.93	2.36	2.45	35.84	41	53	70.53	43	66.52	76.53	77	48	41.02	67	77.99	107.03	76	77.45	66.24	71.48	94.52	79	75.78	75	73.22	54.71	63	--
MSTRG.1810	12.25	10.1	13	14.77	14.43	17.29	11.5	10.55	12.37	21.01	16.85	11.58	11.6	13.18	14.99	14.9	14.11	13.21	14.82	15.04	13.39	28.14	22.79	14.59	384.67	322.67	410.32	419.55	376.08	482.14	329.13	327.39	339.03	586.38	482.11	368.1	443.98	414.28	415.93	419.13	386.46	370.58	461.72	509.41	387.93	789.75	591.52	421.48	PYD2
MSTRG.18102	0.98	1.14	1.11	2.16	3.16	3.26	3.02	2.48	3.21	2.85	4.34	3.56	3.47	2.84	6.24	3.82	4.64	6.82	5.34	3.79	3.81	7.32	6.78	4.06	22	26	25	44	59	65	62	55	63	57	89	81	95	64	124	77	91	137	119	92	79	147	126	84	rplY
MSTRG.18104	2.45	3.2	1.2	0.47	0.06	9.74	0.18	0	0.49	15.82	14.41	0.21	0.62	0.8	0.43	0.6	0	2.93	0.27	0.55	1.51	2.68	0.91	0.29	45.63	60.65	22.53	8	1	161.09	3	0	8	261.81	244.56	4	14	15	7	10	0	48.72	5	11	25.97	44.6	14	5	PER10
MSTRG.18106	9.52	9.78	7.63	7.06	6.92	8.31	7.72	8.08	7.11	9.18	7.63	7.41	13.04	12.53	9.43	8.61	9.43	9.41	9.61	13.62	8.6	8.38	8.67	8.91	355.64	371.61	286.4	238.57	214.63	275.63	263	298	231.77	304.63	259.84	280	593.44	468.56	311.17	287.83	307.24	314	356.22	548.53	296.16	279.83	267.61	306.18	CRK5
MSTRG.18124	21.3	20.95	23.45	25.25	21.28	25.42	20.15	18.79	22.08	29.2	23.1	19.7	30.11	26.45	24.4	23.43	25.8	23.78	20.51	24.41	22.2	21.78	24.28	24.28	636.37	636.63	704.78	682.64	527.89	674.55	549.16	554.83	575.92	775.35	629.08	595.66	1096.83	791.43	644.13	627.11	672.71	634.87	607.98	786.59	611.98	581.53	599.84	667.68	SPBC660.15
MSTRG.18157	2.22	2.51	2.16	3.78	3.19	3.07	2.82	2.96	3.68	2.22	3.41	3.68	4.78	4.88	4.5	4.18	4.05	4.78	3.85	4.56	3.03	4	5.2	4.08	75.52	92.42	80.52	124.61	96.44	95.69	94.66	105	110.79	63.78	106.77	127.08	203.33	180.37	140.67	132.73	124.23	144.75	133.87	173.79	101.54	122.1	147.3	143.25	HOS15
MSTRG.18162	1.19	1.3	0.95	0.37	0.64	0.19	0.18	0.77	0.26	0	0.04	0.29	2.17	2.77	2.13	0.92	1.44	0.18	0.93	1.29	0.86	0.44	0.04	0.14	36	40	29	10	16	5	5	23	7	0	1	9	80	84.02	57	25	38	5	28	42	24	12	1	4	--
MSTRG.18188	6.55	7.98	5.04	6.63	8.01	8.32	6.32	6.25	6.37	7	7.67	9.89	7.2	7.56	6.69	4.88	5.78	7.12	6.17	7.84	6.16	9.22	11.02	7.04	139.72	173.15	108.07	127.92	141.74	157.61	122.92	131.75	118.47	132.61	149.03	213.37	187.08	161.4	126.11	93.17	107.59	135.56	130.56	180.23	121.2	175.67	194.3	138.01	WDR5A
MSTRG.18193	0.58	0.39	0.93	2.1	2.29	1.13	2.83	2.48	3	1.22	2.43	3.49	1.86	2.1	4.09	4.39	5.48	3.64	5.33	4.37	5.3	4.51	4.26	6.02	35	24	56	114	114	60	155	147	157	65	133	212	136	126	217	236	287	195	317	283	293	242	211	332	SRO1
MSTRG.18195	0.7	0.41	0.61	0.71	0.55	0.6	0.76	0.75	0.78	0.28	0.37	1.17	0.73	0.68	1.01	1.27	1.28	0.83	1.08	1.83	1.84	1.06	1.11	2.24	50	30	44	46	33	38	50	53	49	18	24	85	64	49	64	82	80	53	77	142	122	68	66	148	PARA
MSTRG.18215	2.01	1.05	1.65	1.83	1.93	2.53	1.88	2.16	2.65	1.67	2.73	2.4	2.83	2.96	4.56	2.78	3.8	3.98	5.37	4.5	5.13	4.77	4.3	3.67	34	18	28	28	27	38	29	36	39	25	42	41	58.17	50	68	42	56	60	90	82	80	72	60	57	--
MSTRG.18232	0.56	1.1	1.17	3.43	1.98	4.4	3.33	3.14	3.01	5	4.16	6	3.42	3.03	3.85	6.58	7.96	12.5	6.72	7.22	10.33	8.86	11.19	9.33	11	21	24	63.76	32	73	58	61.49	48.63	86	75.63	114.78	79.71	59	65.39	119	131.74	210.28	129.68	161.73	181.69	158.94	181.43	178.75	ATJ1
MSTRG.18235	20.31	28.22	18.82	11.74	12.79	5.19	13.89	14.08	11.54	4.99	8.2	11.86	10.04	9.86	12.18	13.12	11.89	15.36	11.89	13.86	12.3	24.82	23.3	14.11	1314.62	1857.68	1211.48	680.22	660.36	201.26	799.06	895.73	618.2	189.23	429.07	740.92	634.59	506.61	538.26	602.85	534.61	561.72	619.74	787.51	585.87	972.59	815.9	633.35	OFUT7
MSTRG.18247	32.63	30.39	30.32	14.04	12.07	11.54	10.96	10.61	9.34	7.62	7.38	8.71	16.71	18.23	11.49	9.2	10.92	9.81	6.67	10.81	11.33	6.8	7.01	11.21	1409.46	1335.25	1317.01	548.62	432.93	442.83	431.66	452.84	352.26	292.65	290.38	380.57	879.81	788.8	438.53	355.77	411.39	378.68	285.75	503.45	451.3	262.62	250.47	445.39	QUA2
MSTRG.18265	0.36	0.31	0.35	0.22	0.43	0.11	0.56	0.16	0.17	0.81	0.33	0.05	2.84	2.33	1.93	1.89	1.41	2.67	1.66	3.06	2.19	0.63	1.52	2.38	7	6.29	7	4	7	2	10	3.15	3	14.23	6	1	68.14	46	33.55	33.38	24.2	46.93	32.41	65.02	39.82	11.14	24.71	43.08	VQ22
MSTRG.18273	2.55	2.07	3.5	2.23	3.28	3.96	2.99	1.78	1.81	2.37	1.64	3.13	2.38	1.14	1.19	3.14	3.93	1.28	2.83	2.36	2.48	1.28	2.44	3.44	29	24	40	23	31	40	31	20	18	24	17	36	33	13	12	32	39	13	32	29	26	13	23	36	FLZ6
MSTRG.18289	1.79	1.8	2.07	2.52	2.21	1.52	2.41	1.53	2.2	1.61	1.74	3.22	1.61	0.65	1.11	1.91	0.84	1.73	0.7	1.55	1.5	1.64	1.86	1.29	44	45	51	56	45	33	54	37	47	35	39	80	48	16	24	42	18	38	17	41	34	36	37.62	29	grpE
MSTRG.18290	2.06	2.02	1.87	3.16	2.95	3.36	3.53	2.85	2.69	1.45	2.67	3.17	3.69	4.54	3.55	3.42	4.35	4.01	3.73	4.59	5.42	2.73	2.78	3.8	123.53	123.14	112.69	171.7	147.1	179.44	193.13	168.95	141.2	77.17	146.07	192.58	270	273.31	188.19	184.12	227.85	215.33	222.36	297.45	300.11	146.67	137.9	210.17	ARF17
MSTRG.18301	4.59	4.13	5.01	8.55	7.74	8.91	8.65	6.92	6.67	6.13	8.73	8.19	8.41	9.93	9.53	8.68	9.8	9.36	8.35	12.31	9.96	9.55	8.41	9.05	131	116	139	217	187	215	204	198	159	133	211	238	278	253	227	230	231	228	231	351	259	246	192	234	--
MSTRG.18302	0.55	1.51	0.34	0	0.15	0.28	0.16	0.18	0.16	0.17	0.17	0.44	2.34	2.22	1.32	0.54	0.2	0.71	0.33	0.71	0.23	0.14	0.22	0.27	21.62	60.66	13.49	0	5	10	5.84	7	5.36	6	6	17.57	113	87.87	46.35	19.16	7	25	13	30.16	8.37	5	7.31	10	OFUT11
MSTRG.18303	0	0	0	0	0	0	0.12	0.11	0.25	0.25	0.24	0	0.18	0.55	0.63	0.87	0.63	0.25	0.45	0.41	1.08	0	0.67	0.48	0	0	0	0	0	0	1	1	2	2	2	0	2	5	5	7	5	2	4	4	9	0	5	4	At1g77710
MSTRG.1831	0.77	0.66	0.67	1.81	1.28	1.85	1.06	1.76	1	2.06	0.64	1.91	0	0.29	0.66	0.32	0.33	0.86	0.49	0.45	0.42	0.54	0.58	1.26	8	7	7	17	11	17	10	18	9	19	6	20	0	3	6	3	3	8	5	5	4	5	5	12	--
MSTRG.1833	8.36	8.95	8.33	5.29	6.47	12.5	5.87	5.03	4.98	13.38	10.22	7.39	19.39	19.61	16.97	12.02	13.03	16.55	12.13	9.59	11.71	18.17	16.4	11.21	170.44	201	180.64	106.65	122	230.47	116.69	110	91.15	271	203	169.61	503.57	421.27	313.8	224.98	246.69	310.32	259.08	220.27	229.38	351.07	299.91	224	SPP
MSTRG.18344	1.66	2.09	2.9	3.51	2.9	3.92	2.77	3.46	3.22	2.81	3.5	4.84	4.49	4.87	4.44	4.26	5.2	3.16	4.36	4.67	5.8	4.17	4.74	5.59	47.55	61.11	83.81	91.22	69.19	99.97	72.38	98.17	80.6	71.69	91.69	140.73	157.26	139.85	112.67	109.6	130.2	80.99	124.13	144.47	153.7	106.98	112.45	147.69	OGG1
MSTRG.18345	5.49	5.82	5.49	6.95	6.83	8.27	8.1	6.63	8.43	8.89	9.11	8.25	10	10.07	8.4	10.29	10.34	10.38	10.54	11.62	10.89	9.74	10.99	12.85	197.42	212.85	198.46	226	203.91	263.96	265.46	235.45	264.52	284	298.58	299.99	438.04	362.5	266.83	331.47	324.4	333.53	376.04	450.42	361.15	312.96	326.46	425	SWI3C
MSTRG.18351	0.04	0.04	0.43	0.48	0	0.53	0.04	0.04	0	8.04	2.82	0	0.44	0.39	0.73	0.08	0.49	0.28	0.25	0.3	0.12	0.4	0.17	0.08	1	1	12	12	0	13	1	1	0	198.8	71.59	0	15	11	18	2	12	7	7	9	3	10	4	2	AAP3
MSTRG.18352	2.25	1.65	8.21	4.49	2.47	11.72	2.32	0.88	1.85	21.63	11.85	1.53	2.72	4.37	2.09	0.41	0.31	1.13	0.54	0.56	0.18	0.79	0.24	0.18	67	50	246.12	121	61	310.37	63	26	48	573	322	46	99	130.5	55	11	8	30	16	18	5	21	6	5	AAP3
MSTRG.18358	0.12	0	0	0.4	0	0.55	0	0	0	9.54	3.06	0.24	0.4	0.32	2.74	8.25	8.89	7.58	10.26	3.26	9.59	6.64	7.48	5.35	1	0	0	3	0	4	0	0	0	70	23	2	4	2.61	20	61	64	55.87	84	29	73	49	51	40.6	At1g77330
MSTRG.18359	0.13	0.13	0	0	0	0	0.57	0	0.3	0.44	0.14	0.13	0.32	0	0.15	0.14	0.74	0.29	0.39	0.24	0.28	0	0.63	0.14	1	1	0	0	0	0	4	0	2	3	1	1	3	0	1	1	5	2	3	2	2	0	4	1	--
MSTRG.18395	4.23	3.34	4	4.09	4.36	9	4.43	3.76	5.06	11.5	7.28	6.14	5.84	4.71	4.42	4.07	4.67	7.1	5.1	4.88	4.97	6.82	7.35	6.01	113.57	91.32	108.04	99.49	97.26	214.89	108.6	99.95	118.66	274.8	178.32	167.01	191.2	126.66	105	98	109.62	170.57	136.13	141.51	123.14	163.85	163.2	148.68	At1g77220
MSTRG.18424	0.78	1.27	0.78	1.58	1.05	0.1	0.81	2.23	2.16	0.21	0.96	1.23	4	2.85	3.17	3.64	3.64	3.65	3.85	4.77	4.59	2.16	2.06	5.5	17	28	17	31	19	2	16	48	41	4	19	27	106	62	61	71	69	71	83	112	92	42	37	110	--
MSTRG.18468	3.87	5.99	4.59	3.75	4	7.94	5.54	3.48	3.49	11.85	11.41	4.02	12.35	12.43	11.77	8.51	9.63	24.09	9.78	12.11	10.43	12.47	21.46	11.64	89	140.01	106	78	76.3	162	116	79	69.97	242	239	93.53	346.03	286	239	175.04	192.97	494.56	223	300	221	256	407.57	246	POPTRDRAFT_761104
MSTRG.18469	6.46	5.85	4.87	3.17	3.89	2.71	3.96	2.5	3.63	2.21	2.43	3.63	0.88	0.82	0.43	0.36	0.58	1.21	0.89	1.23	0.96	2.65	1.85	1.31	101.87	93.91	77.3	45.31	51	38	57	39	50	31	35	58	17	13	6	5.08	8	17	14	21	14	37.41	24.1	19	CCB3
MSTRG.18470	0.68	1.49	1.25	0.81	0.82	0.06	0.65	0.98	0.42	0.16	0.49	0.9	8.28	7.36	4.91	3.43	2.76	1.51	2.45	2.2	1.79	2.21	1.73	2.31	13	28.88	24	14.04	13	1	11.39	18.5	7	2.76	8.45	17.47	192.81	140.84	82.85	58.69	46.02	25.77	46.47	45.35	31.55	37.71	27.35	40.63	KDSA
MSTRG.18537	9.68	9.67	10.79	10.42	8.92	11.84	10.08	11.56	15.99	20.44	16.78	15.04	4.36	5.56	8.07	9.69	9.36	13.86	10.38	10.56	11.77	7.51	9.58	15.3	266.02	270.09	297.9	258.85	203.48	288.92	252.46	313.67	383.25	498.83	419.97	418.08	146.13	152.83	195.74	238.37	224.34	340.22	282.81	312.94	298.29	184.28	217.52	386.61	At2g27310
MSTRG.18552	5.77	5.42	5.21	4.72	4.47	6.52	5.15	4.11	5.14	4.24	4.34	6.79	6.27	7.86	8.29	7.61	8.3	7.29	6.83	6.97	7.22	6.74	7.03	5.99	130	123	118	96	84	130	107	92	103	85	90	157	171	177	166	153	164	147	154	171	151	137	132	125	--
MSTRG.18555	16.58	18.65	17.04	18.19	16.57	23.37	17.58	17.04	20.11	25.68	22.98	23.05	25.85	28.55	26.3	20.07	21.51	25.49	19.69	25.19	21.28	26.66	28.96	28.3	293.26	335.38	302.94	290.93	243.21	366.92	283.49	297.67	310.38	403.61	370.32	412.51	557.19	505.46	410.89	317.85	331.83	402.74	345.35	480.37	347.1	421.28	423.24	460.44	NAA20
MSTRG.1856	0.6	0.6	0.46	0.44	0.35	0.8	1.07	0.58	0.67	3.37	1.51	0.77	7.42	6.33	6.71	6.33	5.81	2.23	4.12	6.17	6.17	0.2	1.03	3.84	32.97	33.43	25.62	21.86	16	39.27	53.68	31.67	32.46	165.23	76.03	43.11	499.41	349.92	327.47	312.93	279.62	110.11	225.41	367.48	314.02	10	47.22	195.01	CHUP1
MSTRG.18569	2.97	2.62	3.9	3.53	3.56	3.84	4.15	2.62	3.41	3.12	3.14	4.19	5.22	4.89	4.2	4.11	3.92	4.57	4.92	5.1	5.3	3.22	4.9	4.88	86.7	77.85	114.61	93.38	86.42	99.76	110.63	75.67	86.87	81	83.67	123.79	186	143.03	108.34	107.43	99.99	119.29	142.49	160.81	142.88	84.19	118.3	131.27	SKIP30
MSTRG.1857	0	0	0	0	0	0	0.33	0	0	0	0	0	0.25	0	0.34	0	0	0	0	0	0	0	1.83	0	0	0	0	0	0	0	1	0	0	0	0	0	1	0	1	0	0	0	0	0	0	0	5	0	--
MSTRG.1858	50.47	41.56	43.17	27.69	27.43	15.89	24.21	24.32	21.17	11.46	14.45	16.25	9.79	9.57	9.24	5.75	6.39	6.65	7.02	6.65	5.34	9.07	9.99	4.59	2199.74	1842.63	1891.84	1091.68	992.26	615.19	962.25	1047.25	805.32	444.08	573.98	716.73	520.08	417.52	355.79	224.49	242.99	258.96	303.64	312.53	214.54	353.41	360.06	184.11	FKFBP
MSTRG.18594	2.89	3.52	2.75	3.39	3.5	5.74	3.79	3.69	4.23	8.62	6.15	4.26	8.9	8.09	4.88	5.05	4.93	6.74	3.92	8.07	6.72	4.71	4.83	7.12	468.13	579.31	448.12	496.45	470.1	824.51	558.66	590.38	596.58	1239.95	907.21	697.99	1754.08	1311.23	697.23	731.55	695.12	974.12	629.16	1408.08	1002.87	681.38	645.36	1059.59	SPI
MSTRG.1862	8.89	4.97	3.57	0.13	0	0	0	4.92	0.54	0.07	0.07	0.35	38.01	28.03	14.05	16.71	12.45	0.73	13.87	27.21	12.75	0	0.29	3.16	149.83	85.21	60.5	2	0	0	0	82	7.97	1	1	6	781.28	473.3	209.25	252.37	183.11	11	232.02	494.87	198.27	0	4	49	At2g40270
MSTRG.18645	8.22	8.89	9.83	8.33	7.97	10.66	7.82	8.88	9.53	7.87	8.85	7.65	33.58	32.11	26.61	16.38	19.15	27.84	16.64	23.65	17.16	41.74	26.69	15.29	500.43	551.05	602.07	458.93	403.11	576.82	434.26	534.35	506.61	425.89	491.17	471.4	2493.15	1958.49	1432.26	893.47	1017.73	1515.12	1005.81	1553.65	964.37	2272.3	1343.66	857.05	BHLH155
MSTRG.18667	0.13	0.09	0.04	0.29	0.74	0.64	0.67	0.35	0.5	2.17	1.39	0.35	0.29	0.09	0.25	0.1	0.3	0.69	0.57	0.53	0.76	0	0.58	1.33	3	2	1	6	14	13	14	8	10	44	29	8	8	2	5	2	6	14	13	13	16	0	11	28	--
MSTRG.1869	0.87	1.29	1.16	1.77	0.7	0.82	1.44	0.74	0.5	1.96	0.64	0.57	2.27	1.45	1.81	1.14	2	5.37	0.88	1.21	1.26	0.81	1.76	0.47	6	9	8	11	4	5	9	5	3	12	4	4	19	10	11	7	12	33	6	9	8	5	10	3	--
MSTRG.18708	1.76	0.74	0.53	2.01	0.71	0.84	1.29	1.57	0.86	0.48	0.53	0.16	0.79	1.01	1.15	0.06	0.06	0	0	0.69	0.23	0	0	0.06	33	14	10	34	11	14	22	29	14	8	9	3	18	19	19	1	1	0	0	14	4	0	0	1	JMT
MSTRG.18710	0.92	1.17	1.01	1.09	0.61	1.6	1.15	1.06	0.82	0.76	1.19	2.04	2.23	1.93	2.9	2.15	2.06	1.97	1.78	2.26	1.29	2.2	2.46	1.92	27	35	30	28.98	15	42	31	31	21	20	32	61	80	57	75.67	56.91	53	52	52	72	35	58	60	52	DRTS
MSTRG.18723	2.99	2.82	3.55	5.71	6.21	6.53	4.41	4.34	5.85	2.51	4.96	5.6	2.21	3.1	3.33	4.38	4.66	5.23	4.42	4.81	4.79	7.12	6.61	4.12	100	95	117	174	173	189.97	135	142	172	74.31	154	189.72	91	107	99	134	138	156	147	175.74	147.88	212.98	183.86	131	rsmI
MSTRG.18726	3.17	10.03	3.47	1.71	1.36	0.56	0.71	2.18	1.56	0.99	1.38	2.08	18.72	21.98	13.6	6.19	8.27	5.97	5.68	10.29	4.13	6.14	4.86	4.75	179.33	577.47	197.76	87.82	63.95	28	36.84	122	77	49.95	71	118.92	1292.36	1246.55	680.35	314.09	408.78	302	318.95	628.56	215.78	310.92	227.43	247.3	Os03g0165400
MSTRG.1876	1.03	0.36	1.28	3.06	3.17	1.27	3.82	3.15	3.18	1.71	2.41	2.88	1.22	1.03	2.83	2.89	3.45	4.22	4.2	4	4.62	4.93	4.89	6.22	57	20	71	153	145	62	192	172	153	84	121	161	82	57	138	143	166	208	230	238	235	243	223	316	--
MSTRG.18767	5.25	7.38	3.01	1.13	1.57	0.08	1.02	1.05	0.89	0	0.16	0.17	0.92	0.25	0.25	0.12	0.13	0	0.14	0.14	0.15	0	0	0.11	143	204	81.48	27.47	35	2	25	28	21	0	4	5	31	7	6	3	3	0	4	4	4	0	0	3	SPA
MSTRG.18769	1.05	2.47	1.31	1.07	0.9	0.89	0.57	1.61	1.35	0.23	0.87	2.01	12.66	15.91	19.22	12.99	14.19	6.02	12.02	9.8	8.07	1.94	3.47	6.53	30.53	72.56	38	28	21.56	23	15	45.95	34	6	23	59	446.62	461.01	491.42	336.72	358.27	155.65	345.2	305.72	215.46	50.25	83	174	--
MSTRG.18784	4.22	4.2	5.82	6.8	7.71	5.03	5.87	5.55	6.3	5.68	5.73	6.32	1.48	1.34	0.91	2.18	2.47	3.5	2.41	2.9	4.02	2.41	2.09	3.91	125.62	127.21	174.17	182.87	190.35	133	159.3	163.21	163.45	150.2	155.44	190.33	53.52	40	24	58	64	92.98	71	93	110.36	63.98	51.36	107	--
MSTRG.18803	14.3	12.82	18.08	14.3	16.63	19.12	16.63	13.93	17.42	20.13	22.39	17.84	13.92	22.3	18.38	14.26	22.43	28.2	17.4	22.85	21.59	20.83	22.55	21.19	387	338	464	332.71	357	430.79	397	356	400	471	524	470	437	590	420.77	333.02	501.8	656.81	440	649	513	483.74	481.43	512.84	--
MSTRG.18815	0	0.03	0.09	0.1	0.62	2.49	0.58	0.57	1.52	2.6	2.2	1.6	0	0	0.03	0.03	0	0.2	0	0	0.03	0.03	0.07	0.39	0	1	4	3	19	85	22	20	51	81	78	60	0	0	1	1	0	7	0	0	1	1	2	15	--
MSTRG.1884	4.4	4.12	5.77	4.58	4.12	4.55	4.54	4.35	5.34	3.44	3.18	5.07	1.4	1.71	1.35	1.16	1.19	1.28	1.78	1.63	1.85	2.14	1.69	1.35	85	81	112	80	66	78	80	83	90	59	56	99	33	33	23	20	20	22	34	34	33	37	27	24	--
MSTRG.18869	5.48	5.4	6.57	7.43	8.19	12.04	7.27	7.82	11.31	33.72	17.21	10.3	6.34	6	6.81	6.76	7.27	11.48	7.65	6.72	7.69	8	9.98	10.83	179.39	179.64	216.23	219.91	222.53	349.79	216.73	252.73	322.81	980.47	513.08	341.09	252.86	196.51	196.86	197.98	207.59	335.56	248.38	237.23	232.08	233.78	269.92	326	PEPKR2
MSTRG.18891	1003.54	854.81	915.15	831.81	844.66	220.14	917.55	895.21	578.23	103.63	294.44	626.51	86.91	71.83	94.47	71.72	81.15	38.6	76.88	72.77	60.78	65.57	65.52	66.52	26337.7	22818.5	24150.9	19749.8	18401	5131.05	21956.8	23211.1	13244.4	2417.07	7042.63	16638.4	2780.22	1887.69	2190.56	1685.77	1857.98	905.14	2001.79	2059.61	1471.22	1537.84	1421.38	1606.28	GAPB
MSTRG.18902	3.78	3.4	4.29	3.93	3.77	6.22	3.64	3.13	5.09	6.81	6.06	3.64	8.21	7.75	6.85	7.64	8.11	10.79	7.36	7.9	8.88	11.27	15.64	6.29	115	105	131	108	95	168	101	94	135	184	168	112	304	236	184	208	215	293	222	259	249	306	393	176	--
MSTRG.18904	1.88	1.15	2.3	2.71	1.9	0.79	2.36	1.13	1.67	0.73	1.62	0.96	0.08	0.11	0.08	0.19	0.24	0.04	0	0.07	0.07	0	0	0.22	54.86	34.24	67.51	71.52	46.02	20.38	62.84	32.51	42.48	18.93	43	28.41	3	3.21	2	5	6	1	0	2.11	2	0	0	6	PHT1-9
MSTRG.18905	0	0.19	0	0.31	0.68	0.53	0	0	0	0.11	0	0.09	1.71	2.74	0.86	0.32	0.33	0	0.29	1.23	1.23	0.74	0.34	1.24	0	2	0	3	6	5	0	0	0	1	0	1	22	29	8	3	3	0	3	14	12	7	3	12	HIPP44
MSTRG.18914	1.01	1.48	0.4	0.17	0.37	0.33	0.28	0.15	0.17	0.06	0.83	0.25	10.63	8.76	3.39	0.96	0.58	0.62	1.07	2.53	0.55	0.57	1.41	0.94	20	29.69	8	3	6	5.73	5	3	3	1	15	5	255.55	173.1	59.01	17	10	11	21	53.9	10	10	22.93	17	CDKB2-1
MSTRG.18923	32.85	29.1	30.53	36.87	43.45	24.48	40.42	43.94	38.89	13.66	25.53	40.44	5.37	4.78	5.98	6.99	7.96	5.63	9.42	8.09	8.52	7.49	9.21	10.18	837.16	754.41	782.49	850.01	919.22	554.12	939.39	1106.25	864.95	309.43	592.93	1042.89	166.95	122	134.74	159.56	177.04	128.23	238.14	222.47	200.29	170.52	194	238.62	LHCB7
MSTRG.18932	0.02	0	0	0	0	0.17	0	0	0.01	0	0.28	0.13	0	0.2	0	0	0	0	0.06	0	0.45	0	0	0.44	0.06	0	0	0	0	0.48	0	0	0.03	0	0.8	0.42	0	0.64	0	0	0	0	0.2	0	1.29	0	0	1.27	--
MSTRG.18933	4.05	4.66	5.4	4.76	5.29	4.7	5.48	4.95	3.61	4.75	4.54	7.57	2.97	3.09	5.46	5	7.44	3.85	7.64	6.63	5.04	8.09	6.04	6.46	47	55	63	50	51	48.48	58	56.83	36.58	49	48	89	42	35.89	56	52	75.42	39.95	88	83	54	84	58	69	--
MSTRG.18934	0	0	0	0	0	0	0	0	0	0	0	0	0	0.18	0	0	0	0.11	0	0	0.18	0	0	0	0	0	0	0	0	0	0	0	0	0	0	0	0	2.16	0	0	0	1.17	0	0	2	0	0	0	--
MSTRG.18939	0.66	0.58	0.44	1.35	2.62	1.17	3.1	2.33	2.58	1.58	2.7	4.12	1.18	1.22	1.58	1.47	1.94	2.32	1.35	1.77	1.51	2.22	1.43	0.94	15	13.43	10	28	49.61	23.72	64.6	52.72	51.38	32	56.15	95.33	32.95	28	31.95	30	38.62	47.34	30.7	43.68	31.86	45.3	27	19.86	At3g52155
MSTRG.18944	0.65	0.94	1.33	1.78	1.43	1.52	2.8	1.47	1.63	1.58	1.84	1.44	7.54	6.83	5.65	4.68	5.03	4.62	4.44	7.12	6.23	4.16	4.7	6.3	79	116.46	163	195.68	144.6	164.29	311	177.28	173.6	170.5	204.6	177	1119.61	832.44	608.46	510.36	534.67	502.28	536.31	935.8	700.2	453	472.68	706.42	At4g27190
MSTRG.18969	2.51	1.66	2.86	2.96	3.2	6.73	2.4	2.87	2.62	18.01	20.09	3.27	6.3	7.09	6.51	6.44	4.23	9.55	5.57	6.37	4.94	6.66	8.85	4.94	54.91	37	62.89	58.52	58	130.65	47.78	62	50	349.86	400.36	72.45	167.96	155.3	125.66	126	80.73	186.62	120.85	150.17	99.64	130.13	159.91	99.47	CAR11
MSTRG.1897	1.28	1.24	2.29	1.82	3.14	2.52	2.49	2.85	3.65	1.87	2.71	3.1	3.1	3.14	3.39	3.56	3.43	2.51	2.52	3.19	3.28	2.88	3.41	2.69	20	19.66	35.91	25.65	40.74	34.99	35.44	44	49.75	26	38.48	49	59	49	46.75	49.73	46.75	35	39	53.62	47.24	40.16	44	38.66	TXNL4B
MSTRG.18982	18.11	15.9	17.69	11.14	11.25	9.69	8.4	7.48	8.91	5.67	7.19	6.55	5.91	5.63	7.08	4.95	5.11	7.51	4.97	5.98	4.16	7.89	5.76	3.85	621.28	554.83	610.46	345.7	320.49	295.34	262.78	253.44	266.7	172.98	224.92	227.59	247.1	193.59	214.77	152.01	153.1	230.08	169.05	221.41	131.55	241.85	163.32	121.64	CYP97B2
MSTRG.19	1.02	0.95	1.92	1.96	2.97	5.43	2.17	2.22	3.13	7.6	5.47	2.81	3.39	3.64	3.28	3.89	3.93	5.58	5.29	4.03	4.3	4.38	5.64	5.01	19	18	36	33	46	90	37	41	51	126	93	53	77	68	54	65	64	93	98	81	74	73	87	86	--
MSTRG.19001	0.39	0.28	0.32	0.12	0.04	0.28	0.19	0.11	0.24	0.56	1.32	0.07	2.26	1.16	2.28	2.21	2.18	1.5	1.92	2.52	0.92	3.43	3.16	1	11	8	9	3	1	7	5	3	6	14	34	2	78	33	57	56	54	38	54	77	24	87	74	26	--
MSTRG.1901	4.01	3.6	2.43	4.57	3.56	9.89	5.22	4.3	6.21	10.93	8.51	6.42	6.6	6.77	7.94	5.33	7.82	6.77	7.16	5.43	6.35	8.85	6.04	4.14	62.31	57	38	64.3	46	136.5	74	66	84.3	151	120.61	101.04	125	105.34	109	74.26	106	94	110.36	91	91	123	77.65	59.25	CBSDUF3
MSTRG.19012	24.18	19.15	16.14	18.39	19.3	10.17	16.08	25.07	25.03	15.58	15.63	23.28	77.17	64.17	94.84	168.27	184.88	110.1	200.78	153.93	175.92	82.15	109.9	174.28	346.29	279.03	232.43	238.31	229.47	129.34	210	354.79	312.85	198.36	204.06	337.39	1347.24	920.32	1200.1	2158.35	2310.07	1408.91	2852.89	2377.62	2323.96	1051.52	1301.12	2296.64	--
MSTRG.19023	0.26	0.19	0.15	0.1	0.11	0	0	0	0	0	0	0.13	2.38	2.88	2.53	0.58	0.12	0.1	0.26	0.73	0.05	0.05	0	0	6	4.42	3.39	2	2	0	0	0	0	0	0	3	66.15	65.94	51.08	11.86	2.33	2	6	18	1	1	0	0	GDI1
MSTRG.19024	1.25	2.13	0.7	0.18	0.07	0.12	0.03	0.21	0.06	0.03	0.06	0.05	3.31	2.72	1.3	0.28	0.32	0.37	0.58	1.31	0.47	0.07	0.03	0.3	45.02	78.25	25.39	6	2.14	4	1	7.49	2	1	2	1.93	145.93	98.42	41.59	9.12	10	11.91	20.95	51.2	15.8	2.17	1	10	--
MSTRG.19029	9.7	6.85	9.24	9.8	10.93	8.17	10.63	8.65	12.38	8.02	7.48	9.94	7.34	6.37	6.74	7.46	7.09	7.52	7.06	7.22	6.43	5.54	7.6	7.23	282.26	204.87	270.88	263.9	268.1	213.61	294.62	255.42	324.92	212.19	205.15	304.65	264.8	191.5	178.84	199.02	182.94	197.71	212.11	236.37	179.99	146.3	192.02	202.45	CPR1
MSTRG.1903	0.12	0	0.04	0	0	0	0	0	0	0	0	0	2.65	1.4	1.1	0.44	1.25	2.49	0.71	1.92	3.08	0.26	1.6	1.1	3	0	1	0	0	0	0	0	0	0	0	0	83	36	25	10	28	57	18	53	73	6	34	26	--
MSTRG.19030	1.94	1.4	2.57	4.78	4.86	3.66	5.25	2.9	4.87	3.09	3.6	5.41	3.03	2.81	3.29	5.09	5.31	4.78	5.38	4.5	4.56	3.92	3.34	4.33	52.47	38.6	70.15	117.2	109.38	88.17	129.69	77.62	115.27	74.49	89.02	148.21	100.09	76.26	78.67	123.59	125.61	115.84	144.63	131.38	113.93	94.99	74.92	107.95	CPR1
MSTRG.19032	0.43	0.38	0.48	0.14	0.67	0.38	0.24	0.65	0.29	0.39	0.14	0.92	1.54	1.78	0.73	1.41	1.07	1.16	2.01	1.93	1.69	0.9	0.98	2.13	10	9	11.29	3	13	8	5.09	15	6	8.07	3	22	44.17	42	15.09	29.6	22	24.4	47	49	36.7	19	19	46	CPR1
MSTRG.19033	0.73	0.75	0.65	0.29	0.9	0.55	0.91	0.73	0.78	0.33	0.46	0.49	4.52	3.34	3.92	4.28	4.72	4.84	3.62	4.74	4.52	2.73	3.14	3.87	20.26	21.4	18.2	7.25	20.77	13.57	23.16	20.15	19.1	8.22	11.6	13.82	153.67	93.31	96.46	107.01	114.88	120.5	100.07	142.46	116.23	68.07	72.28	99.26	CPR1
MSTRG.19036	0.16	0.86	0.16	0	0	0.04	0	0	0	0	0	0	1.43	1.49	1.46	0.46	0.25	0.28	0.25	0.73	0.24	0.21	0.34	0.03	5	27.68	5	0	0	1	0	0	0	0	0	0	55.57	47.44	41	13	7	8	8	25	7	6	9	1	--
MSTRG.19040	2.59	3.15	2.1	2	1.62	2.36	0.73	2.23	2.97	0.45	0.53	1.93	14.58	13.98	8.74	10.22	11.61	7.98	9.4	12.71	6.85	2.41	5.59	6.9	34	41	29	25	18	29	9	27.92	34	5	6	27	239.86	185.86	100.85	120.72	131.96	96.94	119.89	179.96	84.96	28	61.91	85	--
MSTRG.19042	0.14	0.05	0.05	0.3	0.11	0	0.25	0.14	0.06	0.05	0.05	0.09	5.84	5.69	3.11	3.07	3.05	1.95	4.07	4.17	4.77	0.72	1.39	3.91	3	1.05	1	6	2	0	5	3	1.17	1	1	2	155.27	124.41	60	60	58	38	88	98	96	14	25	78.49	--
MSTRG.19043	0.77	0.58	0.32	0.06	0	0.03	0.09	0.22	0.06	0	0	0	3.13	3.4	2.78	1.25	0.67	0.15	0.81	0.97	0.41	0.27	0.03	0.68	29	21.95	12	2	0	1	3	8	1.83	0	0	0	142.73	127.59	92	42	22	5	30	39	14	9	1	23.51	--
MSTRG.19050	43.37	41.94	43.84	54.55	59.75	100.46	47.45	39.87	70.04	80.72	75.53	69.61	52.18	52.38	60.17	57.79	62.75	81.45	55.5	55.6	61.47	91.49	85.83	64.86	1058.31	1041.05	1075.74	1204.18	1210.26	2177.06	1055.7	961.3	1491.62	1750.51	1679.73	1718.92	1552.15	1279.86	1297.19	1262.95	1335.91	1775.84	1343.48	1463.15	1383.46	1995.09	1731.34	1456.18	At5g47540
MSTRG.19100	4.85	5.25	5.18	5.52	4.71	12.54	5.72	4.72	6.29	18.29	19.4	9.95	11.51	12.05	8.28	11.07	10.35	23.8	11.78	9.97	9.6	21.77	21.85	10.23	244.21	269.11	262.68	251.9	197.02	561.4	262.85	234.89	276.69	819.19	891.3	507.24	707.16	607.94	368.74	499.48	455.29	1071.59	589.09	542.15	446.26	980.57	910.35	474.43	HSP70-17
MSTRG.19103	39.29	31.52	50.96	27.15	25.54	26.06	21.5	19.02	20.08	130.61	88.46	12.66	20.91	17.83	12.29	7.22	9.6	16.63	7.81	12.11	8.74	21.24	17.46	5.44	1215.69	996.64	1583.53	801.66	701.74	728.01	653.23	618.68	583.05	3154.06	2325.14	432.41	879.3	611.17	365.76	219.1	280.3	494.24	255.01	446.87	275.72	581.6	460.48	174.33	UGT85A24
MSTRG.19104	1.02	0.76	8.13	1.26	1.85	0.79	2.31	0.2	0.35	25.25	7.34	0.35	0.36	0.35	0.5	0.33	0.4	3.65	0.48	0.13	0	9.29	9.43	0.16	12.99	8.85	97.78	14.09	18.82	8.65	24.11	2.64	4.1	263.47	78.52	4.04	5.07	4	5.08	3.35	4	38.78	6.42	1.59	0	96.87	92.26	2	UGT85A24
MSTRG.19105	0.37	0.15	0.63	0.14	0.34	1.48	0.1	0.09	0.32	48.52	53.8	0	0.44	0.41	1.02	2.24	3.12	9.06	3.24	3.97	3.02	8.77	10.14	3.6	12	5	20.21	4	9	42	3	3	9	1381.47	1570.8	0	17	13	29	64.28	87.28	259.22	103	137	89.29	251	268.62	106	UGT85A24
MSTRG.19109	4.08	5.76	5.11	6.83	7.71	8.02	7.37	6.68	8.85	5.8	10.45	9.43	12.58	14.63	11.4	10.29	10.55	10.87	9.64	10.71	10.26	14.64	14.71	10.86	166.93	239.76	210.14	252.94	261.86	291.45	274.8	270.12	316.12	211.01	389.46	390.2	627.24	599.47	411.87	377.11	376.57	397.18	391.21	472.27	387.05	535.05	497.5	408.8	Carnmt1
MSTRG.19117	1.5	1.96	0.62	0.14	0.15	0	0.41	0.13	0	0	0	0	0.2	0.25	0	0	0	0.14	0	0	0.14	0	0	0	12	16	5	1	1	0	3	1	0	0	0	0	2	2	0	0	0	1	0	0	1	0	0	0	HIPP45
MSTRG.19140	19.5	21.28	42.93	14.47	12.41	10.5	14.25	8.57	10.28	60.37	38.86	7.93	2.49	4.11	1.44	1.93	1.21	3.05	2.17	2.03	1.6	6.75	4.75	0.77	507.06	562.67	1122.18	340.4	267.88	242.31	337.73	220.02	233.13	1394.61	920.83	208.6	79.05	106.95	33.03	44.93	27.34	70.76	55.99	56.88	38.37	156.78	102.17	18.34	UGT85A24
MSTRG.19156	41.76	35.69	38.43	51.7	49.69	47.6	50.88	52.57	65.84	40.68	48.24	60.05	94.32	86.37	72.88	90.48	78.6	59.97	78.97	82.09	79.75	38.04	53.96	69.62	1415.99	1231.02	1310.52	1586.03	1398.61	1433.61	1572.98	1761.15	1948.35	1225.85	1490.81	2060.34	3898.45	2932.89	2183.38	2747.5	2325.21	1816.74	2656.69	3001.99	2494.3	1152.86	1512.39	2171.96	CYP98A2
MSTRG.19182	0.03	0.03	0.09	0	0.08	0	0.03	0	0	0	0	0.03	5.18	5.49	4.18	3.81	4.45	5.55	2.68	5.48	3.56	3.32	4.43	2.78	1	1	3	0	2	0	1	0	0	0	0	1	200	174	117	108	123	157	84	187	104	94	116	81	--
MSTRG.19192	10.13	8.91	11.38	17.59	16.55	15.68	16.08	17.97	17.86	24.49	19.14	18.42	11.12	12.22	13.01	13.44	16.26	19.18	14.28	17.83	20.42	16.47	18.8	28.49	417.65	373.74	472.13	656.29	566.49	574.31	604.82	732.47	642.83	897.87	719.35	768.95	559.25	504.73	474.28	496.39	585.25	706.88	584.44	793.22	776.83	607.22	640.91	1081.13	TGA21
MSTRG.19193	0.3	1.39	1.11	1.48	1.52	2.59	2.2	1.43	0.94	1.02	1.47	2.05	0.67	0.67	0.67	1.74	1.28	1.91	1.12	1.1	0.8	2.24	2.96	1.53	4	19	15	18	17	31	27	19	11	12.21	18	28	11	9	8	21	15	23	15	16	10	27	33	19	--
MSTRG.19215	4.04	6.42	3.45	1.38	1.24	0.62	1.72	1.51	1.44	7.54	8.4	1.59	9.93	12.81	10.25	11.09	7.72	18.03	6.69	10.83	11.35	19.44	16.77	8.47	105.8	170.86	90.77	32.6	27	14.37	41	39	33	175.4	200.32	42	316.66	335.55	237.06	259.87	176.23	421.49	173.6	305.67	274	454.61	362.79	204	ARR9
MSTRG.19241	8.41	7.76	9.37	12.5	13.88	5.35	12.13	11.47	11.86	3.43	7.59	12.31	4.55	5.32	6.83	9.05	7.29	3.82	7.71	6.88	7.03	6.58	7.04	8.13	259.87	243.87	291.05	349.5	356.05	146.91	341.72	350.2	319.86	94.29	213.81	384.88	171.38	164.67	186.49	250.35	196.65	105.46	236.51	229.4	200.3	181.81	179.94	231.27	PRFB3
MSTRG.19243	5.91	9.23	7.96	4.36	8.38	6.79	5.47	4.46	5.18	4.31	5.34	5.73	3.52	2.78	1.71	3.24	3.72	3.76	4.91	4.84	5.41	4.02	5.89	4.41	51	81	69	34	60	52	43	38	39	33	42	50	37	24	13	25	28	29	42	45	43	31	42	35	FPGS2
MSTRG.19246	1.98	1.44	2.04	2.05	1.96	3.4	1.93	1.63	2.06	4.1	3.35	1.86	2.81	3.67	2.84	2.89	4.02	5.25	3.32	3.22	3.47	4.42	4.61	3.78	119.44	88.08	123.77	111.98	98.11	182.14	105.94	96.96	108.36	220.02	184.2	113.51	206.31	221.77	151.54	156.31	211.62	282.95	198.66	209.3	193.11	238.19	229.76	209.9	LIS
MSTRG.19262	5.82	6.7	6.93	6.74	4.53	10.07	5.81	8.11	6.01	9.22	7.71	5.47	10.48	11.69	8.47	8.37	6.6	8.74	7.51	8.11	7.25	11	10.03	6.9	70.23	82.32	84.11	73.6	45.45	108	64	96.82	63.32	99	84.85	66.82	154.3	141.42	90.38	90.55	69.59	94.31	90	105.58	80.74	118.77	100.08	76.68	--
MSTRG.19301	0.84	2.6	0.85	0.06	0.02	0.09	0.06	0.09	0.06	0.06	0.07	0	17.24	18.27	12.67	5.41	3.95	1.12	4.79	4.28	1.64	1.48	1.78	0.75	49.63	157.14	50.61	3	1	5	3	5	3	3	4	0	1247.71	1086.33	664.58	287.87	204.49	59.48	281.91	273.86	89.54	78.28	87.33	41	CESA3
MSTRG.19315	1.4	1.44	1.8	3.15	3.96	4.21	4.37	3.57	4.39	3.62	4.79	4.25	3.86	4.7	4.78	5.24	6.25	7.02	4.68	5.86	6.74	6.87	6.09	6.71	87	91	112	177	203.66	232	247	219	237.67	199.77	270.56	267	291.65	291.66	262	291	338.3	389.21	287.88	392.25	385.63	381	312.13	383	--
MSTRG.19322	9.29	9.34	8.55	7.67	8.25	13.51	8.14	6.76	8.84	11.94	9.28	8.22	11.54	10.48	9.28	9.21	10.91	10.54	8.4	10.57	11.33	8.59	10.28	11.13	311.79	318.83	288.52	232.76	229.75	402.71	249	223.96	258.72	356	283.71	279	471.76	352	275.13	276.78	319.45	315.99	279.72	382.46	350.62	257.7	285	343.68	LPAT2
MSTRG.19345	0.18	1.59	0.36	0	0	0	0	0	0	0	0	0	0.15	0	0	0.2	0	0	0	0	0	0	0	0.2	1	9	2	0	0	0	0	0	0	0	0	0	1	0	0	1	0	0	0	0	0	0	0	1	--
MSTRG.1935	13.38	15.6	21.83	16.38	17.05	15.2	17.03	8.68	7.96	13.39	10.74	13.73	53.33	51.88	53.91	42.42	37.77	46.32	42.65	37.93	41.05	47.22	62.37	33.93	104.23	123.58	170.93	115.44	110.24	105.15	120.93	66.75	54.12	92.68	76.24	108.23	506.27	404.64	370.94	295.9	256.61	322.35	329.56	318.55	294.88	328.66	401.55	243.12	RPS29A
MSTRG.19356	4.35	5.44	3.59	3.64	3.74	6.23	6.4	5.92	3.81	8.3	6.58	5.47	6.53	6.53	4.66	4.07	4.51	2.86	5.15	6.06	4.31	1.36	2.8	4.97	151.47	192.59	125.56	114.55	108.13	192.35	203.02	203.56	115.68	256.63	208.8	192.63	276.8	227.45	143.24	126.8	137	89	177.79	227.52	138.28	42.27	80.43	159	Os02g0799000
MSTRG.19368	6.77	9.07	12.44	3.4	4.94	17.78	5.85	2.7	3.29	6.92	22.5	5.07	4.37	8.19	1.62	1.83	5.17	4.36	1.86	6.46	2.22	1.38	2.98	1.56	33	45	61	15	20	77	26	13	14	30	100	25	26	40	7	8	22	19	9	34	10	6	12	7	--
MSTRG.19395	0.21	0	0	0.8	0.74	5.79	1.13	0.52	1.41	3.36	1.24	0.71	0.84	0.41	0.58	1.26	1.77	1.38	0.62	1.14	1.11	0.46	1.99	0.89	2	0	0	7	6	50	10	5	12	29	11	7	10	4	5	11	15	12	6	12	10	4	16	8	--
MSTRG.1941	7.49	8.64	10.47	10.46	9.39	16.45	6.7	6.64	9.53	12.92	18.12	10.63	27.48	26.62	22.52	19.97	19.87	19.15	18.84	23.38	19.2	13.23	17.01	16.17	184.7	216.74	259.78	233.34	192.15	360.34	150.74	161.73	205.07	283.16	407.4	265.19	826.3	657.42	490.71	441.04	427.62	422.05	461.1	621.99	436.77	291.57	346.86	366.97	LRR1
MSTRG.19420	5.94	7.05	7.48	8.87	9.17	24.8	8.53	7.91	11.88	15.54	15.93	13.87	21.31	19.76	14.2	11.94	15.06	20.13	12.18	19.03	17.08	14.66	15.52	17.39	378.27	456.66	478.47	511.05	484.56	1401.88	494.91	497.48	660.22	879.2	923.92	893.36	1653.34	1259.49	798.49	680.37	836.56	1144.75	768.94	1306.59	1002.82	833.9	816.57	1018.43	TPR4
MSTRG.19448	14.89	10.13	12.12	72.69	71.34	91.85	87.15	65.6	72.44	47.69	85.2	113.47	58.38	61.81	52.68	135.46	137.29	129.31	135.87	115.76	158.04	85.59	94.16	112.9	299	206.89	244.65	1320.69	1189.27	1638.17	1595.82	1301.41	1269.57	851.18	1559.41	2305.88	1428.94	1243.04	934.66	2436.12	2405.35	2320.17	2706.94	2507.09	2927.38	1536.08	1563.02	2086	--
MSTRG.19450	3.76	13.21	4.7	1.27	0.99	1.29	0.96	0.88	1.16	0	0.55	2.77	8.13	9.44	6.54	10.76	11.15	5.29	9.94	12.76	10.59	0.15	2.72	8.43	82	293	103	25	18	25	19	19	22	0	11	61	216	206	126	210	212	103	215	300	213	3	49	169	XTH23
MSTRG.19466	14.59	11.19	14.48	13.24	15.27	19.09	13.14	10.04	16.05	20.84	21.98	18.58	32.7	30.95	32.44	34.37	34.7	54.04	38.19	29.62	29.06	80.27	69.48	28.71	252.83	197.28	252.23	207.46	219.55	293.77	207.65	171.92	242.73	320.87	347.1	325.79	690.6	536.94	496.58	533.27	524.52	836.54	656.41	553.43	464.44	1242.93	995.03	457.67	RPL7B
MSTRG.1947	1.48	4.55	2.44	0	0.23	1.02	0.42	0.63	0.6	0.27	0.73	0.38	28.94	27.49	11.33	7.77	5.1	8.45	6.19	11.73	7.98	1.17	3.4	4.09	31	97	51.43	0	4	19	8	13	11	5	14	8	740	577.45	210	146	93.44	158.45	128.86	265.32	154.48	22	59	79.01	--
MSTRG.19472	2.29	2.33	2.94	2.61	3.25	3.03	3.16	1.29	3.82	2.69	2.51	3.18	4.45	3.85	4.19	3.45	3.18	3.51	3.43	3.66	2.64	2.1	3.04	2.98	58.7	60.24	76.1	60.39	68.98	69.55	72.68	33.31	84.91	61.3	57.33	81.54	139.41	99.8	93.96	78.9	71.58	80.48	86.5	100.08	61.88	47.43	63.83	70.49	PAP28
MSTRG.19490	4.6	5.67	3.95	4.3	4.38	7.91	4.16	3.46	5.33	9.46	8.48	5.18	11.69	10.69	8.53	6.43	6.67	9.23	5.37	8.33	8.19	6.28	9.97	8.66	153.82	193.11	132.91	130.3	121.67	234.97	126.9	114.49	155.75	281.36	258.67	175.49	476.73	358.03	252.22	192.74	194.57	276.06	178.38	300.73	252.66	187.93	275.84	266.68	BC10
MSTRG.19497	16.49	10.08	24.47	23.23	24.7	23.47	23.33	17.38	19.87	17.02	17.43	19.42	32.66	25.94	37.52	57.43	62.28	55.74	68.98	45.87	59.83	78.2	96.74	40.76	193	120	288	246	240	244	249	201	203	177	186	230	466	304	388	602	636	583	801	579	646	818	936	439	TOM7-1
MSTRG.19499	0	0	0	0	0	0	0.08	0	0.09	0	0	0	0.06	0	0.09	0.6	0.71	0.52	0.62	0.78	1.25	0.09	0.19	2.17	0	0	0	0	0	0	1	0	1	0	0	0	1	0	1	7	8	6	8	11	15	1	2	26	--
MSTRG.19513	9.62	13.87	10.51	8.98	7.78	10.08	8.92	10.65	9.46	6.54	9.04	10.94	32.46	30.75	21.22	15.19	12.96	11.11	13.37	18.46	13.1	13.04	13.28	13.9	443.71	650.86	487.54	374.92	297.83	412.81	375.34	485.52	380.76	267.95	379.9	510.45	1824.9	1420.25	864.59	627.44	521.59	457.86	611.59	918.3	557.52	537.69	506.41	590	GgCAS1
MSTRG.19522	9.65	9.91	10.97	12.31	10.68	18.75	16.37	15.7	16.22	22.43	25.95	24.47	14.92	14.48	11.89	15.49	17.36	23.86	19.05	21.53	21.04	20.31	24.55	19.98	181.93	190.16	207.97	209.97	167.12	314.03	281.44	292.48	266.95	375.95	446.09	466.89	342.88	273.37	198.06	261.55	285.66	401.97	356.33	437.82	366.04	342.32	382.7	346.63	--
MSTRG.19542	7.52	6.46	6.94	8.05	7.85	11.98	8.71	8.24	10.23	16.86	11.13	9.43	6.82	7.7	6.37	7.59	8.01	12.1	7.69	9.2	8.59	7.55	9.22	11.43	480.57	419.89	446.27	465.43	416.47	680.38	508.05	520.44	571.17	958.22	648.67	610.39	531.46	492.89	360.07	434.44	447.12	691.42	488.06	634.57	506.78	431.41	487.5	672.48	CHD4
MSTRG.19543	7.05	4.61	6.15	7.91	8.62	10.6	9.18	8.68	8.97	11.72	10.01	12.18	11.82	11.6	12.06	11.89	13.92	12.63	14.15	14.21	16.72	14.27	14.77	17.27	230.32	153.14	201.97	233.64	233.61	307.42	273.34	280.16	255.76	340.21	297.82	402.62	470.43	379.33	347.89	347.59	396.66	368.62	458.3	500.54	503.56	416.58	398.6	518.93	At3g09470
MSTRG.19559	5	5.13	4.82	5.36	7.41	11.12	5.08	4.94	6.05	9.01	8.33	6.5	8.7	8.04	6.99	9.25	8.29	9.32	7.8	9.79	9.78	6.75	8.17	8.49	112.39	117.49	109.11	109.06	138.3	222.22	104.12	109.82	118.74	180.23	170.89	147.98	238.58	181.04	138.93	186.39	162.73	187.25	174.05	237.61	203.04	135.72	151.89	175.73	ABCI20
MSTRG.19560	5.84	24.4	6.8	0.73	0.37	0.4	0.1	1.6	0.25	0.69	0.29	0.26	39.14	43.1	16.68	2.13	1.71	0.98	1.37	2.83	0.95	0.39	0.43	1.2	132.81	564	155.47	15	7	8	2	36	5	14	6	6	1084.42	981	335	43.29	34	20	31	69.34	20	8	8	25	EXPA3
MSTRG.19569	61.65	30.56	67.35	172.84	206.63	197.67	202.47	176.15	194.3	74.19	128.42	213.28	2.44	2.59	5.47	7.43	10.2	22.59	11.08	11.56	16.67	8.89	14.12	30.83	1140.77	575.07	1253.02	2893.3	3173.61	3248.28	3415.89	3220.03	3137.6	1219.96	2165.65	3993.35	55.08	48.03	89.42	123.16	164.73	373.48	203.39	230.77	284.53	146.96	216	524.86	F
MSTRG.19570	0.87	0.15	1.73	3.81	3.03	5.82	3.06	2.3	2.72	2.05	2.87	1.19	0.23	0	0.32	0.83	0	1.08	0.17	0.89	0.46	0	1.19	0	10.67	1.81	21.31	42.07	30.71	63.19	34.06	27.71	29.02	22.21	31.96	14.74	3.39	0	3.42	9.13	0	11.83	2.1	11.79	5.16	0	12.05	0	A1
MSTRG.19571	9.08	5.03	9.69	24.62	30.79	87.74	29.33	20.29	36.6	80.97	51.27	29.72	3.18	2.19	2.54	6.81	9.49	19.64	8.46	8.18	13.85	12.33	14.54	15.85	186.56	105.04	200.2	457.64	525.11	1600.98	549.39	411.78	656.25	1478.44	960.13	617.97	79.53	44.97	46.16	125.26	170.06	360.51	172.51	181.36	262.48	226.46	246.99	299.64	SDR1
MSTRG.19579	8.38	7.23	7.96	26.57	27.97	36.28	41.7	29.14	25.06	23.37	38.75	39.37	14.42	14.37	13.53	36.5	40.27	52.46	43.35	30.17	42.05	31.69	40.91	46.54	342.47	300.24	326.96	981.91	948.32	1316.08	1552.86	1175.74	893.37	848.13	1442.59	1627.17	717.84	587.7	488.09	1335.14	1435.04	1914.52	1756.5	1329.12	1584.25	1156.88	1381.08	1748.93	FES1
MSTRG.19597	0.21	0.36	0.23	0.53	0.13	0.28	0.52	0.7	0.55	0.95	0.64	0.88	3.02	2.8	2.12	2.36	2.51	1.96	1.67	2.06	1.84	2.37	2.43	2.3	4	7	4.34	9	2	4.76	9	13	9	16	11	16.74	69.47	53	35.44	40	41.29	33	31.24	42	32	40	38	40	At3g53850
MSTRG.19598	37.19	28.35	43.13	30.48	36.03	64.16	35.05	31.86	32.26	67.88	45.59	33.33	17.8	15.28	10.13	7.29	8.67	22.83	7.86	11.32	11.04	11.93	14.77	12.14	776.72	602.38	905.81	576	624.75	1190.23	667.56	657.35	588	1260.07	867.85	704.39	453.24	319.68	187	136.38	158	426	162.87	255	212.69	222.7	255.08	233.28	AKR4C9
MSTRG.19623	6.97	7.58	6.32	11.13	11.62	5.85	12.87	13.65	11.1	2.14	7.31	14.63	4.26	2.86	3.46	6.62	5.37	2.04	4.26	5.25	4.2	1.08	1.27	3.33	180	199	164	260	249	134	303	348	250	49	172	382	134	74	79	153	121	47	109	146	100	25	27	79	FBP
MSTRG.19645	23.17	15.02	18.11	17.5	17.38	14.66	14.19	16.02	17.85	4.07	7.93	14.8	0.99	0.92	1.36	0.83	2.17	0.9	1.82	1.7	1.43	1.3	1.46	0.92	403.93	266.34	317.48	276.05	251.54	227	225.55	276	271.54	63	126	261.19	21	16	21	13	33	14	31.49	32	23	20.33	21	14.74	--
MSTRG.19651	0.45	0.3	0.3	1	0.91	2.72	2.98	0.61	0.86	2.21	3.64	3.73	1.73	0.3	0.68	1.52	1.9	3.55	1.06	0.98	0.49	1.52	3.47	4.26	3	2	2	6	5	16	18	4	5	13	22	25	14	2	4	9	11	21	7	7	3	9	19	26	--
MSTRG.19657	0.47	0.34	0.03	0.07	0.08	0	0.07	0.06	0	0.11	0.03	0.19	11.34	15.2	63.33	36.55	42.05	6.81	43.27	14.98	13.79	25.16	17.21	11.38	15	11	1	2	2	0	2	2	0	3	1	6	436.65	480.64	1767.27	1033.91	1158.82	192.29	1355.85	510.36	401.9	710.22	449.42	330.75	PIP1.4
MSTRG.19661	0.61	0.6	0.15	0.17	0.41	0.26	0.21	0.42	0.17	0.3	0.08	0.3	2.03	1.79	2.46	0.47	0.31	0.47	0.19	0.39	0.7	0.17	0.18	0.37	16	16	4	4	9	6	5	11	4	7	2	8	65	47	57	11	7	11	5	11	17	4	4	9	QKY
MSTRG.19686	9.23	8.66	13.61	19.24	21.79	17.49	17.67	12.24	15.28	17.51	15.09	10.12	13.65	13.68	14.24	14.22	16.06	14.96	12.6	16.59	14.44	19.68	19.38	13.61	374.69	361.17	557.86	710.02	742.58	634.46	656.41	490.91	541.44	635.78	561.09	419.74	675.74	553.46	511.54	516.02	572.93	544.28	507.44	726.63	543.44	713.2	653.75	510.65	PDC2
MSTRG.19723	0.85	2.39	0.78	0.22	0.63	1.62	0.43	0.27	1.2	0.22	1.87	3.89	0.65	0.52	0.07	0.22	0	0.22	0.13	0.24	0.5	0	0	0.14	13	37	12	3	8	22	6	4	16	3	26	60	12	8	1	3	0	3	2	4	7	0	0	2	EXPA8
MSTRG.19732	0.33	1.29	0.54	0.48	0.13	1.48	0.6	0.78	0.25	0.49	0.24	1.3	0.54	0.66	0.12	1.1	0.13	0.61	0.44	0.51	0.47	0	0.26	0.48	3	12	5	4	1	12	5	7	2	4	2	12	6	6	1	9	1	5	4	5	4	0	2	4	--
MSTRG.19741	65.48	60.33	72.04	70.64	61.73	34.28	58.81	62.44	58.51	35.59	48.41	55.82	208.56	261.26	508.79	638.78	511.07	268.94	570.18	359.66	452.88	208	275.76	512.19	940.91	881.73	1040.86	918.27	736.24	437.4	770.48	886.38	733.79	454.47	633.96	811.54	3652.81	3759.18	6459.06	8219.81	6406.65	3452.69	8127.82	5573.23	6002.03	2670.87	3275.27	6771.43	UBC28
MSTRG.19745	17.83	17.8	17.72	20.37	20.73	37.65	20.82	18.36	21.6	32.49	27.65	24.33	43.55	42.61	31.1	23.8	23.78	37.51	21.38	25.06	24.52	30.97	35.5	25.44	466.03	473.15	465.77	481.69	449.7	873.92	496.27	474.2	492.61	754.67	658.68	643.34	1387.39	1115.09	718.21	557.19	542.34	875.83	554.36	706.4	591	723.29	766.94	611.8	PAA1
MSTRG.19750	1.62	1.4	2.02	2.04	1.41	1.45	1.51	1.59	1.86	2.35	2.69	1.44	3.35	3.55	4.66	4.42	4.63	6.48	3.91	3.97	5.13	3.75	4.54	4.92	66	58	82.5	75	47.49	52.46	56	63.84	66	85.08	99.6	59.46	165.94	144.47	167.54	161.11	164.32	235.61	157.62	174	192.61	136.15	152.61	184.24	At2g38610
MSTRG.19763	0	0	0	0	0	0	0	0	0.4	0	0	0	0	0.18	0	0	0	0.4	0	0	0	0	0	1.34	0	0	0	0	0	0	0	0	2	0	0	0	0	1	0	0	0	2	0	0	0	0	0	7	Os03g0268000
MSTRG.19815	3.22	2.29	2.76	2.69	2.13	2.78	2.76	2.48	3.39	3.03	2.88	3.96	3.27	2.95	2.61	2.23	3.74	4.28	3.85	4.81	4.68	3.86	3.94	4.04	102.05	73.76	87.94	77.32	56.14	78.23	79.78	77.71	93.81	85.33	83.35	127.04	126.38	93.76	73.21	63.47	103.57	121.44	121.27	164.74	136.86	109.55	103.38	117.89	--
MSTRG.1983	0.09	0.09	0	0	0	0	0.1	0	0	0	0	0	1.69	1.97	0.3	0.3	0.1	0.2	0.45	1	0.68	0	0	0	1	1	0	0	0	0	1	0	0	0	0	0	23	22	3	3	1	2	5	12	7	0	0	0	--
MSTRG.19835	20.18	17.18	17.78	26.18	27.22	38.91	22.95	20.77	20.43	47.99	35.25	28.74	33.74	30.1	31.43	39.26	36.1	38.47	40.28	33.06	38.96	37.86	43.32	36.07	215.85	186.78	191.08	253.07	241.44	369.21	223.54	219.22	190.44	455.51	343.22	310.62	439.67	322.14	296.74	375.72	336.51	367.22	426.94	381.03	383.87	361.36	382.39	354.53	--
MSTRG.19839	0.13	0	0	0	0	0	0	0	0.21	0	0	0	2.36	1.87	2.62	6.63	5.59	1.82	4.54	2.96	3.25	0.28	1.44	1.9	2	0	0	0	0	0	0	0	3	0	0	0	46	30	37	95	78	26	72	51	48	4	19	28	--
MSTRG.1985	1.76	0.83	0.58	2.04	2.86	1.83	2.33	2.19	4.02	1.23	1.75	1.9	1.49	2.94	2.78	4.22	2.55	2.56	3.01	3.54	2.74	1.68	2.73	4.92	32.42	12.18	14.25	43.39	45.72	30.18	48.58	53.92	65.31	21	31.2	46.42	40.74	56.16	64.58	88.16	53.28	40.83	73.33	90.51	52.27	35.19	39.42	94.88	--
MSTRG.1987	24.12	31	29.48	29.37	28.37	76.14	30.04	24.02	33.34	86.06	68.04	39.38	55.75	57.36	52.91	49.07	46.48	79.87	44.5	46.9	50.44	85.91	80.03	50.51	924.79	1208.69	1136.59	1018.56	902.92	2592.28	1050.08	909.83	1115.48	2931.92	2377.31	1527.66	2605.27	2202.22	1792.15	1684.78	1554.77	2735.68	1692.55	1939.1	1783.59	2943.4	2535.96	1781.67	PAB8
MSTRG.19870	6.93	4.88	8.01	9.52	10.37	10.33	11.39	7.58	9.55	16.96	9.86	7.68	0.92	2.71	4.56	3.97	9.55	9.22	4.53	6.16	7.61	7.12	10.3	10.78	74	53	86	92	92	98	111	80	89	161	96	83	12	29	43	38	89	88	48	71	75	68	91	106	--
MSTRG.19889	6.2	7.45	4.97	5.17	5.03	6.86	6.29	6.45	6.11	5.73	6.5	6.18	18.52	19.05	14.09	10.93	10.71	10.02	10.34	13.55	10.2	8.95	8.37	10.87	148.53	181.39	119.71	112	100	146	137.36	152.67	127.68	122	142	149.68	540.68	456.88	298.24	234.5	223.87	214.51	245.61	350.1	225.26	191.6	165.74	239.53	SYP71
MSTRG.19994	0	0	0	0	0	0	0	0	0	0	0	0	1.56	0.59	0.83	0.98	1.68	0.49	2.36	1.22	3.02	0	1.24	2.71	0	0	0	0	0	0	0	0	0	0	0	0	13	4	5	6	10	3	16	9	19	0	7	17	--
MSTRG.20010	0.87	1.19	0.8	0.82	1.86	0.79	1.54	0.8	1.03	1.51	1.96	1.22	2.98	1.64	1.86	3.74	2.61	2.26	2.98	2.69	3.26	3.83	3.59	2.37	22.16	30.84	20.55	18.95	39.27	17.76	35.85	20.22	22.93	34.13	45.53	31.43	92.61	41.75	41.75	85.22	57.95	51.36	75.3	73.92	76.55	87.09	75.61	55.43	ndrA
MSTRG.20016	4.02	3.27	4.51	3.54	4.36	5.55	4.31	3.28	4.9	4.42	5.83	4.91	4.72	5.4	5.28	5.07	5.55	7.6	5.93	6.77	6.51	6.82	7.16	5.17	93	77	104.99	74	83.72	114	91	75	99	90.9	123	115	133	125	108	105	112	157	136	169	139	141	137	110	At1g17520
MSTRG.20018	2.92	1.93	3.19	2.23	2.37	2.79	2.3	2.42	2.89	2.37	3.66	2.95	2.89	3.13	2.49	2.56	3.96	3.86	3.24	3.29	3.91	5.03	4.41	4.04	94.29	63.45	103.62	65	63.57	80	67.63	77	81.36	68	107.73	96.18	113.6	101	70.87	74	111.42	111.28	103.68	114.66	116.25	145	117.57	120	DGAT1
MSTRG.20028	7	9.9	6.84	8.62	7.79	10.63	10.12	7.94	10.86	11.08	12.46	9.26	14.93	16.68	11.29	8.17	9.09	15.7	7.86	12.58	9.1	13.92	16.08	11.67	85.3	122.69	83.81	94.99	78.75	115.08	112.48	95.59	115.47	119.94	138.39	114.23	221.76	203.49	121.6	89.18	96.64	170.92	95	165.3	102.23	151.59	161.92	130.79	At2g19790
MSTRG.20054	2.6	2.3	2.07	5.61	2.51	2.79	6.28	4.74	4.33	1.61	2.14	2.96	0.11	0	0	0	0	0	0.26	0.12	0	0	0	0	20	18	16	39	16	19	44	36	29	11	15	23	1	0	0	0	0	0	2	1	0	0	0	0	--
MSTRG.20060	8.87	7.77	8.7	12.97	10.65	12.91	12.51	13.24	12.1	13.45	13.45	12.5	10.61	11.43	11.25	9.72	12.47	11.71	9.13	12.1	12.75	10.5	12.36	13.12	731.95	651.7	721.79	967.9	728.97	945.77	941.26	1079.02	871.13	985.93	1011.19	1043.55	1067.13	944.07	820.02	717.8	897.54	862.75	746.97	1076.21	970.09	774.18	842.62	995.89	VPS15
MSTRG.20071	186.2	171.01	208.15	74.37	64.85	13.36	55.76	68.18	38.01	7.56	19.48	52.42	5.1	4.74	4.05	0.96	0.87	0.33	0.36	1.42	0.59	0.23	0.92	2.35	2173.87	2030.66	2443.5	785.51	628.48	138.57	593.51	786.37	387.3	78.46	207.23	619.31	72.51	55.44	41.79	10	8.89	3.41	4.16	17.87	6.31	2.44	8.92	25.23	DAD2
MSTRG.20073	2.44	3.44	2.71	2.55	2.7	4.61	2.49	2.29	3.39	4.33	3.75	2.89	6.25	7.19	4.23	4.59	5.33	5.01	5.22	4.07	4.22	5.38	5.33	4.2	68.99	98.62	76.83	65.01	63.15	115.52	64	63.97	83.6	108.5	96.42	82.41	215.16	203.14	105.56	115.94	131.15	126.44	146.11	123.99	109.81	135.72	124.41	109	SYP32
MSTRG.2008	2.2	2.11	2.33	4.38	3.93	4.53	3.52	4.14	4.72	6.29	7.23	4.93	3.5	4.44	4.34	5.05	5.8	7.13	4.91	5.66	6.18	8.56	8.29	6.63	69.67	67.86	74.23	125.4	103.24	127.26	101.59	129.19	130.24	176.71	208.2	157.63	134.71	140.43	121.29	143.08	159.86	201.48	154.11	193.03	180.31	242	216.74	192.98	At1g07650
MSTRG.20082	3.17	3.42	3.78	3.84	5.75	9.19	4.45	3.55	5.34	3.66	5.14	5.02	3.51	4.22	3.85	5.61	4.85	6.89	4.76	4.34	5.31	5.61	5.79	4.19	96.65	106.11	115.92	106	145.61	249	123.71	107	142.14	99.38	142.98	155	130.58	128.91	103.72	153.25	129	187.96	144.25	142.68	149.5	152.97	146.08	117.61	NUDT20
MSTRG.20090	5.79	4.46	7.31	7.07	6.06	7.44	8.48	6.22	9.22	8.44	9.25	8.91	7.7	4.92	4.16	4.73	6.38	8.58	4.42	5.84	5.99	6.21	11.52	4.99	132.8	104.2	168.57	146.86	115.5	151.67	177.32	141.07	184.66	172.21	193.47	206.79	215.35	113.14	84.4	97.1	127.75	175.81	100.58	144.61	126.7	127.31	218.6	105.25	PLSP1
MSTRG.20098	17.44	18.68	16.88	23.8	20.62	28.15	19.83	21.38	23.5	29.13	25.93	27.17	26.52	22.39	24.78	26.84	30.49	35.42	26.19	29.28	30.64	32.65	41.13	27.33	270.59	294.76	263.37	334.06	265.5	387.86	280.49	327.75	318.17	401.56	366.6	426.47	501.51	347.86	339.66	372.96	412.67	490.94	403.07	489.88	438.41	452.68	527.46	390.19	NRPB5A
MSTRG.20120	17.9	18.3	18.68	17.06	18.04	26.74	13.53	14.36	14.35	30.7	20.12	17.19	93.61	94.4	110.96	81.54	76.61	76.93	70.94	60.14	67.74	101.1	136.24	60.85	410	426.18	430.15	353.45	343	543.93	282.45	324.92	286.86	624.79	419.91	398.36	2612.87	2164.65	2245.08	1672.16	1530.56	1573.93	1611.6	1485.2	1430.92	2068.96	2578.89	1282.12	FBA6
MSTRG.20129	2.04	1.7	2.26	2.76	3.66	2.32	4.26	3.04	2.95	1.66	2.43	3.26	3.33	2.1	3.24	4.8	4.92	2.6	6.27	3.74	4.74	2.28	4.16	4.63	107	102	107	124	104	108	142	139	121	87	116	170	105	65	80	104	124	89	108	145	127	95	86	113	--
MSTRG.20153	16.24	14.12	16.37	24.93	21.19	28.27	27.79	22.14	28.08	24.19	24.75	25.04	33.37	36.34	23.66	26.69	30.84	34.28	26.97	32.48	30.32	29.36	36.65	28.52	216	191	219	300	233.98	333.95	336.97	290.98	325.98	285.97	300	337	541	483.96	278	317.96	357.88	407.31	355.85	465.93	372	348.93	402.9	348.96	SNRPE
MSTRG.20158	2.47	3.92	2.97	2.59	3.09	2.19	4.67	2.1	5.06	2.63	2.14	1.03	3.08	2.43	0.88	4.21	4.32	3.92	3.93	4.21	4.93	3.49	2.67	3.36	19	30.7	23	18	19.76	15	32.74	16	34	18	15	8	28.85	18.74	6	29	29	26.94	30	34.93	35	24	17	23.81	--
MSTRG.20164	2.49	1.84	2.71	3.79	3.94	3.27	3.97	3.17	4.33	2.04	2.62	3.54	5.27	5.12	6.77	7.4	6.89	6.91	6.85	8.44	8.32	7.27	6.45	10.13	76	57	83	105	100	88	111	96	116	55	73	110	196	156	181	202	182	187	208	277	235	198	162	283	--
MSTRG.20169	4.31	7.7	5.94	4.54	6.48	4.63	6.01	8.91	7.62	2.64	6.01	4.06	41.02	29.61	20.49	48.84	45.09	67.69	38.57	68.51	73.1	14.78	56.11	62.86	44	80	61	42	55	42	56	90	68	24	56	42	511	303	185	447	402	618	391	755	689	135	474	591	--
MSTRG.20209	0.28	0	0	0.31	1.01	0.47	0.15	0.28	0.8	0.47	0.15	0.42	0	0.14	0	1.41	0.32	1.26	0.99	1.04	0	1.57	1.02	0.61	2	0	0	2	6	3	1	2	5	3	1	3	0	1	0	9	2	8	7	8	0	10	6	4	--
MSTRG.20226	2.07	2.81	1.6	2.12	1.42	2.07	0.97	1.59	2.61	1.83	2.26	2.17	8.53	6.62	3.98	2.58	3.75	4.65	3.94	5.58	4.71	2.75	2.57	5.71	46.16	63.85	35.83	42.92	26.4	41.09	19.7	35.05	50.81	36.32	46	49.13	232.13	148.06	78.5	51.64	73	92.85	87.25	134.46	97.04	54.91	47.46	117.2	--
MSTRG.20229	1.21	2.69	1.59	1.07	1.7	4.76	0.74	1.03	2.04	8.54	9.49	1.54	6.38	7.86	2.61	0.9	1.89	3.28	1.37	3.68	2.76	0.75	1.52	1.08	50.03	113.21	66.16	40.1	58.21	174.86	28	41.86	73.7	313.61	357.56	64.3	321.6	325.09	95.34	33.28	68.21	121.15	56.19	163.9	105.09	27.6	51.93	40.96	CBP60E
MSTRG.20230	0.85	0.98	0.76	1.52	1.04	1.31	1.81	1.08	1.69	1.52	1.54	1.86	1.96	1.44	1.31	1.12	1.32	0.91	1.1	1.88	1.1	1.68	1.55	2.18	34.78	40.49	31.06	55.82	35.24	47.41	67.03	43.41	60.04	55.15	57.18	76.46	97.11	58.71	47.05	40.91	46.85	33.12	44.44	82.36	41.32	61.19	52.12	81.58	RR22
MSTRG.20234	16.88	16.6	22.77	18.82	18.21	24.46	19.64	13.67	21.62	26.76	26.81	19.15	40.58	32.69	31.07	42.61	45.43	69.99	41.87	40.29	43.29	83.94	106.55	32.03	115	115	156	116	103	148	122	92	128.54	162	166.46	132	336.96	223	187	260	270	426	283	296	272	511.07	600	200.76	RPL39A
MSTRG.20300	0.11	0	0	0	0	0	0	0.15	0.92	0.26	0	0.11	0.47	0.57	1.16	0.13	0.92	0.38	0.92	0.7	0.81	2.04	0.76	0.5	1	0	0	0	0	0	0	1.29	7	2	0	1	5	5	9	1	7	3	8	6.57	6.58	16	5.54	4	DLD
MSTRG.20304	182.97	201.11	209.2	149.95	149.8	108.43	171.63	161.8	118.37	62.21	78.87	95.58	20.64	20.4	7.24	4.4	7.35	5.93	5.86	9.31	6.87	3.02	3.04	8.91	4592.43	5134.1	5279.79	3404.81	3120.91	2416.93	3927.65	4012.06	2592.84	1387.67	1804.16	2427.63	631.38	512.83	160.55	99	161	133	145.88	252	159	67.66	63	205.85	CAD
MSTRG.20309	1.53	1.44	1.46	2.94	2.38	0.95	2.6	2.86	2.01	0.19	1.3	2.07	2.55	1.75	2.56	5.36	7.06	8.92	5.98	3.82	5.21	2.66	6.56	5.1	27	26	26	47	35	15	42	50	31	3	21	37	55	31	40	85	109	141	105	73	85	42	96	83	--
MSTRG.2032	12.93	11.77	13.39	13.02	12.58	2.24	19.39	24.32	20.55	0.38	12.3	27.85	1.78	1.06	2.72	5.63	5.96	2.6	5.64	5.68	4.47	3.24	2.87	8.56	357.55	330.98	372.39	325.84	288.87	54.96	488.84	664.41	495.9	9.42	310.07	779.39	60.05	29.39	66.57	139.35	143.83	64.21	154.8	169.35	114.1	80.13	65.64	217.71	UGT85A24
MSTRG.2033	1.97	1.71	3.76	1.76	2	0.66	3.13	0.52	3.14	0.39	2.32	3.53	0.24	0.4	0	1.11	1.8	0.1	0.26	0.47	0.14	0	0.84	1.1	15.44	13.66	29.65	12.52	13.05	4.6	22.41	4	21.54	2.69	16.63	28.06	2.31	3.15	0	7.81	12.33	0.71	1.99	4.01	0.98	0	5.46	7.95	UGT85A24
MSTRG.20335	0.35	1.02	0.49	0.49	0.71	1.11	0.49	0.1	0.45	2.5	2.44	0.34	2.07	2.42	2.74	2.98	2.49	5.86	2.09	1.65	1.55	3.41	3.11	1.72	7	21	10	9	12	20	9	2	8	45	45	7	51	49	49	54	44	106	42	36	29	61.69	52	32	--
MSTRG.20345	4.49	3.9	2.82	3.97	6.12	5.05	5.16	5.6	8.14	4.04	6.23	10.42	0.8	1.42	0.59	0.58	0.69	1.67	1.66	1.32	1.7	1.76	1.72	1.62	60	53	38	48	68	60	63	74	95	48	76	141	13	19	7	7	8	20	22	19	21	21	19	20	--
MSTRG.20350	0.92	1.08	1.04	1.17	1.34	1.73	1.48	1.42	2.02	3.38	2.59	2.66	1.82	3.42	2.6	4.03	3.77	6.22	3.7	4.7	4.46	3.83	3.29	6.4	19	22	21	22	23	33	27	28	36	60	49	55	45	69	46	74	69	117	79	105	89	71	59	126	CAF1-11
MSTRG.20353	4.99	6.64	4.14	0.32	0.12	0.06	0.32	1.34	0.34	0.64	0.43	0.39	0.8	1.17	0.55	0.6	0.06	0.82	0.3	0.5	0.48	0.05	0.36	0.9	102	138	85	6	2	1	6	27	6	11.56	8	8	20	24	10	11	1	15	6	11	9	1	6	17	SIED1
MSTRG.20375	3.91	2.89	3.6	5.44	3.56	4.84	5.33	4.77	6.33	6.57	6.03	7.14	10.86	10.02	9.36	9.57	12.44	12.78	14.04	12.06	11.41	9.67	10.27	12.29	76.13	60	72	94	59	81.74	91.83	90	103	113.43	104	133.84	244.83	183	155.72	157.58	199.04	213.67	256.64	240.43	195.35	163	163.57	212.45	At1g32410
MSTRG.20377	3.37	2.28	2.75	4.91	6.65	5.61	5.28	5.86	6.33	4.43	5.91	6.72	5.97	6.39	7.24	6.24	5.91	12.74	7.4	5.18	6.79	19.97	22.77	6.99	100	69	82	132	164	148	143	172	164	117	160	202	216	190	190	166	153	338	218	166	186	530	559	191	--
MSTRG.20381	19.13	19.77	22.81	25.39	27.4	26.16	28	21.01	32.56	24.99	35.07	28.42	44.99	46.27	39.72	45.28	47.77	68.31	53.77	49.58	41.75	81.88	83	42.65	268.35	282.1	321.7	322.23	319.1	325.87	358.11	291.2	398.62	311.52	448.33	403.41	769.34	650.02	492.32	568.9	584.69	856.11	748.28	750.08	540.23	1026.49	962.39	550.54	RPS9C
MSTRG.20403	2.77	1.83	11.47	3.13	2.18	3.25	1.43	1.43	1.56	1.15	0.31	0.67	3.48	4.29	6.53	3.41	1.49	1.71	2.62	0.73	0.92	3.16	3.69	1.17	49	33	204	50	32	51	23	25	24	18	5	12	75	76	102	54	23	27	46	14	15	50	54	19	--
MSTRG.20420	0.87	0.64	1.73	1.44	0.52	0.49	0.24	0.88	0.78	0	1.67	0.21	0.36	0	0.25	0.49	1	0.49	0.22	0.6	0.71	0.97	2.63	0.24	4	3	8	6	2	2	1	4	3.13	0	7	1	2	0	1	2	4	2	1	3	3	4	10	1	--
MSTRG.20428	6.55	7.44	7.54	4.3	4.69	7.44	4.81	4.98	5.72	8.32	9.92	6.05	10.5	11.32	7.72	5.86	6.19	9.55	5.39	6.44	5.91	11.37	10.82	7.25	249.67	288.54	288.89	148.4	148.24	251.73	166.98	187.46	190.13	281.86	344.64	233.1	487.7	431.94	259.76	199.98	205.86	325.07	203.65	264.77	207.83	387.32	340.71	254.15	SRP72
MSTRG.20438	8.03	6.17	8.27	9.23	9.42	14.84	9.86	8.63	9.83	16.76	15.35	9.9	13.34	14.68	12.62	10.75	12.97	16.41	11.27	12.6	16.71	14.65	13.39	12.64	189.02	147.77	195.63	196.61	183.94	310.2	211.61	200.75	202.01	350.49	329.23	235.85	382.78	345.86	262.5	226.5	266.41	345.08	263.06	319.83	362.65	308.06	260.43	273.66	AIP2
MSTRG.20439	12.9	9.74	11.97	20.67	22.53	12.1	26.46	24.43	20.16	9.51	15.28	25.52	7.19	8.68	7.33	7.48	7	8.01	7.68	9.48	7.38	6.14	7.41	8.77	456.08	350.43	425.64	661.17	661.43	380.04	853.09	853.51	622.25	298.98	492.42	913.14	309.94	307.35	229.17	237.05	216.06	253	269.57	361.43	240.6	194.08	216.74	285.41	--
MSTRG.20458	6.37	5.43	6.3	6.77	6.92	7.62	7.09	6.44	7.46	7.61	7.33	7.05	5.65	5.3	4.9	5.06	5.26	7.69	4.86	6.38	7.65	4.39	5.77	8.98	545.76	473.07	543.08	524.66	492.16	580.07	553.68	545.01	557.8	579.56	572.71	611.15	590.59	454.49	370.7	388.06	393.47	588.78	413.37	589.49	604.81	336	408.45	707.99	XI-I
MSTRG.2046	0.36	0.92	0.5	1.99	2.3	2.11	4.47	1.9	3.62	4.08	5.25	5.44	4.57	3.96	3.52	5.85	3.92	7.6	4.99	4.83	7.07	8.21	13.53	6.21	5	13	7	25	26.47	26	56.44	26	43.75	50.28	66.3	76.24	77.27	55	43.05	72.6	47.43	94.13	68.54	72.21	90.36	101.7	154.96	79.22	--
MSTRG.20469	0.35	0.45	0.92	0.64	0.42	0.26	0	0.35	0.53	0	0	1.37	0.76	0.46	1.44	1.29	0.79	0.39	0.23	0.96	0.75	0.13	0.14	0.38	3	4	8	5	3	2	0	3	4	0	0	12	8	4	11	10	6	3	2	9	6	1	1	3	MYB3
MSTRG.20501	2.56	1.85	2.73	3.05	4.14	4.53	3.78	3.01	3.72	4.75	4.73	4.37	5.84	5.38	4.96	5.51	5.39	9.72	6.52	6.16	7.18	9.25	10.37	5.76	78.15	57.52	84.21	85.53	105.39	125.43	105.69	91.56	99.87	130.52	134.23	136.63	219.27	164.8	133.66	150.26	145.06	265.66	199.18	204.05	203.25	253.98	262.68	163.34	Mettl6
MSTRG.20517	30.57	30.03	30.71	32.44	34.76	49.32	35.91	32.1	37.16	62.77	47.98	41.06	30.7	30.41	28.64	25.52	29.37	36.9	29.11	34.02	32.93	35.95	42.49	35.96	1343.7	1342.74	1357.64	1289.91	1268.21	1925.35	1439.17	1393.88	1425.57	2452.19	1922.08	1826.26	1644.76	1338.59	1112.26	1004.48	1126.2	1449.28	1269.63	1612.72	1334.99	1412.21	1544.01	1454.23	FTSH4
MSTRG.20528	27.38	22.44	21.85	38.54	39.99	19.46	35.4	44.67	34.74	10.19	14.4	31.96	0.83	0.86	0.29	0.11	0.52	0.06	0.41	0.89	0.93	0.06	0.24	0.55	541	451	434	688.87	655.87	341.51	637.76	872	599	179	259.22	639	20	17	5	2	9	1	8	19	17	1	4	10	GATA21
MSTRG.20549	5.4	6.89	5.59	5.35	5.43	5.14	4.74	3.83	6.18	4.95	5.68	6.38	8.71	9.83	10.57	7.89	9.5	10.65	8.58	7.6	7.72	11.14	11.44	7.8	97	126	101	87	81	82	77.75	68	97	79	93	116	190.77	177	167.87	127	149	171	153	147.31	128	179	170	129	--
MSTRG.20565	0	0.2	0	0	0.26	0.2	0	0.14	0	0.27	0.35	0.18	0.26	0.07	0.22	0.15	0	0.14	0.07	0.23	0.46	0.07	0.08	0.32	0	6.14	0	0	6.5	5.3	0	4.14	0	7.4	9.66	5.63	9.63	2.01	5.83	4.05	0	3.79	2	7.53	12.92	1.97	1.97	9.13	--
MSTRG.20576	0	0	0	0	0	0	0	0	0	0	0.45	0	0	0.14	0	0	0	1.37	0	0.13	0	0.61	0	0	0	0	0	0	0	0	0	0	0	0	3	0	0	1	0	0	0	9	0	1	0	4	0	0	AAP8
MSTRG.20584	9.37	11.73	9.19	4.7	1.43	1.09	0.64	2.06	1.55	0.44	0.42	1.05	97.09	99.64	89.95	55.59	36.29	12.39	29.66	32.74	28.13	2.38	7.37	19.68	96.91	123.44	95.54	44	12.27	10	6	21	14	4	4	11	1224.09	1031.98	821.95	514.96	327.46	114.48	304.3	365.18	268.34	22	63	187.32	--
MSTRG.20615	3.62	5.72	4.02	4.65	5.77	7.13	5.63	5.47	6.44	1.29	3.24	4.55	10.81	9.24	8.51	7.13	9.22	6.18	8.86	9.24	6.3	6.31	5.67	6.24	89.47	144	100	104	118.55	156.63	127	133.6	139	28.39	73	114	326	229	186	158	199	136.54	217.59	246.59	143.86	139.56	116	142	Os01g0760600
MSTRG.20631	2.67	1.76	2.47	1.81	1.61	2.74	2.08	1.25	1.64	0.58	1.29	1.66	2.67	1.97	1.13	0.52	0.29	0.2	0.08	0.31	0.06	0	0.03	0.11	104	70	97	64	52	95	74	48	56	20	46	65.59	127	77	39	18	10	7	3	13	2	0	1	4	YUC6
MSTRG.20643	3.22	4.32	3.97	5.01	5.08	6.59	5.4	4.74	5.78	7.76	6.8	5.78	7.56	6.51	5.57	6.42	6.86	9.73	5.79	8.23	8.8	9.19	8.61	9.6	184.17	251.74	228.33	259.64	241.26	335.15	281.91	267.87	288.76	394.66	354.49	334.95	527.29	373.13	281.76	329.1	342.67	497.68	328.74	507.77	464.36	470.24	407.47	505.4	--
MSTRG.20669	0.36	0.79	0.17	0.62	1.14	1.94	0.87	0.84	1.77	1.28	1.19	1.37	6.27	7.05	4.15	8.75	6.9	6.67	8.78	8	7.74	3.12	4.95	9.87	13.71	30.61	6.34	21.4	35.86	65.52	30.16	31.48	58.44	43.16	41.13	52.71	289.82	267.94	139.2	297.1	228.26	226	330.5	327.11	270.77	105.69	155.26	344.32	KCS11
MSTRG.20674	26.99	37.15	28.52	33.14	31.77	44.35	29.16	31.88	36.75	42.76	44.71	39.41	48.71	46.75	54.21	58.62	58.79	56.36	57.16	47.56	63.2	100.24	81.02	60.3	373.66	523	397	415	365	545.26	368	436	444	526	564	552	821.78	648	663	726.66	710	697	785	710	806.9	1240	927	768	QCR7-2
MSTRG.2068	0.64	0	0.25	0.71	0.31	0.43	1.26	0.39	0.88	1.3	0.84	0.63	0.53	0.13	0.87	1.57	1.76	1.72	1.29	0.83	1.67	2.01	2.02	1.39	5	0	2	5	2	3	9	3	6	9	6	5	5	1	6	11	12	12	10	7	12	14	13	10	--
MSTRG.20688	1.6	1.01	2.27	3.41	4.31	9.34	3.66	3.13	3.87	17.73	8.33	3.49	4.34	4.4	3.95	7.9	13.31	20.74	8.94	11.22	11.41	10.61	16.37	16.1	28	18	39.89	54	62.61	145	58.3	54	59	275.43	132.64	61.76	92.49	77	61	123.66	202.94	323.95	155	211.43	184	165.7	236.47	259	HY5
MSTRG.2072	6.83	7.37	7.4	7.89	8.16	9.64	7.86	9.36	9.78	14.79	11.95	8.25	8.33	8.63	5.6	6.84	6.41	10.53	6.57	10.26	8.27	7.18	8.77	9.48	393.28	431.6	428.52	411.2	389.9	492.77	412.69	532.28	491.61	756.84	627.03	480.73	584.6	497.57	285.06	352.69	322.07	541.73	375.08	637.01	439.41	369.28	417.46	502.4	--
MSTRG.20721	10.43	12.08	13.04	12.34	13.23	18.98	13.78	9.93	14.14	20.51	19.11	16.87	26.39	23.31	16.73	17.21	15.01	23.22	15.88	19.15	16.66	23.77	29.34	17.45	159.83	188.31	201.06	171.16	168.39	258.34	192.55	150.43	189.14	279.33	266.95	261.62	493.16	357.82	226.58	236.2	200.71	318.02	241.55	316.57	235.57	325.61	371.8	246.18	At4g32130
MSTRG.20737	3.01	3.59	4.23	4.35	5.35	6.31	5.51	3.51	4.71	6.92	6.85	4.43	6.13	5.59	6.16	5.65	5.54	7.64	5.13	5.21	6.99	8.59	10.61	7.63	104.48	126.85	147.64	136.66	153.96	194.36	174.44	120.36	142.71	213.49	216.7	155.38	259.14	194.07	188.73	175.7	167.58	236.8	176.7	194.81	223.65	266.34	304.29	243.67	ALF4
MSTRG.20749	4.25	5.07	6.87	5.11	4.67	6.91	6.38	6.04	4.98	7.21	7.62	7.14	10.74	8.4	9.07	9.45	7.03	10.45	7.12	9.94	8.26	7.58	9.3	8.01	52.25	63.35	84.95	56.79	47.66	75.49	71.48	73.34	53.41	78.81	85.43	88.79	160.98	103.44	98.54	104	75.42	114.83	86.88	131.8	93.64	83.24	94.51	90.61	PKL
MSTRG.20757	17.87	25.38	20.4	17.69	17.83	42.56	19.82	20.02	21.1	53.19	56.93	28.64	39.95	43.06	23.34	25.11	25.85	38.08	23.46	28.2	25.85	28.35	30.37	22.8	302.51	436.84	347.24	270.85	250.54	639.75	305.79	334.7	311.64	799.91	878.02	490.4	824	729.71	348.92	380.5	381.68	575.82	393.86	514.71	403.52	428.83	424.81	355	SDF2
MSTRG.20759	1.98	2.07	2.68	4.41	5	4.01	4.82	2.6	4.68	3.03	3.97	4.28	0.84	1.11	0.84	2.14	1.49	1.73	1.72	1.61	1.48	0.45	1.12	2.02	64	68	87	129	134	115	142	83	132	87	117	140	33	36	24	62	42	50	55	56	44	13	30	60	--
MSTRG.20778	15.35	17.92	14.66	19.04	16.03	29.4	16.52	16.52	19.91	25.31	25.42	19.77	25.77	26.08	23.41	22.19	22.05	25.55	22.7	21.56	23.77	25.84	31.84	23.87	270	320.57	259.27	303	234.01	459.32	264.89	287	305.57	395.58	407.5	351.95	552.51	459.35	363.75	349.48	338.34	401.49	396.17	408.89	385.65	406.2	462.99	386.37	emc4
MSTRG.20794	2.48	1.23	1.87	2.52	2.12	3.45	2.48	2.12	2.44	2.21	1.95	3.59	5.33	7.04	6.59	6.6	7.08	10.07	8.67	7.3	5.78	8.29	8.19	5.29	63.69	32.16	48.13	58.53	45.07	78.47	58.05	53.76	54.66	50.3	45.53	93.23	166.55	180.74	149.19	151.6	158.35	230.8	220.42	201.93	136.72	189.99	173.64	124.73	UTR7
MSTRG.20796	0.62	0.78	1.32	2.05	0.53	1.2	0.39	0.9	1.32	1.49	1.07	1.57	0.29	0.97	1.5	0.3	1.22	2.38	2.68	0.98	2.01	1.29	1.07	1.25	7	9	15	21	5	12	4	10	13	15	11	18	4	11	15	3	12	24	30	12	21	13	10	13	CNGC14
MSTRG.20808	0	0	0	0	0	0.03	0.08	0	0.02	4.97	2.53	0	0	0.02	0	0.08	0.02	0.05	0.02	0.02	0.09	0.18	0.05	0	0	0	0	0	0	1.19	3.65	0	1	223.55	116.64	0	0	1	0	3.65	1	2.39	1.15	1.09	4	7.95	2.19	0	At3g47110
MSTRG.20841	4.62	3.64	4.41	4.41	5.21	4.92	4.76	4.46	5.12	5.74	6.64	5.84	7.14	6.22	5.14	4.33	5.44	8.5	4.97	6.23	5.94	6.8	7.91	6.8	132	105.96	126.75	114	123.74	125	124	126	127.68	145.76	173	168.97	249	178	129.97	111	135.66	217.31	141	192	156.68	173.69	187	178.97	PEP
MSTRG.20858	9.67	8.08	9.32	11.83	9.96	12.69	12.15	12.81	14.08	16.75	21.8	13.06	11.49	12.07	11.62	10.17	10.62	11.41	12.42	13.06	11.94	10.43	12.38	12.37	312.24	265.87	302.37	345.34	266.95	364.23	357.63	407.67	396.68	481.58	644.1	427.25	452.53	390.11	331.42	294.01	299.15	328.88	398.02	454.58	355.97	302.69	330.05	366.78	STY13
MSTRG.20868	0.31	0.11	0.72	0.68	0.66	0.49	1.49	0.29	0.63	8.08	7.19	0.51	0.17	0.29	0.23	0.27	0.35	0.29	0.19	0.26	0.29	0.24	0.17	0.16	25	9	58	49	43.54	35	108.21	23	44	572.3	522.45	41	17	23.36	16	19	24	21	15	22	21	17	11	12	RPV1
MSTRG.20937	30.64	27.24	20.96	24.08	21.28	19.99	22.14	28.3	28.56	26.35	23.16	34.49	102.39	99.43	137.76	179.22	187.64	114.17	200.08	154.64	156.29	124.34	140.57	158.14	394.71	356.97	271.57	280.69	227.53	228.66	260	360.21	321.15	301.64	271.94	449.61	1607.76	1282.68	1567.9	2067.65	2108.93	1314.09	2557.11	2148.38	1857.04	1431.48	1496.88	1874.36	--
MSTRG.20943	3.63	2.97	3.79	4.67	5.23	6.24	5.13	4.55	6.31	5.34	6.3	6.09	4.62	3.96	5.09	5.96	7.93	7.58	6.47	7.9	7.35	9.16	8.6	6.82	161.49	134.67	169.87	188.39	193.37	246.71	208.5	200.4	245.31	211.44	255.88	274.72	250.78	176.61	200.46	237.85	308.07	301.76	286.14	379.72	302.15	364.64	316.84	279.51	USP39
MSTRG.20948	0.99	3.27	1.3	0.07	0.43	0.14	0.03	0.93	0.1	0.2	0.07	0.03	5.01	4.49	1.99	1.24	0.55	0.44	0.91	1.83	0.56	0.33	0.29	1.27	32.98	110.75	43.61	2	11.86	4	1	30.51	3	6	2	1.07	203.07	149.58	58.41	36.88	16	13.09	30.05	65.8	17.2	9.83	8	39	--
MSTRG.20951	12.11	14.35	11.04	10.83	8.66	10.78	9.34	10.62	10.91	8.86	11.17	10.68	15.64	14.62	11.72	9.61	9.75	9.38	8.3	9.98	9.1	10.98	10.35	7.24	571.74	688.94	524.18	462.4	339.27	452.04	401.87	495.19	449.58	371.58	480.53	510.43	900.23	691.37	488.87	406.43	401.39	395.48	388.74	507.99	396.25	463.33	403.8	314.66	GALT2
MSTRG.20956	10.27	7.82	10.2	10.28	10.21	6.92	8.64	8.86	10.63	7.03	9.03	8.48	6.77	6.69	6.2	8.81	8.07	8.34	7.38	8.92	8.09	6.92	6.92	7.24	326.74	257.13	330.12	344.1	285.9	215.39	273.38	308.58	320.08	200.81	280.85	313.35	268.2	224.5	187.16	269.98	250.06	255.29	273.89	336.63	271.01	224.7	207.98	242.55	CPR1
MSTRG.20957	2.02	1.45	2.48	5.27	5.41	6.61	4.89	4.27	6.7	5.03	5.18	5.86	3.07	2.92	4.3	5.33	4.97	5.93	4.36	5.81	5.85	3.74	4.17	5.27	56.27	41	69.36	132.55	124.85	163.26	124.07	117.23	162.63	124.23	131.38	164.97	104.07	81.43	105.77	132.8	120.51	147.27	120.3	174.16	150.14	92.94	95.8	134.8	CPR1
MSTRG.20958	0.09	0.16	0.09	0	0	0	0	0.19	0	0	0	0	1.1	1.93	0.53	0.17	0.07	0.14	0.16	0.37	0	0.03	0	0.13	3	5.32	3	0	0	0	0	6	0	0	0	0	43.43	62.56	15	5	2	4	5	13	0	1	0	4	--
MSTRG.20960	11.49	13.79	15.15	12.21	9.31	7.65	11.08	7.71	13.96	2.91	6.3	10.97	14.66	14.83	16.1	13.92	14.18	14.27	12.71	13.63	15.28	9.71	8.82	13.75	176	209	229	167	117	98	146	116	182	37	86	161	268	217	215	183	183	190	186	217	209	126	106	187	--
MSTRG.20996	2.97	2.03	3.33	0.63	0.6	0	0.16	1.23	0.25	0	0.16	0	0	0.14	0	0	0	0	0	0	0	0	0	0	41.71	29	47	8	7	0	2	17	3	0	2	0	0	2	0	0	0	0	0	0	0	0	0	0	--
MSTRG.20997	3.52	4.19	4.36	0.07	0	0	0.14	0.69	0.28	0.14	0.27	0.18	1.67	1.85	0.63	0.34	0.14	0	0	0.29	0	0	0.22	0.07	57	69	71	1	0	0	2	11	4	2	4	3	33	30	9	5	2	0	0	5	0	0	3	1	--
MSTRG.21000	2.61	0.64	0.22	0.16	0.09	0	0	0.15	0	0	0	0	0	0	0	0	0	0.57	0	0.07	0	0.08	0.09	0	36	9	3	2	1	0	0	2	0	0	0	0	0	0	0	0	0	7	0	1	0	1	1	0	--
MSTRG.21002	0.67	1.5	0.1	0.21	0	0	0	0.1	0	0	0	0	0.55	0.48	0	0	0	0	0	0	0	0	0	0	7	15.87	1	2	0	0	0	1	0	0	0	0	7	5	0	0	0	0	0	0	0	0	0	0	--
MSTRG.2101	5.91	7.57	5.68	7.23	7.63	8.97	6.37	5.68	8.17	10.39	11.17	8.5	31.39	29.33	21.26	17.23	20.1	17.62	15.9	22.23	16.38	17.18	18.28	14.99	180.77	235.6	174.98	200.34	193.76	243.99	177.74	171.8	218.2	282.68	311.59	263.18	1171.06	899.03	575.1	472.3	536.85	481.77	483	733.72	462.59	469.86	462.53	422.21	PAT07
MSTRG.21019	38.59	20.34	52.76	26.92	29.34	71.92	27.38	23.93	24.57	76.3	91.99	23.7	9.14	9.72	15.46	15.37	19.68	60.74	23.08	14.89	15.92	78.32	62.5	10.12	958.32	513.74	1317.65	604.96	604.79	1586.24	620.06	587.04	532.61	1683.96	2082.18	595.53	276.58	241.83	339.28	341.91	426.46	1347.87	568.56	398.82	364.65	1738.27	1283	231.32	UGT85A24
MSTRG.21020	0	0	0	0	0	0	0	0	0	0	0	0	0	0	0	0	0	0	0	0	0	0.28	0	0	0	0	0	0	0	0	0	0	0	0	0	0	0	0	0	0	0	0	0	0	0	2.49	0	0	UGT85A24
MSTRG.21021	55.63	30.36	71.87	45.38	44.98	104.96	39.93	38.75	44.16	130.98	144.44	35.33	16.8	12.4	24.73	28.75	35.12	92.55	35.84	26.24	26.17	109.86	100.13	15.91	978.53	543.16	1271.14	722.1	656.79	1639.6	640.37	673.41	677.93	2047.42	2315.43	628.76	360.16	218.45	384.24	452.88	538.97	1454.53	625.42	497.68	424.57	1726.86	1455.87	257.46	UGT85A24
MSTRG.21022	12.8	7.24	30.26	11.68	15	14.21	12.61	10.43	13.19	31.47	27.83	8.43	1.38	1.19	1.65	3.24	4.96	9.49	4.08	4.62	4.71	12.12	10.41	3.55	337.81	194.42	803.17	278.89	328.67	333.1	303.61	272.06	303.85	738.4	669.64	225.24	44.26	31.37	38.42	76.55	114.21	223.86	106.92	131.65	114.66	285.97	227.08	86.34	UGT85A24
MSTRG.21023	1.66	0.73	2.68	1.24	0.96	1.83	0.76	0.65	0.92	2.66	3.13	0.93	0.26	0.09	1.13	0	0.52	1.24	0.9	0.23	0.51	1.19	0.64	0.55	23.59	10.52	38.33	15.89	11.31	23.09	9.89	9.14	11.34	33.61	40.46	13.41	4.57	1.25	14.19	0	6.45	15.74	12.69	3.51	6.73	15.16	7.52	7.21	UGT85A24
MSTRG.21026	0.24	0.2	0.27	0.15	0.37	0.35	0.15	0.24	0.39	0.39	0.15	0.1	3.74	3.7	2.1	1.72	2.4	1.73	2.73	4.96	2.75	1.54	1.83	2.46	7	6	8	4	9	9	4	7	10	10	4	3	133	108	54	45	61	45	79	156	74	40	44	66	UGT85A24
MSTRG.21027	0.39	0.58	1.07	1.23	1.19	1.73	1.82	1.48	1.72	1.43	1.47	1.45	1.34	2.16	2.21	2.61	2.76	3.24	3.54	3.13	2.26	4.46	3.81	3.64	17.43	26.19	45.61	49.86	45.37	66.16	72.69	67.1	65.12	56.14	61.35	67.12	69.76	92.77	86.57	101.33	105.41	125.57	155.04	154.45	94.5	178.7	139.85	151.68	UGT85A23
MSTRG.21028	0.35	0.22	0.35	0.66	0.33	1.01	0.29	0.37	0.19	2.33	2.15	0.5	2.1	1.47	2.3	1.37	2.95	1.81	1.67	1.73	1.9	2.71	2.01	1.11	12.57	7.81	12.39	21.14	9.63	31.84	9.31	12.9	5.88	73.86	69.65	17.88	91.24	52.23	72.43	43.67	91.59	57.43	58.96	66.55	62.5	86.3	59.15	36.32	UGT85A24
MSTRG.21037	2.45	1.46	1.03	0.33	0.36	0.17	0.16	0.38	0.17	0	0	0	0	0	0	0	0	0	0	0.07	0.16	0.08	0	0	33	20	14	4	4	2	2	5	2	0	0	0	0	0	0	0	0	0	0	1	2	1	0	0	HIPP45
MSTRG.2105	7.35	8.73	8.12	11.19	11.92	12.96	11.58	11.03	10.09	9.85	10.37	12.9	17.93	19.02	18.09	16.07	15.88	18.12	16.95	15.86	15.5	13.05	15.22	19.24	124.87	150.83	138.72	172	168.1	195.46	179.25	185	149.54	148.86	160.41	221.67	371.28	323.51	271.49	244.37	235.36	274.9	285.68	290.47	242.78	198.13	213.79	300.7	MUB4
MSTRG.21066	19.53	29.35	21.68	15.52	16.86	18.45	13.64	15.36	16.2	10.39	11.25	19.13	35.22	35.14	24.18	19.53	21.92	24	15.06	22.97	24.3	11.33	18.19	26.48	369	561	408	263	263	307	235	284	267	175	193	364	812	662	399	329	357	402	279	468	420	190	280	460	--
MSTRG.2107	0.95	3.76	1.08	1.14	0.37	3.83	0.71	0.96	0.57	5.61	2.09	0.45	20.78	14.11	6.55	15.61	14.85	11.92	12.92	24.45	16.32	2.68	5.24	12.66	24.95	100.38	28.5	27	8	89.26	17	25	13	130.84	50	12	665.16	371	152.04	367.15	340.3	279.6	336.57	692.29	395.34	62.89	113.64	305.82	HHT1
MSTRG.21082	8.32	7.66	7.14	8.83	8.62	4.7	9.11	6.41	8.58	4.44	7.05	7.83	1.01	0.46	1.43	1.7	1.79	0.89	1.47	1.87	1.83	2.06	1.48	1.08	251	235	216.64	241	216	126	250.79	191	226	119	193.84	239	37	14	38	46	47	24	44	61	51	55.56	37	30	FKBP65
MSTRG.21118	0.26	1.02	0.31	0.06	0	0.17	0	0.31	0	0.17	0.28	0	4.75	4.64	3.16	0.35	0.3	0.46	0.99	1.05	0.56	0.52	0.25	0.51	5	20	6	1	0	3	0	6	0	3	5	0	112	90	54	6	5	8	19	22	10	9	4	9	PIP5K5
MSTRG.21122	0.65	0.79	0.8	0.8	1.36	2.18	1.59	0.98	2.41	3.8	1.68	1.6	1.66	1.45	0.91	1.44	1.2	3.43	0.65	1.95	0.96	2.44	4.39	0.88	8	10	10	9	14	24	18	12	26	41.79	19	20	25	18	10	16	13	38	8	26	11	27	45	10	--
MSTRG.21147	1.62	1.51	1.53	1.89	3.09	1.92	2.53	0.61	1.08	0.87	0.56	1.44	4.42	3.41	2.9	3.24	3.13	2.77	4.13	4.75	1.76	2.29	2.79	1.58	19	18	18	20	30	20	27	7	11	9	6	17	63	40	30	34	32	29	48	60	19	24	27	17	--
MSTRG.21166	3.64	3.61	2.84	3.89	4.07	4.8	3.89	3.87	4.45	3.08	4.4	4.71	4.97	4.69	5.54	3.99	4.8	5.09	4.35	5.05	4.52	5.72	5.21	4.93	140.34	141.17	109.73	135.45	128.31	163.6	135.37	146	148.43	105.09	154.16	182.24	233.68	180.5	186.57	136.26	160.77	174.13	166.52	208.37	161.75	197.28	164.59	172.32	gpi1
MSTRG.21172	0.08	0.25	0.17	0	0	0	0	0	0	0	0.09	0.08	3.18	4.13	13.07	3.39	4.83	1.79	1.78	2.19	2.38	1.42	2.45	1.65	1	3	2	0	0	0	0	0	0	0	1	1	46	49	137	36	50	19	21	28	26	15	24	18	--
MSTRG.21202	11.8	9.97	15.25	32.52	29.96	25.8	29.82	27.8	35.23	20.42	32.06	32.12	17.3	17.72	18.52	15.76	18.64	22.12	17.39	24.26	27.58	25.47	25.64	31.94	1124.57	966.78	1462.27	2804.2	2370.5	2184.37	2592.02	2618.15	2930.89	1730.13	2785.7	3098.93	2010.31	1692.05	1559.44	1344.98	1549.84	1883.39	1644.89	2493.89	2424.8	2170.28	2020.88	2801.44	ABCA1
MSTRG.21204	0.3	1.01	0.15	0.55	0.46	1.41	1.04	0.57	1.23	0.72	1.2	1.04	5.56	4.21	2.47	3.62	2.81	2.48	3.32	4.51	5	1.91	2.4	3.47	7.87	26.78	3.86	13	9.82	32.58	24.77	14.64	27.87	16.73	28.46	27.24	176.33	109.7	56.66	84.21	63.64	57.53	85.6	126.57	119.83	44.48	51.68	83	At2g41710
MSTRG.21209	4.39	4.74	4.72	4.98	4.37	5.61	3.62	3.51	4.61	6.03	7.5	4.52	6.52	6.06	4.32	3.6	3.17	5.31	3.51	4.78	4.18	5.47	4.5	4.61	267.85	294.53	289.64	275.16	221.21	303.95	201.29	211.73	245.6	327.18	417.07	278.88	485.27	370.17	232.82	196.9	168.63	289.64	212.28	314.91	235.07	298.36	226.9	258.71	PXM16
MSTRG.21218	3.86	3.4	3.8	2.67	2.24	3.65	2.04	2.21	3.11	6.72	3.63	3.88	18.2	16.81	13.23	14.86	8.45	9.38	12.63	15.01	12.23	6.22	10.19	9.11	78.17	70.02	77.35	49	37.63	65.65	37.71	44.31	55	121	67	79.6	449.23	340.95	236.82	269.57	149.25	169.77	253.66	327.76	228.46	112.66	170.56	169.79	NTAQ1
MSTRG.21222	32.78	35.02	44.92	36.09	37.54	55.3	41.72	29.5	36.79	76.54	52.34	43.15	51.73	43.35	36.09	32.76	38.58	46.13	40.84	36.71	40.59	88.92	90.53	36.26	305.52	332	421	304.3	290.49	457.79	354.54	271.62	299.29	634	444.67	407	587.71	404.65	297.24	273.45	313.73	384.17	377.61	369	349	740.7	697.5	311	--
MSTRG.21227	1.22	4.7	1.26	0.07	0.14	0.09	0.11	0.32	0.15	0.07	0.09	0.13	16.04	17.55	12.43	6.81	5.74	4.19	5.27	5.41	2.23	3.15	3.56	1.98	74.37	291.86	77.39	4	7	5	6	19	8	4	5	8	1193.29	1072.67	670.42	372.13	305.51	228.52	319.09	356.14	125.46	171.72	179.67	111	CESA3
MSTRG.21265	1.64	0.85	0.19	0.75	1.28	1.85	1.38	0.98	0.77	0.87	1.06	0.67	0.79	0.67	0.44	1.29	3.1	1.19	0.97	2.15	2.93	2.05	1.75	1.68	17	9	2	7	11	17	13	10	7	8	10	7	10	7	4.02	12	28	11	10	24	28	19	15	16	--
MSTRG.21273	8.38	10.41	9.59	10.55	10.3	16.69	10.71	8.62	12.33	12.53	15.45	12.73	16.63	19.82	17.41	15.49	14.97	19.64	13.14	15.71	19.54	17.98	19.9	19.52	294.65	372.24	339.18	335.69	300.61	521.15	343.24	299.46	378.4	391.7	495.11	452.79	712.65	698	540.97	487.89	459.11	617.1	458.51	595.87	633.8	565.13	578.3	631.43	--
MSTRG.21278	7.07	6.5	8.13	11.42	12.66	16.04	10.67	9.4	13.36	15.61	14.32	13.28	16.49	19.57	26.65	32.25	31.57	25.81	29.4	26.65	33.45	45.12	37.78	34.4	307.68	287.38	355.4	449.33	456.93	619.7	423.18	403.91	507.22	603.48	567.52	584.47	874.17	852.2	1024.06	1256.33	1197.95	1003.05	1268.63	1249.84	1341.71	1753.68	1358.16	1376.76	CIP73
MSTRG.21333	1.2	3.08	1.44	0.2	0.65	0.07	0.53	0.37	0.28	0.34	0.79	0.71	23.85	23.08	21.87	6.25	6.55	1.82	4.85	12.84	5.42	1.01	1.46	4.64	20	52	24	3	9	1	8	6	4	5	12	12	483	384	321	93	95	27	80	230	83	15	20	71	--
MSTRG.21338	0.04	0	0	0.05	0	0	0	0	0	0.05	0	0	1.21	1.6	0.79	1.29	1.27	0.14	0.75	1.22	0.45	0.05	0.1	0.09	1	0	0	1	0	0	0	0	0	1	0	0	36	39	17	28	27	3	18	32	10	1	2	2	--
MSTRG.21340	7.32	7.03	7.05	8.94	6.57	4.17	7.13	9.21	9.16	2.71	3.56	6.07	4.93	4.85	5.69	6.82	4.92	4.99	4.77	5.96	6.43	3.02	4.08	6.37	183	184	159	189	136	88	175	224	188	43	68	152	159	117	117	132	129	87	134	149	132	65	90	149	--
MSTRG.21352	46.46	41.29	44.49	66.19	61.59	73.32	68.84	68.06	79.25	85.24	70.3	75.05	35.32	33.94	33.67	39.81	42.59	59.4	43.31	48.35	54.74	45.56	58.46	69.38	1115.1	1007.85	1073.74	1437.08	1226.92	1562.69	1506.38	1613.63	1660.01	1818.09	1537.62	1822.58	1033.25	815.55	713.9	855.63	891.79	1273.62	1031.07	1251.45	1211.67	977.26	1159.8	1531.94	MBD11
MSTRG.21392	9.81	8.55	13.15	12.45	13.08	17.44	15.36	8.36	14.27	14.84	20.81	18.3	31.85	28.5	34.79	32.43	34.32	40.12	35.04	28.51	33.9	55.99	58.72	28.48	171.17	151.72	230.77	196.54	189.45	270.23	244.35	144.08	217.27	230.13	330.9	323.21	677.4	498.06	536.42	506.73	522.48	625.46	606.59	536.57	545.56	873.07	846.97	457.33	RPL7B
MSTRG.21398	1.74	1.84	2.8	3.01	3.35	2.31	1.47	2.05	2.34	1.44	3.98	3.35	4.77	4.39	2.88	3.46	2.98	3.62	2.9	4.43	2.81	2.3	3.42	2.32	44.3	47.76	71.9	69.61	71.02	52.45	34.32	51.69	52.09	32.7	92.67	86.46	148.59	112.2	65.04	79.1	66.42	82.52	73.5	121.92	66.12	52.57	72.17	54.51	PAP28
MSTRG.21401	0.61	0	0.61	2.68	1.49	5.51	2.67	1.85	1.38	2.03	2.97	4.48	0.49	1.35	0.69	2.01	2.33	2.73	0	1.12	0.66	0	0.75	4.47	17.93	0	17.94	71.11	36.32	143.4	71.31	53.57	35.24	52.88	79.18	132.88	17.62	39.64	17.76	52.83	59.5	71.49	0	35.26	17.93	0	18.07	120.5	--
MSTRG.21402	0.82	0.93	1.36	0.5	3.03	0	1.58	1.69	2.45	0.86	0	0	1.06	0	0.38	0.71	0	0.01	2.58	0.9	1.43	0.88	1.31	0	22.98	26.29	38.26	12.64	70.09	0	40.2	46.61	59.72	21.21	0	0	35.98	0	9.44	17.8	0	0.35	71.37	27.11	36.68	21.91	30.25	0	--
MSTRG.21407	34.3	28.06	37.16	30.75	34.24	22.31	33.29	37.27	32.47	11.9	19.85	30.99	3.89	4.3	5.02	3.98	5.43	4.8	4.35	5.08	4.8	8.73	10.45	7.58	541.76	450.77	590.13	439.4	448.84	312.91	479.41	581.5	447.58	167	285.76	495.2	74.84	67.94	70.04	56.24	74.78	67.69	68.21	86.45	69.98	123.25	136.4	110.14	--
MSTRG.21434	0.3	0.37	0.13	0.09	0.18	0.13	0.13	0.38	0.13	0.13	0.27	0.36	1.84	1.86	0.75	0.17	0	0.11	0.1	0.38	0.18	0.06	0	0.15	15.57	20	7	4.29	7.71	6	6	19.63	6	6	13	19	117.31	97.42	34.94	8	0	5	5.46	21.58	8.74	3	0	7	TOR1L2
MSTRG.21437	5.94	7.04	6.42	6.21	5.65	9.19	6.37	5.62	8.2	12.39	10.21	8.04	8.11	8.83	6.05	6.96	7.65	10.14	5.95	8.95	7.76	6.7	7.58	8.53	278.84	335.74	302.95	263.39	220	382.74	272.56	260.68	335.74	516.49	436.67	381.81	464.05	415	250.88	292.27	313.21	425	277	452.73	336	281	294	368	ECT4
MSTRG.21443	9.72	8.13	10.73	12.62	14.12	17.58	17.02	15.65	17.39	22.86	22.77	26.4	16.42	17.89	16.39	18.8	22.88	31.3	25.7	26.64	26.65	24.67	27.79	28.78	155.07	131.84	172.03	182.03	186.88	248.97	247.56	246.52	242.05	324.05	330.91	426.11	319.12	285.63	230.94	268.45	318.34	446.03	406.67	458.18	391.96	351.65	366.3	422.37	--
MSTRG.21463	5.71	6.15	5.65	7.13	7.41	10.05	7.87	7.18	7.34	13.47	9.63	7.8	5.87	6.56	5.19	6.81	7.38	9.37	6.91	8.26	8.98	6.13	7.71	10.83	357.43	391.11	355.73	403.57	384.79	558.62	448.95	443.56	400.83	748.78	549.33	493.61	447.54	411.11	286.93	381.56	402.88	523.58	428.94	557.19	518.22	342.59	398.5	623.52	CHD4
MSTRG.2147	0	0	0	0	0	0.08	0	0	0	0	0	0.07	2.45	2.04	0.99	1.14	0.84	0.33	0.96	0.81	1.03	0.08	0.09	0.16	0	0	0	0	0	1	0	0	0	0	0	1	41	28	12	14	10	4	13	12	13	1	1	2	--
MSTRG.21482	7.71	27.73	7.59	0.63	0.4	0.43	0.1	0.53	0.16	0.32	0.05	0.19	53.71	56.81	24.76	5.21	3.68	1.59	4.1	5.51	1.23	0.9	0.91	1.34	163.19	597	161.53	12	7	8	2	11	3	6	1	4	1385.58	1204	463	98.71	68	30	86	125.66	24	17	16	26	EXPA3
MSTRG.21527	0.88	0.78	1.13	1.64	2.21	4.53	1.44	1.87	1.73	5.97	2.99	2.23	1.69	2.6	1.79	2.44	3.32	3.71	3.14	2.64	3.24	2.59	3.54	3.83	37.19	33.48	47.89	62.55	77.29	169.63	55.45	78	63.68	223.84	115	95	86.65	109.7	66.69	92.27	122.1	139.87	131.4	119.87	126.19	97.55	123.33	148.73	ATG1C
MSTRG.21533	2.01	1.37	2.42	2.77	3.58	4.88	3.99	3.18	4.63	3.65	4.02	4.33	2.55	2.78	2.34	2.53	3.66	5.44	3.93	3.18	4.09	4.34	4.18	2.68	37.2	25.71	44.86	46.26	54.82	79.98	67.21	58.05	74.68	59.84	67.66	80.86	57.51	51.33	38.13	41.87	59.02	89.73	71.99	63.33	69.69	71.69	63.86	45.51	--
MSTRG.21554	18.66	18.74	20.04	16.44	15.1	11.42	11.5	12.34	15.68	4.14	7.67	12.45	1.42	1.36	1.78	1	2.35	2.65	1.88	1.8	1.82	2.69	2.29	1.61	355.07	362.66	383.52	282.95	238.46	193	199.45	232	260.46	70	133	239.81	33	26	30	17	39	45	35.51	37	32	45.67	36	28.26	--
MSTRG.21555	1.47	1.19	0.54	0.99	0.6	2.77	0.58	1.36	0.66	6.63	4.48	1.46	10.37	8.96	6.02	8.67	9.4	15.56	10.56	10.48	12.65	11.38	13.62	9.56	55.63	45.8	20.5	34	19	93.29	20	51	21.87	223.8	155	56	480.08	340.68	201.77	294.94	311.21	527.8	397.92	429.18	443.09	386.25	427.55	333.91	NPF8.1
MSTRG.21577	113.46	166.93	90.44	106.49	116.74	115.58	98.36	68.37	106.71	19.66	61.72	69.58	16.26	24.49	14.47	6.32	9.8	8.2	7.62	14.39	6.56	2.78	2.96	11	3395.74	5081.75	2721.76	2883.47	2900.32	3072.12	2684.3	2021.7	2787.54	522.89	1683.63	2107.21	593.16	733.9	382.76	169.34	255.94	219.3	226.24	464.4	181.19	74.32	73.19	303.02	CAX3
MSTRG.21579	4.67	5.33	5.79	5.5	5.89	7.1	6.36	6.21	7.29	8.48	9.34	8.45	11.73	12.75	9.46	8.74	9.53	12.04	8.76	12.61	12.79	12.89	15.18	13.19	153	177.57	190.86	163	160.14	206.6	190	201	208.62	247.03	279	280.26	468.74	418.56	274	256.58	272.62	352.58	285	445.64	386.6	377.69	411.21	397.75	At5g01460
MSTRG.21596	3.49	1.84	3.49	4.73	7.16	3.75	4.71	5.52	5.23	2.63	2.7	4.05	1.41	1.02	1.87	1.43	2.41	2.29	1.95	2.93	3.31	2.51	2.6	3.65	145.31	77.83	147.14	175.98	244.42	142.54	179.59	227.09	190.56	98.22	104.91	172.26	70.26	42.54	68.46	52.98	86.07	85.72	82.56	130.37	125.56	94.8	89.25	139.35	PDC4
MSTRG.21607	14.97	16.16	15.1	16.8	17.01	20.68	17.18	15.36	15.3	11.9	18.12	21.12	19.56	18.96	17.38	19.21	17.69	18.48	18.2	17.16	17.4	25.56	24.15	17.95	194	213	196.77	197	183	238	203	196.64	173	137	214	277	309	246	199	223	200	214	234	239.9	208	295.99	258.76	214	--
MSTRG.21608	204.33	202.1	196.88	126.18	128.98	126.47	125.93	138.31	104.06	145.81	120.61	108.1	165.32	154.52	128.08	87.84	78.71	74.5	80.87	94.31	76.4	84.83	99.4	73.43	2451.94	2466.66	2375.57	1369.84	1284.78	1347.85	1377.85	1639.7	1089.79	1554.95	1319	1312.62	2418	1856.77	1357.91	944	823.97	798.75	962.75	1220.48	845.63	909.71	985.97	810.76	--
MSTRG.21609	6.11	6.59	6.03	6.43	5.7	10.18	5.41	5.18	6.44	14.54	12.14	7.93	7.7	9.39	9.41	7.76	8.56	10.61	8.37	8.67	9.08	11.89	12.46	9.48	197.68	216.79	196.11	188.26	153.08	292.54	159.63	165.4	181.71	417.94	357.84	259.59	303.74	304.21	268.78	224.85	241.65	306.48	268.47	302.33	270.94	343.7	333.01	282.25	--
MSTRG.2161	1.94	0.99	3.53	4.67	5.49	4.68	6.03	3.39	6.76	5.96	4.93	6.75	0.49	0.6	0.68	0.97	1.92	3.3	1.01	2.92	2.69	1.42	2.43	3.93	29	15	53	63	68	62	82	50	88	79	67	102	9	9	9	13	25	44	15	47	37	19	30	54	MPC1
MSTRG.21618	2.13	2.06	2.51	2.25	2.54	2.94	3.02	3.03	3.05	1.73	3.26	4.4	6.47	6.77	7.13	4.25	3.94	3.33	4.43	5.34	4.91	6.65	6.44	4.75	125.29	123	148.16	119.3	123.89	153.4	161.95	176.08	156.23	90.53	174.62	261.61	462.96	398.19	369.71	223.5	201.9	174.61	258.36	337.91	265.84	349.01	312.6	256.64	ddlA
MSTRG.21627	4.28	3.91	3.42	3.91	3.53	4.95	3.37	3.4	4.2	6.44	5.35	4.8	4.98	5.26	3.06	3.3	4.11	5.74	4.82	5.42	4.34	5.85	5.46	5.19	261.86	243.3	210.41	216.22	179.04	268.72	187.66	205.14	223.93	349.83	298.31	296.74	370.98	322.21	165.56	180.58	219.18	313.54	292.26	357.44	244.85	319.57	275.89	291.87	--
MSTRG.21630	0.33	2.37	0.76	0.12	0.13	2.89	0.18	0.06	0.88	0.25	0.9	1.95	0.58	0.38	0.19	0.37	0.56	0	0.28	0.76	0.89	0	0	0.24	6	44	14	2	2	47	3	1	14	4	15	36	13	7	3	6	9	0	5	15	15	0	0	4	EXPA8
MSTRG.21648	49.64	42	50.35	79.47	66.49	42.36	55.79	67.34	61.74	58.28	58.33	64.69	227.34	301.49	600.99	698.43	599.77	317.97	680.23	408.73	489.15	261.71	295.11	575.54	704.09	605.83	718.14	1019.73	782.76	533.6	721.52	943.62	764.21	734.53	754.04	928.46	3930.19	4281.82	7530.94	8871.19	7421.35	4029.31	9571.18	6251.77	6398.97	3317.13	3459.73	7510.57	UBC28
MSTRG.21660	0.29	0.56	0.31	0.29	0.16	0.07	0.02	0.2	0.23	0.07	0.19	0.22	2.27	2.78	3.43	1.05	0.78	0.48	1.37	1.91	0.98	0.37	0.48	0.93	13	26	14	12	6	3	1	9	9	3	8	10	126	127	137.93	43	30.87	19.53	62	93.77	41	15	18	38.97	GCN5
MSTRG.21667	4.48	3.06	4.03	4.38	4.3	6.1	3.97	3.75	4.59	5.51	4.99	4.58	6.96	6.3	6.46	6.56	6.14	7.48	5.84	6.77	7.61	5.11	5.64	7.02	205.79	143	186	182	164	248.76	166.47	170	184	225	209	213	390	289.73	262.37	269.74	246	307	266	335.52	322.64	209.73	214	296.81	--
MSTRG.21668	0.67	1.43	0.91	0.28	0.05	0.28	0.18	0.38	0.53	0.14	0.05	0.25	12.31	11.12	5.76	1.54	0.48	0.51	0.67	2.59	0.45	0.14	0.2	0.82	16	35	22	6	1	6	4	9	11	3	1	6	360	267	122	33	10	11	16	67	10	3	4	18	CDKB1-2
MSTRG.21670	0.32	0.32	0.64	0.63	0.68	1.27	0.8	0.98	0.74	1.09	0.53	0.72	0.86	0.4	1.1	0.9	1.2	2.44	1.55	1.27	1.05	1.81	2.74	1.58	4	4	8	7	7	14	9	12	8	12	6	9	13	5	12	10	13	27	19	17	12	20	28	18	--
MSTRG.21674	19.01	13.5	23.48	18.42	16.01	8.57	16.01	15.27	18.87	1.63	7.78	14.48	4.03	3.4	3.01	1.97	1.53	1.5	1.28	3.5	0.99	1.74	1.03	1.71	315	227	390	276	220	126	241	249	272	24	117	242	81	56	44	29	22	22	21	62	15	26	14	26	--
MSTRG.217	5.98	4.16	6.18	6.63	7.34	3.58	5.85	5.47	6.46	2.45	4.44	6.9	1.42	1.63	3.91	3.23	4.58	2.8	3.71	3.12	4.52	4.02	5.77	3.66	131.59	93	136.77	132.02	134	70	117.41	118.93	123.96	48	89	153.53	38	36	76	63.65	88	55	81	74	91.71	79	104.88	74	kdgA
MSTRG.21714	2.96	4.28	2.75	1.4	1.56	2.69	1.66	1.7	1.95	2.28	2.45	2.37	9.9	10.44	8.32	5.22	5.67	6.09	5.98	7.37	5.46	3.66	5.16	6.26	99.01	145.79	92.51	42.57	43.28	80.06	50.68	56.25	57.06	67.74	74.93	80.2	403.01	349.14	245.59	156.23	165.31	182.28	198.17	265.71	168.49	109.61	142.78	193.04	At1g65240
MSTRG.21735	1.69	0.74	0.22	0	0.59	0.47	0.85	0	0	0.41	0.53	0.02	0.96	0	0.95	0	0	0.35	0	0	0.22	1.72	0	0	6.47	2.88	0.84	0	1.88	1.59	2.96	0	0	1.4	1.83	0.07	4.46	0	3.21	0	0	1.18	0	0	0.78	5.88	0	0	--
MSTRG.21746	20.78	16.39	24.83	28.05	33.15	46.75	27.35	23.5	31.28	43.36	41.95	31.77	25.24	27.9	29.34	35.97	42.46	38.52	33.28	35.36	37.37	38.63	47.22	37.27	202.15	162.22	242.92	246.93	267.56	403.79	242.46	225.78	265.56	374.49	371.78	312.38	299.33	271.86	252.26	313.28	360.49	334.78	321.06	370.97	335.13	335.64	379.61	333.47	--
MSTRG.21753	8.7	19.06	3.71	0.49	0.5	2.44	0.42	3.2	1.45	4.66	1.83	1.35	135.47	119.08	40.44	29.96	15.04	6.74	18.81	24.62	15.59	4.61	5.23	5.9	236.71	527.68	101.63	12	11.2	59.05	10.36	86.01	34.55	112.67	45.46	37.3	4494.76	3245.85	972.58	730.37	357.25	163.86	507.84	722.77	391.5	112.2	117.68	147.82	METK4
MSTRG.21755	1.13	0.58	1.33	2.31	2.04	4.96	2.77	1.44	1.61	2.19	2.32	1.87	3.91	3.95	9	5.81	7.06	6.84	6.1	3.95	5.37	6.86	5.07	4.52	27.5	14.23	32.44	50.74	41	106.71	61.29	34.55	33.99	47.22	51.35	45.94	115.59	95.92	192.76	126.26	149.34	148.14	146.76	103.41	120	148.6	101.65	100.89	--
MSTRG.2177	2.1	1.73	2.03	3.21	2.77	4.8	1.79	1.44	3.56	3.89	3.49	3.34	2.83	1.69	2.29	1.2	2.16	3.7	2.52	2.75	2.56	2.65	4.01	1.47	31	26	30	43	34	63	24	21	46	51	47	50	51	25	30	16	28	49	37	44	35	35	49	20	--
MSTRG.21781	9.33	7.26	10.19	13.48	11.12	10.62	14.5	10.9	14.33	11.3	9.79	12.56	12.28	13.92	19.61	18.09	23.62	19.16	21.91	19.68	20.67	14.8	21.83	21.62	91	72	100	119	90	92	129	105	122	98	87	124	146	136	169	158	201	167	212	207	186	129	176	194	--
MSTRG.2179	6	6.85	6.99	8.43	6.41	12.58	6.98	6.85	8.83	13.13	13	9.2	8.1	8.23	10.56	9.4	10.58	16	10.99	10.77	12.11	17.94	17.58	13.04	137.51	159.62	161.08	174.76	121.92	256.07	145.77	154.99	176.68	267.3	271.5	213.35	226.13	188.92	213.87	192.86	211.55	327.49	249.78	266.16	255.97	367.47	333.03	275.01	NBP35
MSTRG.21799	12.28	10.19	13.07	13.78	16.31	17.73	13.54	14.1	13.94	8.04	10.62	15.83	8.12	6.21	6.2	4.75	4.9	5.97	4.25	5.61	4.13	2.48	3.54	4.16	544.81	459.78	583.32	553.06	600.85	698.65	548	618.26	539.98	317	429.31	710.87	439.06	276.1	243.2	188.75	189.55	236.84	187.05	268.46	168.97	98.54	129.78	169.96	JKD
MSTRG.21806	9.67	8.99	9.93	11.68	11.59	18.52	12.85	9.73	11.8	17.15	18.8	15.79	24.88	22.83	21.41	26.03	26.98	29.12	27.97	25.68	24.76	35.06	38.78	24.39	184	174	190	201	183	313	223	183	196	290	326	304	577	435	360	443.63	448	495.17	528	527	434.56	596.22	610	427	S1FA
MSTRG.21828	18.83	20.4	19.08	19.06	20.35	29.37	20.94	20.21	23.5	18.78	22.82	25.01	28.67	27.22	23.48	18.63	20.1	20.42	17.02	23.57	21.93	18.56	18.24	21.22	1119.64	1233.7	1140.83	1025.17	1004.15	1550.85	1135.03	1187.36	1219.66	992.34	1236.35	1504.52	2078.01	1620.56	1233.41	992.2	1042.5	1084.79	1003.8	1511.29	1202.72	986.01	896.31	1160.89	SPAC16C9.04c
MSTRG.21834	44.04	38.23	45	70.97	77.14	148.54	97.43	90.32	88.62	124.15	118.16	110.82	57.12	57.88	47.78	72.54	78.13	108.78	79.37	85.98	93.72	94.07	100.71	90.48	1107.37	977.84	1137.91	1614.53	1610.08	3317.06	2233.74	2243.84	1944.82	2774.24	2707.89	2819.8	1750.78	1457.52	1061.5	1633.63	1714.01	2443.88	1979.99	2331.65	2173.64	2113.97	2093.34	2093.23	Os01g0834700
MSTRG.21842	19.85	19.73	22.32	30.34	30.66	36.02	31.38	31.71	34.24	45.55	41.43	31.82	46.4	46.4	47.45	60.54	63.5	59.04	57.84	64.71	74.19	43.39	50.56	72.03	793.39	802	897	1096.81	1017	1278.41	1143.47	1251.77	1194.26	1617.75	1508.96	1286.58	2260	1856.8	1675.53	2166.77	2214	2108.14	2292.99	2788.97	2734.72	1549.68	1670.24	2648.38	--
MSTRG.21853	1.39	1.96	1.38	1.44	1.15	1.76	1.81	0.53	1.99	0.98	2.19	1.37	1.64	2.77	3.34	3.1	4.08	4.57	3.85	2.82	4.52	2.43	3.89	2.64	16	23	16	15	11	18	19	6	20	10	23	16	23	32	34	32	41	47	44	35	48	25	37	28	--
MSTRG.21854	6.52	2.97	7.23	10.12	7.29	7.2	10.18	6.22	8.91	10.83	11.97	9.54	8.13	6.76	8.48	12.46	14.94	21.74	11.74	12.89	10.74	19.77	21.08	12.95	52	24.07	58	73	48.27	51	74	49	62	76.73	87	77	79	54	59.74	89	103.92	154.92	92.85	110.83	79	140.88	138.96	95	NRPB10L
MSTRG.21859	13.46	12.51	11.88	15.07	12.68	17.06	13.61	12.1	14.84	15.45	14.28	14	8.09	7.49	10.62	8.99	10.82	12.75	7.47	9.64	9.29	11.92	11.42	9.36	1239.01	1172.02	1100.37	1255.7	969.41	1395.12	1142.64	1101	1192.51	1264.24	1198.23	1304.32	908.53	690.48	864	741.03	869.18	1048.55	682.78	957.39	788.84	981.13	868.9	792.68	--
MSTRG.2191	0	0	0	0	0.47	0	0	0	0	0	0	0	0	0	0	0.22	0	0	0	0	0	0	0	0	0	0	0	0	2	0	0	0	0	0	0	0	0	0	0	1	0	0	0	0	0	0	0	0	--
MSTRG.21944	40.79	42.97	42.31	54.68	58.5	69.92	57.74	49.47	71.13	74.58	75.79	77.41	84.21	83.54	74.47	79.3	82.01	116.64	85.6	88.96	97	104.43	120.18	107.43	1061.1	1136.94	1106.66	1286.9	1263.08	1615.33	1369.43	1271.35	1614.77	1723.93	1796.89	2037.52	2670.15	2175.97	1711.39	1847.23	1861.23	2710.78	2209.07	2495.53	2327.32	2427.61	2584.14	2571.17	NAP1;2
MSTRG.21945	2.73	4.97	3.48	3.77	4.83	4.84	3.81	3.48	4.51	3.8	4.25	4.72	6.31	6.82	8.93	8.28	6.95	7.55	6.4	6.07	6.82	8.44	8.32	5.35	80	148.29	102.56	100	117.53	126	102	101	115.57	99	113.78	140.06	225.61	200.32	231.62	217.54	178	197.91	186.26	192	184.66	221.41	201.82	144.53	At2g19490
MSTRG.21952	2.16	2.64	1.81	0.96	0.1	0	0	0	0	0.1	0	0	0.78	2.07	0.69	0.1	0	0	0.17	0	0.09	0	0	0	25	31	21	10	1	0	0	0	0	1	0	0	11	24	7	1	0	0	2	0	1	0	0	0	--
MSTRG.2198	2.05	1.64	2.7	1.59	3.22	2.29	1.82	1.83	2.61	2.43	2.8	2.9	1.94	1.8	1.64	0.93	0.87	2.17	1.51	2.29	1.38	3.17	4.43	1.98	26.92	21.88	35.57	18.83	35.03	26.71	21.81	23.76	29.82	28.29	33.5	38.5	31.01	23.65	19.05	10.96	9.96	25.48	19.6	32.37	16.65	37.13	48.07	23.93	--
MSTRG.22000	5.38	4.85	5.1	6.43	6.05	10.78	7.17	5.64	6.28	10.65	10.52	8.99	8.43	9.41	7.72	8.06	10.13	12.91	9.82	10.85	12.21	9.77	13.43	12.85	114.81	105.23	109.45	124.13	107.21	204.42	139.64	118.95	117	202.02	204.71	194.19	219.5	201.13	145.65	154.17	188.71	246.35	208	249.87	240.4	186.51	237.04	252.37	COV1
MSTRG.22017	2.52	1.78	2.1	4.03	3.35	4.23	2.85	2.47	4.06	3.54	3.8	3.22	4.48	5.28	4.78	5.46	5.83	6.78	3.94	5.14	4.65	4.7	6.29	5.84	106.46	76.34	89.31	153.93	117.34	158.52	109.81	103.22	149.51	132.83	146.14	137.72	230.67	223.53	178.42	206.46	214.85	255.93	165.16	234.04	181.06	177.56	219.46	227.09	CDC27B
MSTRG.22019	4.65	1.67	4.06	5.16	1.93	2.98	4.33	1.36	1.81	3.04	7.76	1.69	2.86	1.83	3.49	5.76	1.79	1.28	2.34	1.33	1.32	3.79	5.2	0.44	71.89	26.15	63.22	72.51	24.93	41.27	61.18	21.29	25.76	42.68	110.32	27.19	54.62	30.23	48.86	83.14	24.84	17.52	36.97	22.32	19.17	54.49	67.13	6.48	--
MSTRG.22028	18.47	23.78	16.91	21.01	18.05	30.74	16.65	16.91	20.88	34.26	24.33	20.83	75.28	72.98	85.72	79.37	73.75	63.81	67.03	51.06	60.64	96.94	140.85	58.26	429	561.82	394.85	441.55	348	634.07	352.55	388.08	423.14	707.21	515.09	489.64	2131.13	1697.35	1758.92	1650.84	1494.44	1324.07	1544.4	1278.8	1299.08	2012.04	2704.11	1244.88	FBA6
MSTRG.22030	11.43	14.37	13.57	12.51	14.6	22.83	14.29	11.29	13.92	18.65	21	19.04	31.81	28.31	24.91	21.39	22.29	43.13	22.22	22.2	25.53	43.05	43.33	23.66	397.95	508.9	475.2	394.21	421.97	706.17	453.7	388.53	423.12	577.13	666.33	670.91	1350.15	987.29	766.49	667.08	677.32	1341.76	767.6	833.84	819.89	1339.62	1247.27	758.05	At3g11710
MSTRG.22040	190.18	180.95	181.77	103.88	101.6	91.03	65.16	72.07	69.29	61.7	54.57	44.72	86.15	79.8	80.67	81.13	77.06	77.13	68.84	73.96	72.66	60.09	59.89	66.6	8289.1	8021.91	7966.65	4096.24	3675.7	3523.59	2589.59	3103.18	2635.83	2389.75	2167.76	1972.38	4576.68	3483.06	3106.47	3166.87	2930.41	3003.57	2976.57	3476.4	2921.09	2340.49	2157.91	2670.87	CPR
MSTRG.22048	2.23	2.07	2.47	2.62	4.28	3.78	3.05	2.77	4.13	2.98	3.11	3.27	4.42	4.59	5.44	3.78	4.43	5.04	4.62	5.54	5	6.67	4.88	5.3	79.17	74.93	88.31	84.22	126.01	119.11	98.64	97.32	127.9	94.17	100.74	117.4	191.16	163.21	170.67	120.18	137.24	159.81	162.66	212.05	163.81	211.48	143.28	173.15	--
MSTRG.22052	0.49	0.33	0.38	0.46	0.47	0.15	0.24	0.68	0.29	0.32	0.52	0.29	4.29	5.03	6.06	6.59	6.29	4.65	5.62	4.97	7.23	3.64	3.82	7.19	15	10	12	13	12	4	7	20	8	9	14	9	161	155	163	179	169	129	174	167	208	100	97	205	--
MSTRG.22065	0.25	0.37	0	0.7	0.3	0	0.28	0.51	1.15	0	0.41	0.62	0.31	1.13	1	0.14	0.58	0	0	0.47	0.27	0.14	0	0.41	2	3	0	5	2	0	2	4	8	0	3	5	3	9	7	1	4	0	0	4	2	1	0	3	--
MSTRG.22071	10.38	9.11	8.07	8.53	7.35	6.04	10.46	9.16	8.28	5.34	6.47	9.47	1.46	2.17	1.36	1.04	1.98	2.13	1.61	1.81	1.73	1.17	1.93	2.31	234	209	183	174	137.52	121	215	204	163	107	133	216	40	49	27	21	39	43	36	44	36	23.49	36	48	--
MSTRG.22085	1.22	1.41	0.93	1.15	1.06	0.8	0.6	0.67	0.92	0.12	0.06	0.71	0.77	1.34	0.56	1.29	1.84	1.9	1.38	1.27	2.36	0.31	0.86	2.85	22	26	17	19	16	13	10	12	15	2	1	13	17	25	9	21	29	31	25	25	40	5	13	48	--
MSTRG.22132	3.47	3.14	3.86	3.52	3.61	2.36	4.26	4.82	5.11	2.8	3.34	4.87	12.82	13.42	11.9	9.71	10.4	7.74	8.36	11.71	10.53	10.66	10.73	10.86	131.46	121.19	147.08	120.81	113.56	79.28	147.22	180.36	168.93	94.17	115.38	186.67	592.1	509.07	398.3	329.4	343.78	262.06	314.29	478.61	368.09	360.94	336.04	378.52	--
MSTRG.22137	3.29	2.89	2.42	2.22	2.74	5.89	2.04	1.59	2.95	5.3	4.03	3.33	10.63	12.76	8.6	5.94	6.65	7.02	8.06	7.68	8.37	6.58	7.31	8.21	68.92	61.61	51	42.12	47.58	109.66	38.9	33	54	98.67	77	70.54	271.32	267.74	159.23	111.53	121.62	131.33	167.54	173.6	161.74	123.12	126.62	158.22	YKT61
MSTRG.22139	2.06	2.15	2.11	1.36	1.42	2.49	1.2	0.98	1.57	6.3	7.22	2.09	2.87	4.22	1.53	0.62	0.92	2.32	0.38	1.83	2.03	0.64	1.22	0.95	91.97	97.79	94.84	54.9	52.79	99.14	49	43.14	61.3	250.39	294.44	94.7	156.4	188.91	60.66	24.72	35.79	92.85	16.81	88.1	83.91	25.4	45.07	39.04	CBP60E
MSTRG.22140	0.38	0.33	0.37	0.47	0.95	1.39	0.44	0.39	0.67	1.31	1.05	0.87	1.76	1.76	1.27	1.23	1	0.86	1.14	1.34	0.8	1.04	0.73	1.38	16.22	14.51	15.94	18.18	33.76	52.59	16.97	16.59	24.96	49.85	40.82	37.54	91.89	75.29	47.95	47.09	37.15	32.88	48.56	61.64	31.68	39.81	25.88	54.42	ARR18
MSTRG.22146	17.4	20.15	30.38	20.52	19.88	28.01	20.92	14.48	20.16	34.96	34.02	21.15	47.91	41.45	36.48	49.09	49.65	75.75	51.2	41.36	48.78	103.71	101.99	39.26	135	159	237	144	128	193	148	111	136.46	241	240.54	166	453.04	322	250	341	336	525	394	346	349	718.93	654	280.24	RPL39A
MSTRG.22158	2.5	2.03	2.89	2.55	3.81	2.61	3.39	3.7	3.88	2.84	3.64	4.44	3.55	3.93	2.79	2.98	2.39	2.56	2.93	2.82	3.03	4.87	4.95	3.75	81.29	67	94.44	75	102.73	75.39	100.49	118.78	110	82	107.75	146	140.39	127.85	80	86.81	67.71	74.33	94.38	98.74	90.66	141.49	132.94	112	RMR4
MSTRG.222	0.39	0.39	0.86	1.65	1.56	3.53	1.25	1.25	1.71	2.13	1.97	1.53	1.68	2.7	2.64	2.27	2.72	4.12	1.98	2.27	2.19	2.87	2.6	1.99	33.28	33.71	73.35	126.2	110	265.52	96.35	104.57	126.38	160.45	152.2	131.45	173.05	229.17	197.73	172.41	201.31	311.46	166.16	207.06	171.3	217.08	182.22	154.79	SPT6
MSTRG.22228	4.39	4.37	4.62	3.77	3.75	7.01	3.84	5.2	3.68	5.33	4.66	4.25	3.62	3.65	2.4	2.37	2.6	3.98	2.64	3.16	3.05	4.07	3.88	2.68	89	90	94	69	63	126	71	104	65	96	86	87	89.29	74	43	43	46	72	53	69	57	73.6	65	50	HSCB
MSTRG.22229	9.07	6.18	8.93	14.58	14.15	22.55	12.72	9.93	11.6	15.38	15.08	10.93	9.1	8.71	5.69	5.75	7.48	12.57	5.99	10.55	9.95	4.76	6.69	9.45	375.51	260	371.45	546	486	829	480	406	419	565.78	568.74	457.83	459	360.81	208	213	270	464.66	246	471	379.9	176	229	360	--
MSTRG.22250	0	0.07	0	0	0	0	0	0	0	0	0	0	1.12	0.68	1.03	2.19	0.95	0.59	1.75	0.56	1.15	1.46	1.55	1.4	0	1	0	0	0	0	0	0	0	0	0	0	18	9	12	26	11	7	23	8	14	17.31	17	17	--
MSTRG.22266	2.49	4.11	2.57	0.67	0.51	0.48	0.26	1.19	0.38	0.5	0.46	0.42	1.31	0.66	0.58	0.37	1.13	0.89	0.43	1	0.46	0.37	0.74	1.53	53	89	55	13	9	9	5	25	7	9.44	9	9	34	14	11	7	21	17	9	23	9	7	13	30	SIED1
MSTRG.22288	1.57	1	1.41	1.65	1.99	3.27	1.46	1.35	1.8	2.65	3.36	2.25	1.16	1.41	0.98	1.14	1.89	3.17	3.33	1.97	1.36	5.1	6.94	2.13	20	13	18	19	21	37	17	17	20	30	39	29	18	18	11	13	21	36	42	27	16	58	73	25	--
MSTRG.22307	7.86	7.79	7.83	8.52	7.54	8.31	7.14	6.43	7.79	10.89	7.85	6.04	9.26	9.8	7.7	8.65	8.42	11.05	7.88	9.33	7.78	7.92	9.15	9.56	282.27	279.53	286.41	284.93	236.09	278.14	246.19	239.63	258.14	355.87	271.83	229.73	403.4	356.5	253.07	287.82	266.44	373.48	283.18	373.13	268.19	265.1	283.89	329.27	LIF2
MSTRG.22310	0.22	0	0	0	0	0	0	0.22	0	0	0.47	0	2.12	0.43	0	0.72	0.74	0	0	0.4	0	0	0	0	1	0	0	0	0	0	0	1	0	0	2	0	12	2	0	3	3	0	0	2	0	0	0	0	--
MSTRG.22317	0.58	0.82	0.62	1.17	0.77	2.34	1.01	0.94	1.32	1.07	1.31	0.77	4.74	4.76	8.92	5.68	5.5	3.94	4.14	3.7	3.95	6.12	5.24	3.93	42	60	45	76.05	46	149	66	67	83	68.31	86	56	415	342.6	566	365.69	345	253	295	287	261.57	393.23	311	259.83	SG1
MSTRG.22336	8.2	9.57	9.8	6.15	6.13	10.45	5.53	5.92	6.84	9.69	10.36	7.83	12.99	13.8	11.34	9.82	11.36	13.36	7.86	9.56	8.94	16.34	15.96	8.01	310.33	368.46	373.11	210.6	192.76	351.27	191.02	221.54	225.87	326.14	357.36	299.9	599.3	523.06	379.24	333.02	375.14	451.93	295.35	390.23	312.17	552.68	499.29	278.85	SRP72
MSTRG.22387	1.57	2.02	1.69	3.09	2.05	7.14	2	1.79	3.21	12.1	11.59	3.07	16.73	16.96	22.98	20.81	21.33	15.67	17.24	18.32	14.01	24.12	18.52	7.83	88.49	115.52	95.62	157.36	95.72	357.4	102.63	99.43	157.92	605.87	595.06	174.8	1148.98	956.81	1143.87	1049.75	1048.45	788.41	963.25	1112.87	728.05	1214.28	862.37	405.59	MSL10
MSTRG.22401	1.36	0.66	2.69	1.78	2.34	2.49	2.62	1.29	2.62	1.05	2.33	2.88	2.44	1.91	2.79	2.18	3.14	3.52	2.57	2.84	0.92	5.59	5.07	1.39	16	7.87	31.87	19	22.9	26	28.07	15	26.92	11	24.96	34.35	35	22.49	28.96	23	32.19	36.96	30	36	10	58.74	49.27	15	At4g33100
MSTRG.22404	9.92	9.33	9.62	7.56	7.01	9.19	6.99	7.08	6.68	10.49	8.09	6.91	23.77	23.6	18.49	14.54	15.95	13.8	13.23	13.74	10.01	12.27	13.51	10.75	413	395.14	403.02	284.79	242.44	339.83	265.37	291.26	242.67	388.32	306.94	291.38	1206.62	984.24	680.31	542.36	579.46	513.37	546.64	617.37	384.63	456.72	465.25	412.09	CBK1
MSTRG.22471	9.94	11.47	10.45	11.54	12.35	15.48	10.22	10.72	13.22	12.82	11.16	10.72	10.15	9.2	11.11	9.68	10.21	8.9	10.6	11.08	11.38	7.34	7.28	10.71	319	374	337.76	337	329.82	442	300	341	371	366	326.89	349	395	293.76	314	278	285	255	337.82	382	337.56	210	192.78	316	--
MSTRG.22490	0.17	0.34	0.34	0	0	0.58	1.52	0.35	2.78	0.39	0.57	0.51	0.43	0	0.59	0.19	1.19	1.55	0.87	0.64	0.75	0.78	2.3	1.51	1	2	2	0	0	3	8	2	14	2	3	3	3	0	3	1	6	8	5	4	4	4	11	8	--
MSTRG.22528	5.3	5.38	3.74	2.69	2.66	1.12	2.61	3.91	3.8	0.19	0.67	3	1.5	1.32	1.38	0.99	1.2	0.56	0.78	2	0.6	0.12	0.4	0.96	96	99	68	44	40	18	43	70	60	3	11	55	33	24	22	16	19	9	14	39	10	2	6	16	DAAT
MSTRG.2253	2.71	2.9	2.95	3.5	4.37	4.75	4.47	3.68	4.61	3.56	4.38	4.28	5.63	5.62	4.61	4.4	5.3	6.12	4.27	5.71	6.05	6.53	6.09	6.75	165.66	180.05	181.37	193.09	221.27	257.87	249.03	221.82	245.5	193.1	243.82	264.58	418.97	343.48	248.92	240.4	282.49	333.82	258.69	376.34	340.87	356.56	307.52	379.34	RST1
MSTRG.22540	2.45	2.6	2.57	3.33	4.21	3.04	4.65	3.86	4.29	2.99	3.24	3.77	2.86	2.95	4.13	4.22	4.75	4.04	4.82	4.76	5.25	4.23	4.41	6.41	127	137	134	156	181	140	220	198	194	138	153	198	181	153	189	196	215	187	248	266	251	196	189	306	--
MSTRG.22546	2.65	1.87	1.57	0.75	1.14	2.05	1.51	1.37	1.26	0.9	0.88	1.15	2.11	1.97	1.27	0.08	0.2	0.2	0.2	0.3	0.08	0.08	0.09	0.11	106	76	63	27	38	73	55	54	44	32	32	46.41	103	79	45	3	7	7	8	13	3	3	3	4	YUC6
MSTRG.22566	6.9	6.08	6.2	3.23	3.53	1.95	2.47	3.15	2.47	0.92	1.47	1.71	1.1	0.81	0.32	0.43	0.35	0.86	0.51	0.86	0.51	1.02	0.91	0.86	339.35	303.78	306.55	143.84	143.87	84.99	110.78	152.98	105.94	40	65.94	84.91	65.71	39.98	14	19	15	37.88	25	45.75	23	44.83	37	39	AGD14
MSTRG.2258	27.73	32.78	39.55	31.86	31.42	39.51	35.32	26.78	36.69	35.31	34.73	28.85	48.52	44.09	55.75	66.92	71.73	74.33	62.56	55.35	58.85	57.61	79.95	50.72	304	365.49	436	316	285.93	384.66	353	290	351	344	347	320	648.36	484	540	657	686	728	680.39	654.34	595	564.44	724.45	511.55	GRXC2
MSTRG.22586	0.85	1.06	1.58	1.02	1.43	2.09	0.89	0.94	1.74	2.84	1.71	1.25	2.89	2.52	2.98	1.9	2.93	3.4	2.2	1.1	2.21	4.52	3.54	2.82	23	29	42.98	25	31.93	50	22	25	41	68	42	34	94.93	68	71	46	69	82	59	32	55	109	78.82	70	RH10
MSTRG.22594	0.11	0.31	0.47	0.52	0.44	2.02	0.75	0.37	0.42	2.07	2.25	0.62	0.22	0.11	0.06	0.18	0.18	0.12	0.16	0.39	0.11	0.41	0.13	0.74	2	6	9	9	7	34	13	7	7	35	39	12	5	2	1	3	3	2	3	8	2	7	2	12.84	Copb2
MSTRG.22599	0.52	0.82	0.75	1.21	1.01	1.72	1.17	0.73	1.26	1.04	1.58	1.07	3.04	2.16	2.42	2.55	3.21	3.32	2.33	2.19	1.91	3.02	2.83	1.66	18	29	26	38	29	53	37	24.97	38	32	50	37.42	128.6	75	74	79	97	102.64	80	82	61	93.5	80.98	53	DNMT2
MSTRG.22602	0.26	0.6	0.4	0.18	0.29	0.3	0.24	0.43	0.23	0.11	0.29	0.3	2.38	1.66	1.14	0.64	0.49	0.65	0.47	0.92	0.52	0.47	0.29	0.86	13	30	19.93	8	12	13	11	21	10	5	13	14.87	143.48	82.41	50.01	28.35	21	28.76	23	49.26	23.85	21	12	39.25	TCX2
MSTRG.22670	6.13	6.47	6.78	4.72	3.6	8.51	4.65	5.41	5.77	10	7.97	6.94	15.3	15.82	14.39	12.7	14.63	14.81	12.78	16.39	12.11	17.39	15.86	10.38	290.79	312.36	323.43	202.49	141.86	358.6	201.04	253.55	238.79	421.75	344.59	333.3	885.14	752.03	603.26	539.57	605.81	627.84	601.73	838.92	529.87	737.73	622.27	453.36	RR24
MSTRG.22681	0.49	0.6	1.21	0.94	0.59	0.27	0.94	0.99	0	0	0	0.24	0	0	0	0.27	0	0	0.12	0	0	0	0	0	4	5	10	7	4	2	7	8	0	0	0	2	0	0	0	2	0	0	1	0	0	0	0	0	--
MSTRG.22719	0.63	0.96	1.4	1.91	1.98	2.61	1.68	1.1	2.43	0.75	1.89	1.94	2.86	3.25	3.33	2.3	2	2.81	2.45	2.95	2	3.51	3.18	1.66	16	25	36	44	42	59	39	27.64	54	17	44	50	89	83	75	52.63	44.6	64	62	81	47	80	67	39	ARF1
MSTRG.22723	3.72	3.6	5.1	6.81	7.3	14.44	6.57	5.69	10.48	8.29	8.97	9.02	7.63	7.49	8.98	12.35	12.77	12.75	10.97	11.29	13.49	16.17	13.83	9.13	99.31	97.84	136.87	164.47	161.93	342.53	159.95	150.24	244.34	196.7	218.47	243.77	248.45	200.26	211.81	295.4	297.65	304.2	290.58	325.07	332.28	386.01	305.36	224.27	UTR7
MSTRG.22732	0.06	0	0.42	0	0	0.07	0	0	0	1.05	0.56	0	0.12	0.17	0.33	0.07	0.29	1.35	0.06	0	0	7.54	5.29	0.09	1	0	10	0	0	1	0	0	0	22	12	0	3	4	5	1	4	28	1	0	0	129	94	2	--
MSTRG.22735	0	0	0	0.11	0.08	0.26	0.33	0.06	0.16	3.22	1.92	0.11	0.06	0.05	0.11	0.16	0.24	0.22	0.13	0.2	0.13	0.18	0.08	0.15	0	0	0	5	3	11.81	15.35	3	6	133.45	87.36	5	4	2	5	6.35	11	9.61	6.85	9.91	6	8.05	2.81	7	At3g47110
MSTRG.22737	0.03	0.23	0.03	0.38	0.28	0.16	0.31	0.23	0.36	0.71	0.6	0.37	1.27	1.17	1.46	2.3	2	3.5	2.54	2.21	2.98	3.59	3.19	3.71	0.5	4	0.5	6	4	2.5	5	4	5.5	11	9.5	6.5	27	20.5	22.5	36	30.5	54.5	44	41.5	48	56	46	59.5	--
MSTRG.22738	0.03	0.23	0.03	0.38	0.28	0.16	0.31	0.23	0.36	0.71	0.6	0.37	1.27	1.17	1.46	2.3	2	3.5	2.54	2.21	2.98	3.59	3.19	3.71	0.5	4	0.5	6	4	2.5	5	4	5.5	11	9.5	6.5	27	20.5	22.5	36	30.5	54.5	44	41.5	48	56	46	59.5	--
MSTRG.22753	6.65	5.83	7.09	6.34	7.27	9.83	8.22	6.96	7.93	8.34	7.92	7.5	9.06	9.48	9.33	7.7	8.07	9.8	7.75	9.98	10.1	9.6	10.6	8.99	222.29	200.62	240.51	195.27	204.15	294.64	253.21	231.57	236.94	251.53	242.93	259.4	370.06	317.47	274.79	233.25	237.28	296.22	262.48	366.01	314.29	290	296.79	279.78	HBS1L
MSTRG.2276	0	2.29	0.23	0.01	0	0.85	0.23	0	0.13	0	0.2	0	2.52	1.88	0.96	2.47	0	0.54	0.22	1	1.12	0.76	1.48	0	0	13.28	1.31	0.03	0	4.29	1.22	0	0.64	0	1.04	0	17.55	10.77	4.86	12.65	0	2.77	1.23	6.19	5.89	3.87	7	0	GDPDL3
MSTRG.22764	0	0	0	0	0.1	0	0	0.31	0	0	0	0	4.08	3.46	2.41	3.91	3.96	4.46	3.77	4.46	4.4	1.77	2.46	3.43	0	0	0	0	2	0	0	7	0	0	0	0	115.16	80.16	49.31	81.05	79.9	92.3	86.57	111.26	94.01	36.56	47.11	73.1	NAC098
MSTRG.22772	5.13	6.9	5.23	3.27	3.11	1.09	2.53	3.28	3.32	0.73	1.33	2.4	0.62	0.75	1.1	0.76	1.11	0.45	0.57	0.31	0.26	0.82	1.27	0.62	63.36	86.63	64.94	36.56	31.83	12	28.43	40	35.8	8	15	30	9.32	9.23	12	8.39	12	5	7	4.15	3	9	13	7	--
MSTRG.22777	1.11	1.24	1.92	0.74	1.79	0.92	1.55	1.05	1.02	0.08	0.82	2.57	0	0.07	0	0.5	0.77	0.67	0.67	0.07	0.16	1.08	1.26	0.4	15	17	26	9	20	11	19	14	12	1	10	35	0	1	0	6	9	8	9	1	2	13	14	5	AIG2LD
MSTRG.22785	0.57	1.41	1	1.11	1.21	0.97	0.47	1.3	0.33	1.29	0.63	0.71	1.41	1	0.32	0.8	1.48	1.92	1.15	1.2	0.16	0.64	2.25	0.47	4	10	7	7	7	6	3	9	2	8	4	5	12	7	2	5	9	12	8	9	1	4	13	3	TOM40-1
MSTRG.22786	1.7	2.09	1.49	2.19	2.06	2.38	2.86	1.6	2.23	2.68	2.62	2.82	4.91	4.87	5.22	3.42	4.48	3.97	2.83	4.6	3.17	4.83	4.63	2.48	44.96	56.38	39.82	52.58	45.35	55.96	69.2	41.8	51.53	63.14	63.23	75.51	158.52	129.17	122.26	81.17	103.54	93.95	74.52	131.45	77.45	114.31	101.37	60.49	PRMT6
MSTRG.22788	1.79	1.22	1.85	3.48	3.03	3.82	3.17	2.53	3.74	2.51	3.36	4.26	4.48	5.16	6.5	7.3	7.25	11.71	6.04	5.91	6.23	12.22	11.33	6.95	67.88	47.32	70.76	119.53	95.58	128.95	109.81	95.12	124.04	84.66	116.47	164.04	207.52	196.4	218.33	248.49	240.32	397.7	227.71	242.25	218.32	415.23	355.88	243.21	FKBP43
MSTRG.22800	0.03	0.09	0	0.23	0.11	0.03	0	0.09	0	0.07	0.1	0.03	2.4	2.7	2.14	2.64	3.19	2.65	2.82	3.7	4.78	0.53	1.6	3.89	1	3	0	7	3	1	0	3	0	2	3	1	98.44	91.12	63.82	79.68	93.83	79.72	94.16	134.43	148.4	16	44.54	120.41	CYP716A17
MSTRG.22802	2.33	0.43	0.14	0.16	0	0	0	0.44	0	0	0	0	0	0	0	0	0	0	0	0	0	0	0	0	16	3	1	1	0	0	0	3	0	0	0	0	0	0	0	0	0	0	0	0	0	0	0	0	--
MSTRG.22811	0.45	0.6	0.56	0.74	1.06	0.85	0.58	0.74	1.12	0.39	0.49	0.97	3.49	4.21	5.66	4.44	3.37	1.87	2.88	2.84	1.66	3.45	2.22	1.45	22	30	27.53	33	43.12	37.15	26	35.94	48	17	22	48.18	208.39	206.29	245.12	194.9	143.88	81.83	140.15	150.03	75	150.86	89.95	65.24	--
MSTRG.22831	1.6	1.16	2.26	1.3	1.82	1.99	1.75	1.45	2.21	3.87	2.4	1.99	1.54	2.66	2.38	2.16	2.31	3.01	1.95	2.02	2.82	3.38	4.57	2.19	19	14	27	14	18	21	19	17	23	41	26	24	22.41	31.68	25	23	24	32	23	26	31	36	45	24	--
MSTRG.22840	31.66	28.94	35.83	31.97	31.34	36.11	27.55	27.33	31.13	40.16	31.52	24.59	27.34	27.34	29.57	30.64	29.01	22.51	28.9	28.16	22.4	43.97	31.79	21.3	821.49	763.88	934.99	750.65	675.02	832.29	651.76	700.57	704.94	926.15	745.59	645.68	864.9	710.35	678.08	711.96	656.82	521.94	743.93	788.18	536.2	1019.7	682.02	508.55	BCAT2
MSTRG.22851	15.78	13.48	16.03	19.22	18.54	24.64	18.12	16.58	21.68	25.17	27.54	18.68	24.41	24.53	21.36	18.62	19.8	23.02	17.98	23.27	21.39	26.06	25.75	20.66	459.19	399	469	505.94	447.77	636.64	480.75	476.6	550.47	650.65	730.31	549.85	865.6	714.51	549	485.27	502.64	598.32	519	730	573.92	677.63	619.2	553.14	--
MSTRG.22857	2.96	2.46	3.52	3.72	4.15	4.9	4.21	3.97	4.11	4.43	5.53	4.85	4.44	4.06	4.17	3.69	4.79	6.15	4.01	4.41	4.48	6.08	6.18	4.44	167.35	141.41	199.54	189.82	194.38	245.58	216.46	221.48	202.28	222.32	284.72	276.86	305.66	229.34	207.96	186.54	235.73	310	224.34	268.64	233.14	306.66	288.42	230.69	PIGG
MSTRG.22860	18.1	32.98	16.63	18.24	18	21.58	17.2	16.85	19.03	4.61	11.86	20.96	26.46	21.57	12.04	15.94	14.28	10.37	11.63	17.36	13.42	6.23	9.36	13.19	380.31	704.85	351.45	346.77	313.97	402.68	329.57	349.68	348.99	86	227.12	445.69	677.66	453.77	223.57	299.86	261.78	194.62	242.51	393.26	260	117	162.61	255	PAS2
MSTRG.22867	1.12	1.5	1.11	1.61	0.86	3.08	1.43	1.03	1.43	1.79	2.71	2.57	10.35	9.39	6.2	5.44	4.22	2.27	4.47	6.62	4.11	1.31	1.88	4.48	33	45	33	43	21	81	38.52	30	37	47	73	77	373	278	162	144	109	60	131	211	112	34.66	46	122	RBK1
MSTRG.22869	4.61	4.16	4.83	5.91	5.44	5.44	5.01	5.11	5.58	2.74	3.82	4.16	4.95	4.81	4.05	3.65	4.44	5.11	3.26	4.3	4.08	2.86	3.51	3.78	338.99	310.75	357.03	392.8	331.47	354.82	335.29	370.79	357.83	178.6	255.84	309.23	443.7	353.62	263.21	239.84	284.52	335.67	237.7	340.47	276.32	187.79	213.1	255.6	igf2bp3-a
MSTRG.22870	0.51	0.44	0	0	1.23	0	0.37	0	0	0	0.41	0.56	0.16	0.26	0.74	0	0	0.51	0	0.87	0.54	0	0.45	0	6.62	5.84	0	0	13.18	0	4.34	0	0	0	4.85	7.39	2.6	3.33	8.45	0	0	5.93	0	12.08	6.42	0	4.76	0	--
MSTRG.22883	0.44	0.57	0.6	0.42	0.73	1.45	0.54	0.56	0.79	2.1	1.51	0.71	2.21	2.8	1.68	1.17	1.89	2.98	1.27	2.27	2.98	1.29	1.63	2.45	16	21	22	14	22	47	18	20	25	68	50	26	98	102	54	38	60	97	46	89	100	42	49	82	At1g19860
MSTRG.22891	0.48	0.77	0.91	0.1	0.74	0.93	0.67	0.22	0.9	0.54	0.81	0.39	8.36	4.49	3.31	3.12	1.15	0.2	1.93	2.02	3.21	0.29	0.32	0.33	11	18	21	2	14	19	14	5	18	11	17	9	233.7	103	67	64	23	4	44	50	67.83	6	6	7	NAC037
MSTRG.22894	0	0.09	0	0	0.12	0.32	0.31	0.1	0.22	0	0.31	0.09	0.16	0	0	0.32	1.43	2.36	1.35	1.51	0.93	0.32	1.16	0.94	0	1	0	0	1	3	3	1	2	0	3	1	2	0	0	3	13	22	14	17	9	3	10	9	--
MSTRG.22895	5.52	11.23	3.99	0.36	0.31	0.31	0.32	0.74	0.13	0.04	0.3	0.31	15.9	13.62	5.99	5.42	3.18	0.45	3.69	6.84	4.94	0.04	0.13	1.11	300.02	620.52	218.02	17.54	14.03	15	16	39.91	6	2	15	17	1053.18	741.14	287.47	263.61	150.6	21.74	199.07	401.06	247.38	2	5.65	55.6	KIN7G
MSTRG.22902	7.95	9.25	8.64	9.46	9.77	21.86	8.31	8.51	11.27	27.47	19.03	10.93	11.02	13.36	11.12	9.62	10.55	22.91	8.8	12.54	14.26	23.05	23.18	15.16	679.45	803.59	741.92	731.02	692.52	1658.06	646.95	718.05	840.2	2085.06	1481.64	944.47	1147.69	1143.04	839.6	736.07	786.1	1748.68	745.44	1154.86	1123.58	1759.89	1636.75	1191.89	At3g51120
MSTRG.22927	8.18	5.52	3.1	0.61	0.12	0.06	0.33	2.13	0.58	0.34	0.06	0.66	16.86	13.17	1.29	0.75	0.65	0.23	0.97	1.92	0.38	0.17	0.12	0.11	161.83	111.09	61.65	11	2	1	6	41.6	10	6	1	13.29	406.33	260.73	22.6	13.36	11.21	4	19	41	7	3	2	2	PER72
MSTRG.22938	12.68	16.43	12.73	8.24	10.56	14.83	10.54	9.43	11.95	16.17	14.18	11.54	35.75	29.17	21.51	14.6	14.41	20.55	16.42	17.25	14.77	16.66	19.97	12.56	237.52	313.14	239.88	139.67	164.16	246.81	180	174.49	195.44	269.21	242.16	218.81	816.37	547.33	356.07	244.9	235.52	343.95	305.23	348.62	255.16	278.93	309.25	216.43	PLP3B
MSTRG.22939	0.45	1.31	0.33	0.45	0.59	1.24	0.27	1.1	0.89	1.65	2.18	1.29	2.26	2.82	0.94	1.41	1	1.69	0.45	1.67	2.42	0.32	2.22	1.69	11	32.55	8	10	12	27	6	26.6	19	36	48.74	32	67.55	69.12	20.29	31	21.37	37	11	43.98	54.64	7	45	38	At2g18193
MSTRG.22944	3.86	5.34	3.21	2.75	2	1.71	3.32	3.51	2.5	1.13	2.39	3.05	17.12	15.4	10.21	8.62	8.3	4.14	7.89	11.78	7.43	2.85	3.9	6.78	179.13	251.98	149.7	115.21	76.89	70.43	140.3	161.04	101.12	46.42	100.95	143.3	968.07	715.51	418.29	358.08	336.08	171.49	363.3	589.27	317.83	118.22	149.43	289.46	tm-1
MSTRG.22984	0.45	0.33	0.5	0.55	0.81	1.19	0.86	0.73	1.21	0.63	0.73	0.5	0.46	0.72	0.51	0.37	0.96	0.69	0.9	0.41	0.54	0.37	0.61	0.97	8	6	9	9	12	19	14	13	19	10	12	9	10	13	8	6	15	11	16	8	8.86	6	9	16	--
MSTRG.22990	40.86	37.96	40.23	46.92	41.43	28.93	45.35	41.98	41.08	21.61	31.52	38.72	26.18	22.31	32.45	33.56	32.13	27.15	28.64	29.3	29.64	17.5	21.93	30.49	2259.28	2050.71	2264.48	2392.81	1896.04	1462.25	2350.53	2289.44	2009.19	1054.16	1586.73	2189.25	1166.76	860.17	920.63	1011.11	1080.57	1219.89	1057.48	1321.47	1059.32	754.55	835.16	1160.84	At3g50690
MSTRG.230	9.68	9.54	7.73	4.25	2.57	2.74	4.3	3.69	4.24	1.66	2.38	2.34	2.63	2.23	2.11	1.8	1.54	1.64	1.62	1.94	1.34	2.84	2.63	0.9	273.91	274.64	220.11	108.86	60.39	68.95	111.1	103.22	104.79	41.64	61.28	67.16	90.61	63.26	52.78	45.65	37.96	41.51	45.4	59.3	34.86	71.9	61.62	23.36	--
MSTRG.23017	16.3	22.55	15.59	6.15	7.62	7.42	4.86	7.38	8.1	3.34	2.73	6.7	2.29	3.66	9.99	3.12	1.85	18.98	3.59	4.01	7	47.62	25.13	8.2	445	626	428	152	172.65	180	121	199	193	81	68	185	76.36	100	241	76.19	44	463	97.26	118	176.31	1161.64	567	206	YPQ1
MSTRG.23037	8.37	12.82	6.7	2.66	2.65	3.49	1.8	2.91	3.17	1.09	1.97	2.85	11.91	9.22	5.07	2.34	2.02	1.5	1.72	3.06	1.69	1.68	1.43	1.09	424	660.3	341.31	122	111.44	157	83	145.82	140	49	91	145.93	735.07	467.79	227	106	89.25	68	86.56	167	79	76	60	51	At5g66560
MSTRG.23076	2.48	2.81	2.84	0.63	0.57	0.54	0.31	0.87	0.98	0	0.1	0.85	1.41	1.81	1.08	0.43	0.33	0	0.1	0.26	0	0	0	0.1	26	30	30.03	6	5	5	3	9	9	0	1	9	18	19	10	4	3	0	1	3	0	0	0	1	--
MSTRG.23081	5.41	7.92	5.41	6.32	6.92	6.47	7.4	6.91	8.32	4.12	6.24	8.45	17.25	15.74	11.91	8.8	8.6	5.1	7.77	9.51	7.66	4.61	5.5	6.58	219.39	326.89	220.6	231.9	233.02	233.23	273.57	276.94	294.56	148.59	230.56	346.81	852.72	639.6	426.88	319.87	304.34	184.71	312.9	416.19	286.71	167	184.56	245.62	CRK5
MSTRG.23088	4.92	4.09	7.58	10.13	9.32	11.44	8.24	6.92	7.55	5.8	5.68	5.54	6.79	5.64	3.78	4.94	5.48	5.01	3.91	5.6	5.19	3.01	3.94	4.62	189.62	160.34	293.34	353.06	297.81	391.16	289.49	263.44	253.65	198.6	199.36	216	318.74	217.3	128.7	170.35	184.16	172.43	149.25	232.36	184.37	103.57	125.5	163.56	At3g27390
MSTRG.2309	15.54	9.89	19.78	42.63	54.86	103.65	56.38	40.04	67.09	18.47	63.01	71.78	49.02	62.11	245.44	329.27	348.58	142.44	387.4	141	181.94	249.23	196.88	168.12	235.77	152.58	301.87	585.16	691.01	1396.79	780.02	600.17	888.52	249	871.44	1102.11	906.59	943.78	3290.52	4474.47	4614.59	1931.1	5831.75	2307.37	2546.37	3379.7	2469.41	2347.16	COR413IM1
MSTRG.23114	8.18	7.05	9.64	5.66	5.58	7.02	5.58	4.73	5.06	8.62	7.19	5.02	15.82	16.6	18.65	16.74	20.19	16.89	18.4	19.71	19.47	14.65	17.13	20.29	398.13	348.67	471.35	249.29	225.19	303.3	247.73	227.55	214.69	372.56	318.93	247.06	938.33	808.66	801.67	729.4	856.83	734.2	888.05	1034.2	873.78	637.08	688.7	908.04	AP2
MSTRG.23172	0.57	1.64	0.67	0.45	0.19	1.08	0.34	0.74	0.28	0.15	0.34	0.46	1.05	1.35	3.54	1.11	1.03	0.28	1.44	0.82	0.27	0.44	0.32	0.37	16.75	48.47	19.51	11.93	4.53	27.86	9	21.4	7	4	9.12	13.51	37.47	39.34	91.21	28.88	26.11	7.42	41.62	25.75	7.37	11.35	7.65	10.02	HLS1
MSTRG.2319	0.27	0.2	0.27	0.23	0.25	0.23	0.3	0.69	1.01	0.84	0.75	0.61	1.67	1.7	1.77	0.99	0.94	1.9	1.23	0.57	0.81	1.07	1.89	1.26	4	3	4	3	3	3	4	10	13	11	10	9	30	25	23	13	12	25	18	9	11	14	23	17	--
MSTRG.23190	0.64	0.73	1.27	0.83	1.54	0.48	1.05	0.65	1.47	0.36	0.59	2	0.35	0.43	0.72	0.48	0.73	0.6	1.29	1.19	1.74	0.84	0.9	0.46	6	7	12	7	12	4	9	6	12	3	5	19	4	4	6	4	6	5	12	12	15	7	7	4	--
MSTRG.232	4.45	3.97	5.63	7.18	5.31	5.55	6.88	5.11	5.58	2.06	2.97	4.03	3.13	3.44	3.2	2.46	1.67	2.31	2.2	3.07	2.53	1.55	1.31	1.82	201.38	182.9	255.42	291.98	197.72	221.66	281.61	226.95	218.14	82.45	122.35	182.31	171.67	154.25	127.17	98.62	65.72	92.11	98.55	147.44	105.33	62.45	48.85	75.38	CPR1
MSTRG.23212	2.64	2.41	3.11	4.84	5.07	3.89	4.83	4.7	4.53	3.06	3.88	4.69	5.54	6.45	7.17	8.86	8.81	6.64	7.07	7.6	9.2	6.67	7.77	8.68	252	234	298.53	417.51	402	330	421	443	377	260	337	453	644.66	618	605	760	734	567	670	784	812.59	568.72	613	763	STY17
MSTRG.23213	0.81	0.4	1.68	1.72	2.12	0.61	1.33	2.19	2.48	0.76	1.78	0.8	1.15	0.81	1.53	1.81	3.56	0.91	2.18	2.63	2.7	0.5	1.96	1.76	6	3	12.47	11.49	13	4	9	16	16	5	12	6	10.34	6	10	12	23	6	16	21	18.41	3.28	12	12	--
MSTRG.23224	2.18	4.06	3.3	5.28	4.46	11.69	5.16	4.78	5.87	14.42	12.37	7.2	6.15	5.71	4.87	3.52	5.47	8.3	3.63	5.52	5.69	9.47	9.75	5.09	53.9	102.02	81.98	118.07	91.45	256.43	116.09	116.7	126.43	316.58	278.35	179.98	185.04	141.33	106.31	77.83	117.8	183.22	88.99	146.98	129.56	209.03	198.98	115.58	IDH1
MSTRG.23245	0	0	0.04	0.35	0.05	0.58	0.26	0	0.05	1.47	1.1	0.16	2.82	1.74	0.99	1.95	1.32	0.93	2.16	3.62	2.52	0.4	0.88	2.45	0	0	1	8	1	13	6	0	1	33	25.29	4	86.84	44	22	44.2	29	21	54.21	98.48	58.7	9	18.29	57	MYB63
MSTRG.2325	2.22	2.06	2.05	2.91	2.9	3.07	3.14	2.19	2.95	2.47	3	3.82	3.52	3.11	4.72	3.33	3.65	5.42	3.77	3.93	3.67	5.85	5.01	4.28	80.93	76.63	75.26	95.95	87.7	99.35	104.34	79.1	94.09	80.23	99.69	141.18	156.62	113.59	152.27	108.81	116.11	176.59	136.36	154.76	123.66	190.82	151.28	143.62	MOCS3
MSTRG.23254	3.55	2.8	4.7	3.81	2.59	4.26	3.74	3.19	3.16	4.01	4.31	3.82	5.94	4.86	3.54	3.26	4.03	4.55	2.49	3.09	2.59	5.39	3.76	2.65	67.6	54.37	90.01	65.63	41	72.04	64.93	60	52.52	67.86	74.86	73.64	138	92.83	59.69	55.61	67.03	77.55	47	63.44	45.45	91.85	59.22	46.5	SCI1A
MSTRG.23283	3.93	6.97	4.66	5.09	2.38	6.55	2.04	2.5	4.87	5.93	5.73	3.87	13.5	13.03	4.91	0.4	0.81	0.41	0.93	1.41	0.47	0.44	0.34	0.08	111.47	201.14	132.89	130.65	56	165.03	52.71	70	120.62	149.46	148.2	111.08	466.93	370.2	122.93	10.14	20.11	10.5	26.16	43.27	12.2	11.25	8	2.05	SCPL35
MSTRG.23284	22.58	33.8	21.85	24.63	26.49	22.08	26.21	21.14	29.33	16.94	24.36	28.04	13.26	14.01	14.2	16.11	17.7	15.65	16.2	17.12	14.81	18.2	17.17	13.89	508.6	774.42	494.87	502.02	495.41	441.87	538.33	470.43	576.59	339.23	500.11	639.17	364.11	315.98	282.59	325	347.8	315	362	416	307.78	366.34	319.7	287.82	HEMC
MSTRG.2329	8.52	7.87	10.1	17.24	16.95	9.59	20.2	19.99	20.4	8.72	10.19	13.64	3.7	4.05	6.1	5.61	5.41	7.23	6.98	6.85	7.29	4.36	6.89	8.64	166	156	198	304	274.25	166	359	385	347	151	181	269	88	79	105	98	92	126	135	144	131	76	111	155	--
MSTRG.23294	18.46	21.64	16.85	19.72	15.91	12.74	16.68	19.26	16.96	6.34	10.78	14.28	24.45	22.3	15.81	14.54	15.92	8.97	11.98	17.62	10.8	6.51	7.11	10.86	682	813	626	659	488	418	562	703	547	208	363	534	1101	825	516	481	513	296	439	702	368	215	217	369	TCP7
MSTRG.23299	2.63	2.96	3.64	3.97	4.39	8.23	4.5	4.75	3.98	8.09	7.26	4.89	7.41	9	8.41	5.4	6.57	7.48	5.55	8.05	7.95	6.9	8.36	7.85	71.82	82.24	100	98	99.45	199.53	112	128.07	94.97	196.3	180.64	135.13	246.74	246.1	203	132.16	156.58	182.47	150.38	237	200.25	168.34	188.63	197.15	At5g49610
MSTRG.23317	4.04	2.73	2.61	4.72	4.58	5.42	4.46	3.25	4.99	2.95	4.09	3.99	5.34	5.11	5.62	5.8	6.54	6.64	5.09	6.02	7.75	6.8	5.35	6.23	138.51	95.22	90.36	146.1	131.23	165.82	138.54	109.92	148.66	89.57	127.77	138.1	223.35	175.85	170.24	177.8	194.63	203.47	172.84	221.36	244.83	207.55	150.55	196.08	UBP27
MSTRG.23322	0.37	0.21	0.56	0.75	0.38	0.6	0.08	0.37	0.53	2.45	1.4	0.4	7.17	6.57	10.77	9.56	7.17	4.14	6.65	9.77	8.39	4.02	3.48	6.05	6.89	3	11	11	5	8.29	1	6	9	32	20	8.78	155	129.33	168.13	145.87	110.64	70	118	185.54	144.54	53	43.75	102.98	--
MSTRG.23325	3.61	5.29	4.21	3.51	3.05	3.14	4.15	3.76	3.27	0.99	2.21	3.86	4.56	4.39	5.27	3.83	4.05	3.73	3.07	3.39	3.04	2.81	2.8	2.6	183.57	273.48	214.89	161.37	128.74	141.47	192.44	188.69	145.08	44.66	102.15	198.25	282.3	223.14	236.48	174.07	179.38	169.37	154.68	185.83	142.57	127.73	117.46	121.75	--
MSTRG.23340	420.12	307.25	356.36	466.84	469.03	234.14	494.96	497.57	472.21	156.72	249.53	409.78	36.92	36.11	29.29	29.86	38.79	41.55	33.84	42.71	38	30.64	33.52	38.05	16431.6	12222.7	14014.9	16518.5	15227.4	8132.97	17651.1	19225.9	16118.6	5447.13	8894.54	16217.8	1759.99	1414.14	1012.19	1045.97	1323.58	1452.07	1312.94	1801.55	1370.88	1071.08	1083.78	1369.21	ABCF5
MSTRG.2335	6.43	7.34	6.52	6.8	7.79	14.79	7.36	5.4	7.85	12.89	11.13	10.43	8.45	8.83	6.99	5.38	7.82	13.08	6.24	6.69	6.12	13.16	14.98	6.15	199	231.08	202.77	190.22	200	406.34	207.66	165	212	354.32	313.74	326.63	318.56	273.53	191	148.93	211.03	361.62	191.53	223.11	174.55	363.71	383.16	175	PYRB1
MSTRG.23371	4.87	4.27	3.85	4.8	4.34	7.3	4.67	4.26	5.42	7.65	7.53	6.26	9.97	10.43	7.77	7.49	9.31	8.72	7.96	9.39	8.79	8.53	10.19	8.94	156.38	139.56	124.33	139.5	115.74	208.35	136.66	135.35	151.99	218.42	220.51	203.38	390.26	335.45	220.44	215.55	261.09	250.43	253.86	325.28	260.44	244.95	270.71	264.25	--
MSTRG.23384	1.04	1.08	1.7	0.14	0.06	0	0.03	0.26	0	0	0.06	0.05	27.87	25.9	12.15	2.14	1.34	0.38	2.51	6.18	0.93	0.09	0.63	1.16	40	42.23	66	5	2	0	1	10	0	0	2	2	1309.41	999.65	413.71	74	45	13	96	257	33	3	20	41	SULTR2;1
MSTRG.23402	1.69	1.84	1.89	1.93	2.28	2.71	2.04	1.83	2.44	3.21	3.77	2.36	11.9	13.37	9.79	7.05	10.73	10.45	7.58	12.72	13.04	3.86	5.09	10.04	118	131	133	122	132	168	130	126	149	199	240	167	1013	935	604	441	654	652	525	958	840	241	294	645	RPV1
MSTRG.23409	0.06	0.18	0.12	0	0	0	0.35	0.06	0	0	0	0.18	0.65	1.09	1.58	2.37	1.32	1.15	2.04	1.29	0.99	0.88	1.69	1.65	1	3	2	0	0	0	3	1	0	0	0	3	13	18	23	35	19	17	25	23	15	13	23	25	--
MSTRG.23442	34.35	38.06	53.4	30.36	23.53	50.15	20.97	14.19	19.65	23.63	30.49	24.84	95.68	102.64	107.87	79.3	64.61	70.92	61.42	74.66	52.34	50.7	58.79	52.03	1072.67	1209.14	1677.01	857.78	610.07	1391.09	597.24	437.87	535.69	655.87	867.93	785.06	3642.17	3209.94	2976.49	2217.78	1760.49	1979.01	1902.82	2514.68	1507.68	1415.09	1517.62	1494.92	ATHB-5
MSTRG.23447	0	0.07	0.15	0	0	0	0	0	0	0	0	0.08	0.19	0.61	0.95	1.87	0.96	0.34	0.92	0.22	0.41	0.09	0.55	0.99	0	1	2	0	0	0	0	0	0	0	0	1	3	8	11	22	11	4	12	3.1	5	1	6	12	--
MSTRG.23454	7.61	7.36	7.84	7.95	8.78	7.89	9.75	9.2	8.62	7.22	7.95	8.75	2.89	2.58	3.08	2.42	3.23	4.1	2.39	3.09	2.78	3.77	4.07	3.67	313.93	308.73	325.06	296.71	300.6	288.84	366.63	374.8	310.34	264.61	298.57	364.99	145.23	106.32	112.12	89.22	116.15	150.88	97.66	137.28	105.79	138.95	138.62	139.38	NDC1
MSTRG.23462	10.16	11.91	11.96	12.14	11.31	22.82	12.28	10.92	14.42	22.17	22.68	17.01	21.58	21.23	14.61	12.76	15.76	22.65	13.31	17.89	16.76	23.97	27.97	18.12	506.76	604.32	599.57	547.56	468.16	1010.93	558.45	537.94	627.78	982.72	1030.66	858.53	1311.56	1060.33	643.92	569.81	685.62	1009.08	658.52	962.22	771.02	1068.32	1152.92	831.52	PSL5
MSTRG.23463	0.78	0.6	1.85	0.34	0.15	0.34	0	0	0.14	0.14	0.07	0.09	90.67	66.15	30	27.96	19.8	19.59	20.15	29.9	17.59	1.57	19.1	24.76	25.7	20	61	10	4	10	0	0	4	4	2	3	3621.08	2170.15	868.42	820.42	566.08	573.35	654.82	1056.42	531.45	46	517.29	746.45	AAP2
MSTRG.23471	0.14	0.13	0.37	0.53	0.33	0.15	0.45	0.52	0.27	0.46	0.45	0.3	0.73	0.79	1.12	0.96	0.75	0.8	1.1	0.73	0.82	1.3	2.57	0.45	4	4	11	14	8	4	12	15	7	12	12	9	26.08	23	29	25.03	19	21	32	23.02	22	34	62	12	FLCY
MSTRG.23475	1.72	2.97	1.79	1.99	1.74	4.2	2.04	1.89	2.73	29.71	41.4	2.41	4.78	5.13	1.58	2.35	3.95	4.52	2.76	5.5	4.91	2.77	3.23	3.51	73.01	128.54	76.76	76.78	61.41	158.95	79.2	79.29	101.37	1123.77	1606.02	103.59	248	218.75	59.5	89.43	146.67	171.88	116.41	252.34	192.61	105.28	113.48	137.36	AIR3
MSTRG.23476	1.04	1.36	0.57	1.27	1.39	1.43	2.28	1.87	0.93	0.91	1.77	1.14	2.37	1.38	0.78	0.9	0.93	0.39	0.93	0.43	1	0.77	0.56	1.5	9	12	5	10	10	11	18	16	7	7	14	10	25	12	6	7	7	3	8	4	8	6	4	12	--
MSTRG.23479	0.59	0.74	0.87	0.57	1.72	1.34	1.91	0.88	1.09	1.47	2.3	1.72	1.3	1.74	1.08	1.19	1.41	2.79	1.68	1.29	0.77	3.99	2.87	1.98	15	19	22	13	36	30	44	22	24	33	53	44	40	44	24	27	31	63	42	35	18	90	60	46	--
MSTRG.23485	0.09	0.37	0.38	0	0.11	0	0.1	0.19	0.11	0.11	0.1	0.47	2.34	2.09	1.5	0.85	1.96	0.21	1.24	0.97	0.41	0.96	0.69	0.41	1	4	4	0	1	0	1	2	1	1	1	5	30	22	14	8	18	2	13	11	4	9	6	4	--
MSTRG.23504	3.74	3.36	3.48	4.19	3.97	6.39	3.94	4.28	4.91	6.69	5.25	4.33	4	4.38	3.71	4.18	3.86	6.22	3.09	4.27	4.13	4.68	5.39	4.11	133.72	121.94	125.17	135.27	117.71	202.69	128.23	151	153.01	212.48	170.77	156.47	174.36	156.76	117.1	133.77	120.38	198.59	109.45	164.39	136	149.52	159.06	135	GONST1
MSTRG.23519	0.27	0.07	0.57	4.16	4.2	6.55	5.72	2.5	5.75	2.51	4.77	5.37	1.44	1.5	2.93	3.37	4.35	6.33	3.1	1.88	3.26	5.43	5.03	2.14	8.42	2.11	17.67	115.6	107	178.49	160.06	75.82	153.88	68.33	133.39	166.82	53.91	46	79.47	92.54	116.36	173.62	94.37	62.07	92.2	148.89	127.65	60.29	ADH
MSTRG.23524	0	0	0	0.24	0	0.51	0.12	0	0.12	1.56	0	0	0.09	0.11	0.12	4.49	6.24	4.3	6.03	2.28	6.13	0.48	4.26	5.34	0	0	0	2	0	4.24	1	0	1	13	0	0	1	1	1	37.7	51	36	56	23	53	4	33	46	--
MSTRG.23542	12.76	13.8	13.8	16.57	13.27	12.83	13.84	12.57	13.63	8.12	11.64	13.78	48.43	46.33	35.86	23.09	23.55	27.7	20.27	31.26	20.45	24.39	24.53	19.2	643.74	707.87	700.21	756.35	555.59	574.81	636.53	626.68	600.02	364	535.18	703.66	2977.9	2340.41	1598.24	1043.05	1036.29	1248.27	1014.32	1700.46	951.3	1099.65	1022.71	891.33	BHLH143
MSTRG.23544	53.78	53.27	68.11	94.57	91.39	141.49	99.14	78.21	108.54	149.6	144.57	118.92	130.82	109.01	88.07	79.31	93.75	108.23	81.27	97.22	93.64	133.29	134.07	79.35	567.07	571.29	722.15	902.12	799.94	1324.94	953.17	814.77	998.89	1401.82	1389.3	1268.82	1681.4	1151.02	820.44	748.93	862.47	1019.58	850.18	1105.5	910.68	1255.97	1168.5	769.84	FKBP12
MSTRG.2355	8.13	12.2	9.68	9.87	12.27	26.25	10.67	11.75	13.2	28.54	20.68	13.4	29.38	28.36	17.49	19.74	19.66	26.79	21.07	23.61	23.42	25.69	35.34	24.37	91	138.97	108.91	100	114	261	108.92	130	129	283.96	211	151.85	400.93	317.89	173	197.91	192	267.94	234	284.98	241.84	257	327	251	VHA-e1
MSTRG.23561	6.68	6.01	7.13	4.89	5.56	0.42	4.28	6.8	3.57	0.25	1.65	3.34	0.68	0.75	0.38	0	0	0	0	0.24	0.04	0	0.09	0.12	178	163	191	118	123	10	104	179	83	6	40	90	22	20	9	0	0	0	0	7	1	0	2	3	--
MSTRG.23564	2.79	1.83	1.48	2.67	2.91	3.77	4.29	3.01	2.35	3.35	1.84	3.13	1.37	2.04	1.05	1.87	1.49	2.08	3.75	1.55	2.83	2.5	2.48	2.43	15	10	8	13	13	18	21	16	11	16	9	17	9	11	5	9	7	10	20	9	14	12	11	12	--
MSTRG.23570	5.82	7.51	7.49	6.64	6.43	14.09	6.06	6.32	6.99	8.72	8.94	8.54	10.4	9.21	9.29	9.27	9.41	13.81	8.79	7.97	8.65	16.5	16.08	9.16	154.61	203	200.28	159.62	142	332.7	146.89	166	162.17	205.99	216.69	229.61	337	245.27	218.31	220.79	218.25	327.98	231.75	228.64	212.01	391.96	353.43	224.15	NFD3
MSTRG.23571	11.15	11.88	10.87	12.08	11.64	16.97	13.26	13.27	14.28	15.78	16.21	16.11	21.89	21.78	17.17	14.45	16.25	21.09	15.08	18.53	15.79	18.98	19.74	18.27	593.1	642.79	581.26	581.12	513.88	801.78	643.03	697.53	662.74	745.79	785.54	867	1419.2	1159.94	806.86	688.08	754.11	1001.97	795.68	1062.73	774.42	902.17	868.05	894.2	DRP3A
MSTRG.23576	2.41	3.32	1.9	1	0.72	1.06	0.69	4.69	1.18	0.04	0.76	1.67	0.1	0.09	0.18	0	0.04	0.14	0	0	0.07	0.04	0.08	0	77	108	61	29	19	30	20	148	33	1	22	54	4	3	5	0	1	4	0	0	2	1	2	0	TPS9
MSTRG.23579	0.5	1.55	0.18	0.1	0.11	0.1	0.1	0.05	0	0	0	0.25	9.68	11.69	6.37	4.21	3.83	2.33	1.49	4.5	3.64	0.87	2.1	1.14	6	17	2	1	1	1	1	1	0	0	0	4	180	165	73	47	44	33	20	66	45	11	20	17	--
MSTRG.23581	8.48	5.24	7.54	3.59	3.26	15.4	1.68	2.15	1.81	30.17	14.91	1.25	9.22	7.35	3.98	8.57	7.55	35.06	9.14	10.59	9.15	11.36	12.5	5.74	188	118	168	72	60	303	34	47	35	594	301	28	249	163	78	170	146	694	201	253	187	225	229	117	MIP1A
MSTRG.23599	47.09	54.65	63.25	44.33	39.74	36.67	43.75	45.05	37.25	104.33	66.96	42.16	166.89	181.31	243.37	230.43	223.78	122.5	209.07	192.98	154.32	70.07	110.8	142.64	1528.32	1803.97	2064.02	1301.64	1070.44	1056.89	1294.47	1444.51	1055.14	3009.02	1980.39	1384.44	6601.88	5892.29	6978.15	6697.2	6336.05	3551.88	6731.25	6754.24	4619.36	2032.23	2972.26	4259.25	UBI11
MSTRG.23600	1.17	1.53	1.26	1.38	0.62	0.69	0.74	1.02	0.31	2.28	1.5	0.58	1.16	2.23	3.13	3.49	2.85	2.99	2.34	2.26	1.11	1.04	3.18	1.32	12.02	15.99	13.01	12.82	5.29	6.28	6.9	10.36	2.75	20.82	14.08	5.99	14.58	23	28.45	32.11	25.55	27.46	23.91	25.05	10.51	9.55	27	12.53	UBI11
MSTRG.2362	0	0	0.65	0.86	1.1	0.29	1.43	0.13	0.45	0.44	0.43	0.39	0	0	0	0	0	0	0	0	0	0	0	0	0	0	5	6	7	2	10	1	3	3	3	3	0	0	0	0	0	0	0	0	0	0	0	0	HMT-1
MSTRG.2363	7.18	7.91	7.36	8.62	9.38	16.33	9.07	8.87	9.49	14.72	11.31	10.83	42.71	40.83	42.42	32.07	29.82	18.05	27.64	26.1	26.57	20.86	21.01	25.31	213	238.75	219.47	231.3	230.97	430.31	245.33	259.96	245.68	387.98	305.91	325.26	1544.5	1213.04	1111.8	852.13	771.91	478.44	813.41	835.07	726.94	552.99	515.14	690.85	--
MSTRG.23646	166.84	143.85	179.44	156.65	161.22	101.74	140.53	140.9	152.33	73.56	88.75	132.81	64.03	61.02	76.65	87.14	94.45	89.53	82.23	82.33	78.54	63.15	69.69	81.4	3978.35	3488.89	4302.32	3379.27	3190.96	2154.54	3055.37	3319.29	3170.14	1558.86	1928.69	3204.51	1860.87	1456.97	1614.83	1860.82	1964.82	1907.46	1945.18	2117.23	1727.29	1345.61	1373.68	1785.95	BBX25
MSTRG.23649	5.1	5.06	4.08	3.85	4.65	13.91	4.02	4.58	4.64	26.02	10.11	5.59	4.26	3.94	3.27	2.92	3.39	6.17	4.57	3.73	3.13	1.81	3.93	4.02	120.18	121.27	96.65	82	90.91	291.18	86.33	106.72	95.37	544.9	217.16	133.28	122.34	93	68	61.52	69.61	129.93	106.75	94.67	68	38.22	76.63	87.12	--
MSTRG.23657	14.61	12.96	14.15	11.12	13.45	7.5	10.92	10.04	11.16	4.17	8.03	12.31	14.42	14.05	13.5	9.74	12.24	8.08	12.23	12.17	10.06	11.26	13.77	9.32	435.83	392.98	424.31	299.9	333.02	198.67	296.8	295.76	290.5	110.49	218.28	371.37	524.06	419.63	355.67	260.1	318.48	215.2	361.77	391.44	276.83	300	339.32	255.86	CRT3
MSTRG.23659	5.47	4.99	5.01	5.23	4.79	5.84	7.38	5.83	5.39	5.19	5.82	7	5.39	5.13	5.36	4.39	4.4	4.52	3.38	3.83	3.37	4.58	4.05	3.41	175.97	163.32	162.03	152.27	127.8	166.73	216.42	185.22	151.42	148.31	170.62	227.69	211.47	165.24	152.38	126.49	123.44	129.84	107.81	132.88	100	131.65	107.69	100.97	TGD2
MSTRG.23663	0.89	2.22	0.92	0.64	0.66	0.39	0.49	0.8	0.27	0.46	0.38	0.47	9.07	10.57	8.72	6.73	7.77	2.26	5.35	8.7	5.98	1.49	2.61	4.13	26	66	27	17	16	10	13	23	7	12	10	14	323	309	225	176	198	59	155	274	161	39	63	111	--
MSTRG.23664	0	0.16	0.04	0.04	0.05	0	0	0	0	1.49	0.53	0	0.1	0.16	0.23	0.06	0	0.04	0.09	0.08	0.13	0	0.05	0.39	0	4	1	1	1	0	0	0	0	33	12	0	3.12	4.07	5	1.43	0	1	2.11	2.2	3.07	0	1	9	UGT85A23
MSTRG.23672	3.5	4.41	2.37	3.16	3.61	3.36	1.79	2.67	3.39	2.72	3.35	3.65	10.34	10.36	10.09	6.63	7.69	8.65	6.59	7.76	7.87	9.76	7.63	5.71	111.59	143.18	76.12	91.14	95.6	95.13	52.08	83.92	94.36	76.94	97.43	117.81	401.83	330.88	284.36	189.49	214.2	246.56	208.75	266.89	231.51	278.48	201.09	167.76	At1g61900
MSTRG.23715	0.7	0.17	0.17	0	1.89	0	0.19	0.18	0.4	0.59	0	0.34	0	0	0	0	0.4	0	0	0	0.38	0	0.21	0.19	4	1	1	0	9	0	1	1	2	3	0	2	0	0	0	0	2	0	0	0	2	0	1	1	--
MSTRG.23719	3.1	5.57	2.72	1.83	1.72	0.58	1.4	2.46	2.29	0.25	1.21	1.81	12.95	12.66	8.26	3.39	3.9	1.06	2.37	4.21	1.97	2.39	2.01	1.38	192.69	352.95	170.06	103.25	88.87	31.9	79.41	151.4	124.63	13.57	68.88	114.11	982.8	789.17	454.11	188.89	211.55	58.86	146.1	282.34	113.05	132.9	103.51	78.99	FH1
MSTRG.23734	0.63	0.56	1	0.71	0.43	0.55	0.72	0.39	0.7	4.65	7.46	0.57	0.37	0.27	0.18	0.21	0.06	0.29	0.23	0.32	0.21	0.1	0.21	0.28	36	33	58	37	20.46	28	37.79	22	35	237.7	391.55	33	26	15.64	9	11	3	15	13	20	11	5	10	15	ROQ1
MSTRG.23764	1.94	2.91	2.97	4.67	4.24	5.39	4.69	3.67	4.95	2.33	5.27	6.06	6.54	7.38	9.25	7.61	9.64	10.38	8.3	8.56	8.89	12.44	12.5	8.78	75.12	112.68	113.24	159.47	132.42	181.05	164.19	137.88	162.96	80.34	184.53	230.96	302.48	282.6	309.67	258.51	318.68	352.3	318.29	352.75	314.68	422.77	391.12	308.79	FKBP43
MSTRG.23767	1.08	1.93	0.88	1.26	0.92	0.5	1.11	0.95	1.6	0.36	0.49	1.82	8.32	8.17	7.02	3.18	3.05	2.98	2.43	4.11	2.54	4.82	3.22	2.81	17	31	14	18	12	7	16	14.82	22	5	7	29	160	129.15	97.92	45	42	42	38	69.9	37	68	42	40.86	HMGB7
MSTRG.23773	0.72	0.53	0.96	0.6	0.75	1.74	1.39	0.35	0.74	6.18	9.36	0.49	0.22	0.15	0.03	0.03	0.2	0.28	0.1	0.14	0.05	1.14	0.72	0	28.94	21.76	38.75	21.93	24.89	61.84	50.68	14	25.91	220.33	342.26	20	11	6	1	1	7	10	4	6	2	41	24	0	OSCBPY
MSTRG.23775	0.03	0	0	0.19	0	0.03	0.03	0	0.03	0.16	0.03	0.03	1.93	1.72	2.29	2.39	2.65	1.97	3.29	3.8	3.63	0.42	1.39	1.89	1	0	0	6	0	1	1	0	1	5	1	1	80.56	58.88	69.18	73.32	79.17	60.28	111.84	140.57	114.6	13	39.46	59.59	CYP716A15
MSTRG.23776	2.11	1.88	2.22	3.18	2.31	3.27	1.98	1.59	1.99	4.66	4.31	1.35	14.07	13.32	11.97	9.53	12.74	15.25	9.06	11.87	12.26	9.84	9.77	10.49	88.64	80.37	94.04	121	80.63	122	76	66	73	174	165	57.53	721.08	560.6	444.63	358.77	467.15	572.62	378	538.12	475.18	369.58	339.63	405.69	BAS
MSTRG.23787	0.6	0.87	0.41	1.6	0.67	1.63	1.43	1.24	2.25	1.72	1.22	1.85	0.41	0.64	0.22	1.02	0.84	0.61	0.47	1.01	1.87	0.41	0.51	1.29	8.56	12.67	5.85	20.69	8	20.64	18.65	17.49	28.04	21.83	15.85	26.81	7.13	9.21	2.84	13.05	10.44	7.78	6.69	15.49	24.63	5.21	6.05	16.93	--
MSTRG.238	0.71	2.22	0.52	0.47	0.17	0.16	0.05	0.48	0.22	0.05	0.05	0.23	7.19	10.44	3.38	3.44	2.61	1.33	1.63	3.64	1.54	0.32	0.11	1.08	15	47.57	11	9	3	3	1	10	4	1	1	5	184.68	220.37	63	64.84	48	25	34	82.73	30	6	2	21	SOT15
MSTRG.23804	3.77	2.53	4.26	3.12	4.02	2.8	3.85	2.77	2.65	3.66	2.54	2.71	6.01	5.16	4.56	4.78	4.32	4.99	4.4	5.24	3.99	3.93	4.87	3.17	44	30	50	33	39	29	41	32	27	38	27	32	85.59	60.32	47	50	44	52	51	66	43	41	47	34	--
MSTRG.2381	5.41	5.93	6	10.63	9.61	10.4	10.2	9.9	11.35	8	10.18	10.86	13.6	14.62	14.92	13.2	12.86	13.06	12.41	17.66	15.14	12.81	13.75	16.07	280.56	312.82	312.95	498.61	413.69	478.92	482.27	506.77	513.29	368.63	481.19	569.78	859.34	758.96	683.45	612.58	581.66	604.89	638.3	987.5	723.91	593.29	589.26	766.54	AGDP1
MSTRG.23811	5.58	5.2	5.51	7.14	6.24	7.32	6.66	6.34	7.68	5.23	6.07	7.91	9.74	10.71	10.31	9.94	9.6	10.93	10.38	9.74	8.46	11.33	11.42	9.22	229.4	217.41	227.78	265.66	213	267.08	249.66	257.5	275.72	191.11	227.57	328.97	487.89	440.86	374.62	365.97	344.26	401.45	423.34	431.95	320.93	416.29	387.94	348.64	At3g49725
MSTRG.23813	24.86	24.29	27.54	20.68	20.4	19.97	20.59	19.25	19.8	26.08	22.43	19.09	23.53	21.24	21.85	20.73	22.49	16.68	18.99	21.77	16.55	34.99	26.6	17.72	732.51	728.12	816.01	551.35	498.98	522.71	553.24	560.43	509.06	682.85	602.41	569.32	845.1	626.65	568.92	547.04	578.18	439.06	555.07	691.82	449.8	921.3	647.98	480.45	BCAT2
MSTRG.23861	14.27	12.06	12.64	18.02	16.11	15.16	13.78	20.53	13.73	15.93	13.41	21.51	22.65	24.7	26.11	20.04	20.92	16.56	17.57	16.86	25.98	13.98	17.57	25.39	213.19	183.35	189.85	243.64	199.86	201.22	187.71	303.1	179.01	211.59	182.63	325.22	412.58	369.51	344.66	268.15	272.74	221.04	260.44	271.7	358	186.74	217	349.08	HTR4
MSTRG.23874	5.05	3.4	6.15	4.22	5.67	5.61	6.7	5.35	4.88	5.3	6.56	5.74	4.47	5.69	5.92	5.86	5.39	5.42	5.15	5.71	6.92	5.8	6.33	5.58	105.21	72	128.78	79.55	98	103.75	127.18	110	88.71	98	124.44	121	113.58	118.65	109	109.34	98	100.85	106.44	128.29	133	108	109	107	--
MSTRG.23928	23.98	31.18	29.84	5.13	4.38	0.09	4.58	5.95	0.89	0.17	0.17	0.46	18.21	30.43	43.6	6.39	4.26	4.5	3.43	4.81	3.86	0.52	1.4	1.51	310	410	387.91	60	47	1	54	76	10	2	2	6	287	394	498	74	48	52	44	67	46	6	15	18	RL3
MSTRG.23931	0.08	0.35	0.2	0.31	0.21	0.03	0.41	0.38	0.55	0.2	0.36	0.5	2.48	2.56	2.11	1.97	2.65	1.07	2.49	2.36	1.75	0.99	1.43	1.97	3	14	8	11	7	1	15	15	19	7	13	20	120	102	74	70	92	38	98	101	64	35	47	72	ZHD6
MSTRG.23946	367.16	238.83	374	344.2	380.43	234.21	305.27	271.92	286.4	107.05	179.99	191.51	248.31	242.51	329.94	347.82	380.69	371.06	351.48	344.81	393.55	451.65	377.63	359.81	9528.08	6304	9759.3	8080.72	8194.75	5397.87	7223.08	6971.39	6486.56	2468.75	4257	5029	7854.45	6301.85	7564.73	8083.37	8618.86	8603.38	9048.76	9649.87	9419.93	10474.4	8100.44	8591.02	--
MSTRG.23947	0	0	0	0	0	0	0.22	0.19	0.21	0	0	0	0.29	0	0	0.38	0	0.19	0	0	0.57	0	0.82	0	0	0	0	0	0	0	4.88	4.56	4.38	0	0	0	8.64	0	0	8.26	0	4.13	0	0	12.8	0	16.51	0	--
MSTRG.23952	0.41	0.41	0.57	1.46	1.99	1.39	0.63	0.92	1.51	1.11	0.54	0.24	0.74	0.49	0.56	1.2	1.23	1.11	0.42	0.76	0.64	1.11	1.4	0.9	5	5	7	16	20	15	7	11	16	12	6	3	11	6	6	13	13	12	5	10	7.14	12	14	10	--
MSTRG.23953	0.51	1.06	0.52	0.31	0.53	0.82	0.27	0.7	0.61	0.88	0.72	0.91	6	5.08	5.92	3.69	3.57	3.26	3.48	4.11	3.74	6.01	4.34	4.21	21.87	45.73	22.4	12.1	18.63	31.16	10.52	29.47	22.83	33.23	27.84	39.34	311.47	216.66	223.04	140.85	132.53	124.12	147.29	188.82	146.81	228.97	152.8	165.08	DDM1
MSTRG.23975	14.73	15.32	14.66	18.79	21.56	37.34	20.5	19.55	23.4	39.96	33.67	27.07	35.68	39.67	35.26	28.99	29.69	35.92	30.49	31.77	34.89	35.3	36.39	38.38	511.71	541.18	511.92	590.4	621.52	1151.56	649.16	670.63	709.22	1233.36	1065.7	951.33	1510.44	1379.66	1081.88	901.78	899.57	1114.58	1050.51	1189.99	1117.48	1095.58	1044.58	1226.27	APP1
MSTRG.23976	15.27	17.42	19.89	18.52	18.46	32.11	14.76	18.15	20.66	15.98	18.21	25.13	20.08	22.1	18.18	21.33	25.31	17.62	18.5	17.02	21.74	17.62	20.47	19.95	287	333	376	315	288	536	253	337	339	267	312	478	460	416	302	359	415	296	345	345	377	296	318	345	--
MSTRG.2398	4.14	4.2	3.98	5.35	5.08	6.21	6.02	4.65	4.15	3.37	5.18	4.6	2.94	2.73	3.16	4.01	4.05	4.41	3.98	3.74	5.01	4.81	4.16	3.74	139.69	144	135	163	142	185.99	185	155	122	100.88	159	156.74	121	91.99	94	121	119	132.83	132.94	135.82	155.81	145	116	115.99	rsmB
MSTRG.23998	1.05	1.65	0.76	0.31	0.44	1.29	0.32	0.93	0.65	0.33	0.72	1.06	14.39	12.71	8.77	6.94	4.97	2.69	3.59	8.25	4.17	1.37	1.94	3.19	39.64	63.6	29	10.5	13.78	43.21	11	34.61	21.63	11	25	40.55	663.9	481.44	293.11	235.06	164.02	91	134.96	336.69	145.66	46.26	60.75	111	--
MSTRG.24025	5.62	4.17	4.99	6.34	7.14	8.32	6.76	6.48	8.41	7.01	6.64	8.03	8.61	10.43	9.88	9.93	8.55	10.67	8.56	9.28	11.21	9.03	9.41	10.7	159.67	124	145.68	163.94	169.23	209.18	176	183.7	212	178	178	234.25	304.39	301.29	247.9	255.46	219.9	272.89	247	290	299.91	232.91	223.39	283.63	NUP58
MSTRG.24030	0	0	0	0	0	0	0	0	0	0	0	0	0.38	0.23	1.81	0.13	0.13	0.13	0.58	0.11	0	0.26	0.28	0.12	0	0	0	0	0	0	0	0	0	0	0	0	4	2	14	1	1	1	5	1	0	2	2	1	--
MSTRG.24038	0.16	0.38	0.39	0.17	0.09	0.44	0.86	0	0.45	1.41	0.09	0.54	1.09	1.17	0.44	0.61	0.63	0.61	1.18	1.23	2.37	0.7	0.47	1.36	2	5	5	2	1	5	10	0	5	16	1	7	17	15	5	7	7	7	15	17	28	8	5	16	--
MSTRG.2404	3.4	4.09	2.92	4.26	3.8	6.44	3.81	5.53	5.01	6.55	4.56	4.99	7.21	7.92	5.6	5.7	5.56	4.89	5.64	6.74	5.83	5.23	5.02	6.43	95	116	82	107.48	88	159.47	97	152.45	122	162.53	116	141	245.25	221.22	138	142.47	135.25	122	156	202.92	150	130.47	115.75	165	AIM32
MSTRG.24042	2.4	1.33	2.49	0.35	0.13	0.47	0.23	0.21	0.36	0	0	0.1	0.94	0.21	1.06	0.82	0	0	0.42	0	0.11	0.58	0	0	23	13	23.97	3	1	4	2	2	3	0	0	1	11	2	9	7	0	0	4	0	1	5	0	0	--
MSTRG.24044	0.49	0.92	0.46	0.29	0.22	0.23	0	0.16	0.36	0.05	0.12	0	5.01	6.24	4.46	2.25	2.54	1.47	2	2.25	1.11	2.32	1.8	0.67	10.75	20.54	10.18	5.86	4.02	4.53	0	3.44	7	1	2.34	0	134.31	137.48	86.56	44.3	48.81	28.86	43.65	53.24	22.45	45.5	32.73	13.54	CYP40
MSTRG.24049	9.93	8.65	12.63	13.48	15.52	23.47	13.05	8.92	14.22	17.78	17.72	12.85	8.48	8.57	11.88	12.57	11.47	19.7	13.41	10.08	12.23	24.82	22.72	13.07	233.6	207	299	287	303.11	490.6	280	207.51	292	371.78	380.19	306	243.16	202	247	265	235.45	414.19	313	255.95	265.46	521.93	442	283	At3g50520
MSTRG.2405	23.25	20.8	21.53	18.38	18.72	22.65	17.49	20.13	19.2	21.45	24.66	19.01	25.99	24.63	28.65	17.36	18.13	18.04	15.63	21.69	18.57	13.14	14.9	16.52	530.7	482.78	494	379.53	354.73	459	364	453.97	382.47	435	513	439	723	562.82	577.76	354.82	361	367.84	354	533.85	391	268	281	347	SFH1
MSTRG.2406	2.73	2.79	2.28	5.55	4.71	4.54	4.4	4.28	4.71	4.36	4.82	5.31	7.04	7.57	6.26	5.14	7.94	10.14	6.57	5.93	6.36	12	12.22	6.86	69.61	72.34	58.28	128	99.64	102.65	102.2	107.72	104.6	98.68	112	136.83	218.45	193.06	140.78	117.18	176.34	230.85	165.92	162.93	149.48	273.15	257.36	160.88	POLR1C
MSTRG.24068	19.84	16.94	18.79	20.92	19.31	29.55	21.64	21.09	25.7	36.03	30.94	29.55	33.19	35.71	26.12	26.44	28.44	33.87	27.25	36.4	34.02	30.11	34.72	44.11	634.68	551.15	604.41	605.49	512.64	839.37	631.09	666.37	717.51	1024.4	901.92	956.58	1294.29	1143.92	738.15	757.38	793.73	968	864.72	1255.9	1003.75	860.79	918.19	1298.23	SPBC660.15
MSTRG.2407	2.45	3.15	3.03	5.58	5.12	6.35	5.16	3.96	4.68	4.77	7.27	5.95	14.49	16.42	16.68	12.49	13.92	24.74	12.84	13.65	12	30.83	26.47	10.74	87.3	114.12	108.52	179.82	151.28	200.94	167.61	139.4	145.43	150.9	236.02	214.49	629.03	585.73	524.73	398.25	432.46	787.09	453.57	524.38	394.07	981.17	779.13	352.03	NOP2B
MSTRG.24102	2.34	1.8	3.12	1.78	2.02	1.97	4.09	2.07	2.43	2.22	2.24	2.09	1.32	0.8	0.41	1.22	1.42	1.88	1.77	1.76	1.11	2.37	3.09	1.11	32	25	43	22	23	24	51	28	29	27	28	29	22	11	5	15	17	23	24	26	14	29	35	14	MRG1
MSTRG.24106	7.8	7.2	8.11	13.97	12.9	10.66	14.32	12.8	14.64	12.97	15.15	13.83	17.28	16.79	14.24	13.93	15.3	16.56	15.03	17.6	15.81	14.99	16.72	17.3	312.68	293.71	327.07	506.53	429.19	379.36	523.49	507.11	512.34	462.1	553.62	560.96	844.51	673.83	504.32	500.03	535.14	593.2	597.92	760.97	584.48	536.96	554.16	638.02	HOS15
MSTRG.24117	5.04	19.22	4.14	0.2	0.11	0	0.1	0.9	0.71	0.3	0	1.49	19.79	23.06	8.81	2.17	2.13	1.58	1.96	2.54	1.34	1.39	1.18	1.44	57	221	47	2	1	0	1	10	7	3	0	17	272.6	261	88	22	21	16	22	31	14	14	11	15	--
MSTRG.24154	0.14	2.44	0.19	0.16	0	0.05	0	0.1	0.44	0	0	0.1	8.15	9.15	2.5	0.32	0.17	0.22	0.1	0.89	0.31	0.11	0	0.05	3	51.58	4	3	0	1	0	2	8	0	0	2	206.15	190	45.9	6	3	4	2	20	6	2	0	1	--
MSTRG.24161	6.07	6.16	4.97	5.62	5.83	9.86	5.81	6.74	7.65	15.59	16.58	6.99	6.53	6.4	6.1	5.17	7.15	8.96	5.93	8.49	8.92	9.02	8.11	10.31	293.43	302.66	241.42	245.6	233.73	422.97	255.86	321.6	322.67	669.15	730.2	341.55	384.7	309.83	260.54	223.87	301.17	386.62	284.11	442.28	397.24	389.47	324.02	458.2	IRE1A
MSTRG.24193	39.38	36.62	44.55	46.71	40.52	57.11	42.56	32.29	40.99	75.08	72.24	47.68	91.27	89.49	110.73	95.72	102.92	156.43	100.74	91.66	90.24	177.92	185.98	90.75	1812.96	1714.8	2062.24	1945.16	1548.28	2334.81	1786.43	1468.31	1646.7	3071.59	3030.84	2220.95	5121.06	4125.06	4503.59	3946.22	4133.32	6433.52	4600.77	4550.53	3831.48	7319.17	7076.76	3843.46	LOS1
MSTRG.24201	0.11	0.08	0	0.25	0.09	0.43	0.08	0.04	0.09	0.9	0.83	0.15	2.17	1.64	0.26	1.61	1.36	0.85	1.76	2.64	1.96	0.17	0.26	2.57	3	2	0	6	2	10	2	1	2	21	19.71	4	69.16	43	6	37.8	31	20	45.79	74.52	47.3	4	5.71	62	MYB63
MSTRG.24206	2.23	2.98	2.25	2.12	2.21	3.78	2.55	1.55	2.77	4.41	3.1	3.29	2.71	3	2.65	2.96	3.36	4.14	2.71	3.15	3.09	3.91	4.28	2.63	36.4	49.63	36.99	31.37	30	54.96	38.07	25	39.48	64.14	46.14	54.36	54	49.17	38.31	43.39	47.97	60.45	44	55.56	46.55	57.15	57.78	39.5	SCI1
MSTRG.24236	1.36	4.15	2.77	2.79	1.21	3.13	1.56	1.26	3.01	11.11	13.53	1.72	11.67	12.35	5.32	1.79	2.65	1.26	2.29	3.82	1.92	4.98	2.11	1.38	40.53	125.86	83.11	75.35	30	82.97	42.29	37	78.38	294.54	367.8	51.92	424.07	368.8	140.07	47.86	68.89	33.5	67.84	122.73	52.8	132.75	52	37.95	SCPL35
MSTRG.24241	6.24	5.53	6.62	6.17	6.81	11.91	7	5.72	6.85	10.71	7.97	7.95	9.75	10.02	8.05	8.89	10.68	10.79	9.21	8.38	8.61	9.35	10.88	8.74	205.27	185	219	183.72	186	348	210	186	196.83	313.25	239	264.53	391	329.99	233.97	262	306.46	317.24	300.64	297.47	261.22	274.87	296	264.5	BBR
MSTRG.24249	3.79	2.33	2.4	3.65	3.24	7.87	4.11	4.13	4.25	5.96	6.49	5.42	6.43	7.29	6.76	6.54	6.27	7.7	6.49	6.67	6.18	8.5	7.02	6.77	102.18	63.76	65	89	72.55	188.47	101	109.93	100.03	142.7	159.36	147.87	211.26	196.9	161	157.84	147.42	185.53	173.62	194	153.75	204.66	156.37	167.85	At5g49610
MSTRG.24257	3.33	2.99	4.06	4.28	5.87	4.03	5.84	4.92	5.05	2.9	4.15	3.99	3.72	3.12	4.28	5.02	5.25	5.26	4.82	5.25	3.83	4.94	6.24	5.43	79.94	73	98	93	117	86	127.95	116.92	105.98	62	90.91	96.93	108.98	75	90.95	108	110	112.94	115	136	85	105.99	123.85	120	--
MSTRG.24274	2.31	3.23	3.28	4.53	4.41	6.45	3.74	3.62	4.09	1.97	3.38	3.97	3.94	4.22	4.61	5.15	4.86	5.46	4.25	4.32	4.57	3.53	3.33	3.84	108.43	154.52	155.11	192.63	172.26	269.53	160.56	168.31	167.92	82.34	144.85	188.75	225.7	198.86	191.52	216.93	199.62	229.63	198.32	219.17	198.43	148.27	129.54	166.25	--
MSTRG.24278	5.69	7.43	6.62	5.29	4.76	5.7	6.24	4.77	5.88	6.79	4.72	4.18	7.11	6.1	4.08	4.57	4.21	5.28	4.06	5.72	4.44	3.42	4.62	4.22	82	109	96	69	57	73	82	68	74	87	62	61	125	88	52	59	53	68	58	89	59	44	55	56	SAP9
MSTRG.24290	16.01	17.6	25.29	20.39	17.99	20.82	23.5	14.92	21.57	23.37	19.93	17.81	6.55	9.49	4.74	3.24	6.46	9.66	3.2	9.35	9.21	4.56	4.1	5.27	396.26	443.27	629.57	456.74	369.8	457.72	530.6	364.91	466.01	514.17	449.65	446.19	197.78	235.38	103.69	71.91	139.63	213.78	78.68	249.58	210.21	100.92	84	120.15	--
MSTRG.24306	7.32	11.7	7.14	9.08	4.32	2.5	3.94	8.55	10.93	1.7	3.11	10.08	20.33	21.55	10.26	17.24	7.9	8.82	7.42	18.3	19.19	5.71	7.2	13.75	155	252	152	174	76	47	76	179	202	32	60	216	525	457	192	327	146	167	156	418	375	108	126	268	--
MSTRG.2432	3.95	3.34	3.52	3.35	4.42	5.72	3.86	2.36	4.42	4.3	5.23	4.34	5.46	6.86	7.45	4.6	4.96	5.57	6.56	5.23	6.07	7.27	6.59	4.78	89.53	77.16	80.29	68.71	83.24	115.22	79.82	52.84	87.5	86.61	108.03	99.61	150.94	155.77	149.38	93.52	98.19	112.8	147.57	127.93	127.05	147.42	123.58	99.74	REXO4
MSTRG.24346	4.24	2.45	1.76	2.08	2.62	0.33	3.65	4.18	1.63	0.04	0.19	0.91	14.59	16.12	1.82	8.96	7.04	7.26	8.94	9.02	8.67	0.89	2.74	8.78	114.36	67.11	47.6	50.75	58.56	8	89.88	111.28	38.46	1	4.64	24.88	479.52	435.34	43.3	216.53	165.56	174.85	239.23	262.36	215.79	21.42	61.2	217.8	TPPJ
MSTRG.24347	1.97	1.86	1.17	2.17	1.33	2.75	1.21	2.07	2.43	5.58	3.19	3.27	5.03	6.83	5.61	9.31	11.72	22.63	10.7	14.08	14.75	15.05	21.7	22.06	25	24	15	25	14	31	14	26	27	63	37	42	78	87	63	106	130	257	135	193	173	171	228	258	PLAT2
MSTRG.24348	15.08	19.76	6.27	6.61	4.9	9.35	2.89	4.12	6.31	117.94	26.8	6.78	263.84	248.33	248.17	288.24	287.49	191.45	313.29	250.98	228.18	620.19	392.3	207.91	188.85	251.78	79	74.93	51	104	33	51	69	1312.83	306	86	4028.46	3114.84	2746.56	3233.44	3141.78	2142.6	3893.16	3390.45	2636.35	6942.61	4061.97	2396.21	PLAT1
MSTRG.24354	0.23	1	0.34	0.03	0	0.11	0.39	0.2	0.19	0.08	0	0.16	4.26	3.9	3.85	1.47	1.33	0.41	1.78	1.27	0.63	0.75	0.37	0.68	9.54	42.26	14	1.15	0	4	14.78	8	7	3	0	6.65	215.14	161.68	141.11	54.42	48.04	15	73	56.61	24.12	27.76	12.72	26	--
MSTRG.24365	1.48	1.32	0.82	0.9	0.64	1.27	0.54	1.01	0.71	1.1	0.79	0.37	4.37	4.69	3.71	3.19	4.08	4.31	3.97	3.85	3.55	4.76	4.34	2.76	53.27	48.21	29.82	29.38	19.05	40.58	17.64	35.84	22.43	35.24	25.95	13.54	191.73	168.96	118	102.68	128.1	138.43	141.84	149.22	117.71	153.03	129.18	91.41	At5g64970
MSTRG.24366	5.86	5.71	5.8	10.96	9.09	14.87	10.13	9.53	12.15	21.74	19.03	13.45	14.03	13.71	14.67	14.27	16.39	19.1	14.74	16.94	20.73	20.41	21.38	25.58	405.83	402.27	403.74	686.14	522.43	913.91	639.44	651.65	733.99	1337.28	1200.11	941.96	1183.31	949.97	896.94	884.2	989.7	1180.81	1012.14	1264.41	1323.46	1262.16	1223.16	1628.72	CAMTA3
MSTRG.24376	35.79	31.03	35.4	40.38	39.82	27.57	38.86	33.93	32.86	18.09	27.53	34.7	16.5	17.96	24.83	26.86	26.55	20.28	29.26	22.83	23.18	20.92	21.82	27.62	1225.95	1081.05	1219.03	1251.09	1132.08	838.72	1213.46	1148.05	982.14	550.59	859.24	1202.75	688.72	615.99	751.38	823.87	793.34	620.6	994.35	843.2	732.23	640.2	617.77	870.33	DJA6
MSTRG.24389	7.16	7.64	6.12	4.18	3.43	2.67	4.23	4.89	3.78	3.58	3.42	3.84	8.21	7.31	6.67	7.07	6.59	3.76	6.14	7.8	6.13	1.54	2.16	6	316.72	343.96	272.57	167.63	126	105	171.01	214	146	141	138	172.45	443.1	324	261	280	254.56	148.58	269.73	373	250.51	61	79	244.56	SCAI
MSTRG.24390	4.98	4.83	4.25	4.71	5.23	8.43	5.32	5.08	6.08	8.56	7.75	5.71	9.34	9.62	7.01	8.78	7.13	8.32	7.71	10.04	9.7	6.94	9.27	10.52	239.34	236.11	205.22	204.49	208.34	359.29	232.99	240.91	254.72	365.46	339.01	277.41	546.61	462.37	297.25	377.62	298.73	357.08	367.23	519.77	429.55	297.8	367.93	464.81	DDB_G0281669
MSTRG.24397	0.17	0.68	0.17	0.29	0.11	0	0.29	0.91	0.09	0.2	0.18	0.09	0.9	1	3.05	1.72	2.82	1.65	1.49	1.88	1.57	0.29	2.64	2.53	2	8	2	3	1	0	3	11	1	2	2	1	13	12	32	18	29	18	18	23.9	17	3	25	28	--
MSTRG.24408	2.02	1.98	2.85	2.49	4.1	2.64	3.08	2.52	3.1	3.4	5.51	4.06	4.39	6.46	4.08	4.08	5.57	7.41	5.16	7.23	8.2	4.23	4.4	8.39	112	112	159	125	189	130	156	138	150	167.81	279	228	297	359	200	203	270	367.82	284	433	420	210	202	428.69	RUN1
MSTRG.24409	1.83	5.6	1.53	0.6	0.4	1.59	0.32	0.7	0.95	1.01	1.22	1.19	18.37	22.49	8.21	4.74	3.29	2.72	4.36	6.64	3	3.8	2.66	1.38	87.09	270.48	72.86	25.77	15.92	66.94	13.78	33.03	39.23	42.54	52.61	57.29	1063.04	1068.89	344.42	201.71	136.24	115.32	205.41	339.97	131.35	161.14	104.39	60.43	Os01g0875500
MSTRG.24411	8.27	11.34	8.44	7.94	7.11	16.08	7.51	7.56	9.24	12.06	13.87	10.1	22.62	20	14.47	10.44	10.57	14.97	9.66	13.86	9.72	15.57	20.24	9.75	392.24	546.68	402.43	340.44	279.84	677.07	324.55	354.06	382.22	508.28	599.34	484.47	1307.44	949.67	606.08	443.19	437.38	633.92	454.48	708.78	424.98	659.68	793.08	425.48	PSL5
MSTRG.24412	0.34	0.18	0.3	0.07	0	0.34	0.03	0	0.14	0.92	1.6	0.03	79.08	53.15	6.32	10.32	11.37	12.59	11.72	17.2	7.9	0.58	6.29	16.92	11.3	6	10	2	0	10	1	0	4	27	48	1	3166.92	1748.85	183.58	303.58	325.92	369.65	382.18	609.58	239.55	17	170.71	511.55	AAP2
MSTRG.24539	0.1	0	0	0	0.08	0.85	0.18	0.63	0.04	5.79	2.66	0	0	0	0	0.04	0	0.51	0	0	0	0	0	0.04	3	0	0	0	2	23	5	19	1	157	74	0	0	0	0	1	0	14	0	0	0	0	0	1	TPS12
MSTRG.2457	5.73	4.93	6.03	4.9	4.09	4.57	3.9	2.66	2.62	4.36	8.38	1.16	2.73	6.14	2.9	4.72	5.52	3.93	4.5	6.96	3.57	0.71	2.63	2.61	126.61	110.83	134	97.97	75.08	89.58	78.5	57.98	50.43	85.6	168.84	26	73.47	135.81	56.54	93.37	106.34	77.62	98.72	165.9	72.7	14	48.02	53.13	GA2OX1
MSTRG.24583	2.02	1.01	1.6	0.19	11.28	8.16	0.79	0.26	5.22	1.47	5.17	3.77	0.05	0.06	0	0.21	0.33	0.15	0.06	0	0.25	0.03	0.23	0.13	69.2	34.95	55.16	6.01	320	247.77	24.73	8.69	155.72	44.6	161.04	130.45	2.07	2.08	0	6.47	9.75	4.52	2.01	0	8	1	6.54	4	LRK10
MSTRG.24615	2.07	1.65	1.86	2.42	3.22	3.95	2.75	2.22	3.61	3.77	3.19	4.25	3.3	3.58	2.89	3.92	3.56	3.97	4.46	3.84	2.55	5.31	4.15	3.16	52	42	47	55	67	88	63	55	79	84	73	108	101	90	64	88	78	89	111	104	59	119	86	73	At3g25440
MSTRG.24636	79.13	56.55	42.95	13.3	11.21	0.12	12.31	30.83	5.97	0.04	0.15	2.21	2.35	1.71	2.14	2.83	2.4	1.1	2.11	1.74	1.89	0.31	0.34	1.67	2263	1645	1235	344	266	3	321	871	149	1	4	64	81.88	48.93	54	72.57	60	28	59.89	53.8	49.93	8	8	44	UGT85A23
MSTRG.2469	13.01	11.55	11.42	16.02	15.75	23.88	17.18	15.67	19.5	27.59	22.88	20.67	29.5	27.74	27.82	30.01	28.97	27.2	26.33	33.02	30.55	28.14	28.95	28.47	215.11	194.31	189.9	239.68	216.22	350.7	259.05	256	281.41	405.38	344.85	345.82	594.57	459.41	406.44	444.36	418	401.88	432	588.89	466	415.8	395.71	433.19	At1g29970
MSTRG.24691	7.94	11.09	8.36	7.63	7.9	12.91	7.09	7.08	7.59	13.93	10.75	8.46	17.41	19.53	14.23	10.3	11.54	10.85	9.34	12.46	11.59	10.29	11.05	10.64	203.84	289.3	215.8	177.04	168.26	294.26	165.83	179.49	169.91	317.72	251.42	219.58	544.52	501.66	322.51	236.63	258.34	248.66	237.81	344.84	274.25	235.85	234.43	251.2	NTF4
MSTRG.24699	0.94	0.5	0.86	0.53	0.38	0.4	0.6	0.4	0.66	5.45	2.02	0.45	6.64	9.13	8.29	4.68	4.85	4.44	4.71	5.5	3.98	5.07	3.41	4.28	39	21	36	20	13	14.79	23	16.61	24	202	76.84	19	337.71	381.22	305.49	174.67	176.28	165.41	195.01	247.33	152.96	189	117.65	164.33	LRK10
MSTRG.2470	0.37	0.91	0.18	0.21	0.67	0.42	0.41	0.19	0.21	0.63	0.41	0	1.67	0.56	1.68	0	1.28	0.83	0.37	0.69	0.4	1.04	2.25	0.2	2	5	1	1	3	2	2	1	1	3	2	0	11	3	8	0	6	4	2	4	2	5	10	1	--
MSTRG.24701	0.29	0.11	0.75	0.06	0.21	0.79	0	0.3	0.33	3.67	7.29	0.69	0	0	0.07	0	0	0.07	0	0	0.13	0.07	0	0	5	2	13	1	3	12	0	5	5	56	114	12	0	0	1	0	0	1	0	0	2	1	0	0	--
MSTRG.24713	0.09	0.14	0.17	0.05	0.05	0.06	0.09	0	0.02	0.77	0.55	0	2.09	3.63	2.15	0.59	1.64	1.09	0.62	3.24	2.67	0.8	0.42	0.86	6	10	12	3	3	4	6	0	1	48	35	0	178	254	133	37	100	68	43	244	172	50	24	55	ROQ1
MSTRG.24715	0	0	0	0	0	0.89	0.58	0.27	0	0	0	0	0.22	1.31	0.59	0	0	0	0	0	0	0	1.27	0	0	0	0	0	0	3	2	1	0	0	0	0	1	5	2	0	0	0	0	0	0	0	4	0	--
MSTRG.24718	7.4	6.31	7.81	10.29	8.12	10.39	8.54	6.83	9.06	6.28	12.56	6.96	1.24	1.22	0.84	0.88	2.39	1.73	0.81	3.46	2.5	0.6	0.88	1.49	561	487	596	706	511	700	591	512	600	423	868	534	115	93	56	60	158	117	61	283	175	41	55	104	RPV1
MSTRG.24744	2.44	2.65	2.63	4.28	4.54	3.95	4.63	2.68	4.9	3.89	4.97	5.93	3.63	3.35	5.53	5.34	5.19	3.99	4.77	4.58	5.46	5.35	6.22	4.92	48	53	52	76	74	69	83	52	84	68	89	118	87	66	96	94	89	70	93	97	99	94	101	89	At5g63670
MSTRG.2475	0.67	1.22	0.99	1.22	0.7	1.34	0.6	0.85	0.88	1.24	1.07	1.04	2.25	2.37	1.86	1.59	1.12	1.58	1.1	2.03	1.43	2.38	1.57	1.13	27	49.91	40.18	44.6	23.55	48	22.18	33.92	31	44.33	39.19	42.44	110.43	95.84	66.26	57.61	39.46	57.09	43.93	88.53	53.27	85.92	52.26	42.02	SHB
MSTRG.24767	1.38	1.93	2.16	1.76	1.06	2.54	1.42	1.74	1.39	1.32	2.34	2.03	1.44	1.5	1.37	2.01	1.44	1.17	1.56	1.24	0.91	1.64	1.27	1.05	33	47	52	38	21	54	31	41	29	28	51	49	42	36	29	43	30	25	37	32	20	35	25	23	--
MSTRG.24770	6.94	8.33	8.35	8.61	8.15	7.85	8.21	6.71	8.94	6.77	7.68	7.98	9.12	8.86	8.05	6.87	7.95	7.04	7.58	10.09	9.59	9.06	10.96	10.5	204	249	247	229	199	205	220	195	229.41	177	205.77	237.4	327	261	209	181	204	185	221	320	260	238	266.35	284	--
MSTRG.24813	26.71	33.78	31.27	33.26	23.67	36.51	27.83	21.26	35.46	40.9	35.44	34.19	105.87	100.74	78.84	71.88	73.67	107.53	77	78.9	65.25	126.14	139.86	64.48	209.27	269.16	246.34	235.75	153.95	254.04	198.83	164.52	242.44	284.78	253.03	271.02	1011	790.31	545.76	504.35	503.53	752.72	598.48	666.68	471.55	883.21	905.73	464.82	RPS28
MSTRG.24815	0.51	0.52	0.11	0.5	0.3	0.32	0.46	0.26	0.58	0.64	0.52	0.54	5.26	5.28	4.56	2.95	2.8	2.11	3	2.79	2.07	5.64	3.87	1.3	18	19	4	16	9	10	15	9	18	20.22	16.83	19.58	228.54	188.15	143.37	94	87.13	67.06	106	107.03	68	179.55	114	42.66	BACOVA_02659
MSTRG.24838	30.25	37.21	37.11	39.47	34.87	50.21	36.45	27.5	41.33	34.07	40.37	38.57	77.74	84.21	105.07	90.63	89.57	114.75	84.23	62.19	73.87	129.16	132.64	70.48	339.86	425.24	419.27	401.13	325.18	500.94	373.35	305.32	405.21	340.14	413.2	438.34	1064.6	947.36	1042.73	911.84	877.96	1151.97	938.55	753.38	765.25	1296.48	1231.56	728.34	RPS17D
MSTRG.24840	1.13	1.15	1.9	1.68	1.26	1.54	1.9	1.07	1.31	1.3	2.34	1.27	2.56	2.41	3.22	2.57	3.27	2.48	3.01	2.82	2.44	1.49	1.9	2.53	28	29	47	38	26	34	43	26	28	28	52	32	77	60	70	57	70	55	74	75	56	33	39	58	--
MSTRG.24852	0	0	0	0	0	0	0	0	0	2	1.53	0	0	0	0	0	0	0.09	0	0	0	0	0	0	0	0	0	0	0	0	0	0	0	23	18	0	0	0	0	0	0	1	0	0	0	0	0	0	--
MSTRG.24868	1.4	1.46	1.8	0.91	0.99	1.39	0.54	0.87	1.46	0.56	1.04	1.14	2.95	3.98	3.49	3.26	2.59	1.61	2.03	2.78	2.54	1.47	1.64	2.15	34	36	44	20	20	30	12	21	31	12	23	28	87.38	96.98	75	71	55	35	49	73	57	32	33	48	AAP5
MSTRG.24898	0.09	0.2	0.09	0.13	0.07	0	0	0	0.03	0	0	0	5.17	5.46	4.73	1.46	0.76	1.27	0.75	0.68	0.4	1.08	0.97	0.13	3	7	3	4	2	0	0	0	1	0	0	0	218.75	190.01	145.1	45.29	22.99	39.43	25.94	25.42	12.75	33.57	27.92	4	PTL
MSTRG.24906	0.72	0.52	0.91	1.66	2.32	1.68	2.39	1.65	3.18	3.15	1.8	3.49	1.81	1.55	2.65	3.51	2.17	4.15	2.81	3.89	3.67	2.4	1.7	4	27	20	34	62	74	56	86	61	102	99	65	137	77	52	85	113	70	131	100	157	125	86	54	136	--
MSTRG.24920	0.28	0	0	0	0	0.89	0.2	0.5	0.28	1.12	1.01	0.87	1.74	1.7	1.39	2.14	1.28	19.92	1.63	4.37	6.01	1.03	4.08	7.72	2	0	0	0	0	7	2	4	2	8	8	9	18	17	11	16	9	154	13	40	47	8	31	63	--
MSTRG.2493	0.41	0.74	0.52	0.42	0.46	0.35	0.38	0.41	0.4	0.23	0.34	0.35	4.94	5.4	2.99	2.81	3.45	3.63	2.81	3.98	4.18	0.3	0.97	2.93	22.78	41.43	28.85	21.14	20.96	17	19.15	22.25	19.26	11.15	17.29	19.35	331.93	297.93	145.7	138.69	165.86	178.62	153.32	236.24	212.16	14.73	43.96	148.28	At1g53440
MSTRG.24931	1.69	1.44	2.47	2.55	3.96	4.39	2.67	1.9	3.44	2.11	2.67	2.71	5.68	6.38	7.72	5.64	6.44	6.03	5.79	5.71	5.9	5.68	5.65	5.32	66	57	97	90	128	152	95	73	117	73	95	107	270	249	266	197	219	210	224	240	212	198	182	191	ROQ1
MSTRG.24946	0.57	0.4	0.33	0.63	0.89	1.1	1.34	0.66	1.41	0.64	1.52	0.65	0.67	0.41	1.57	0.91	0.66	0.55	0.74	0.68	1.86	1.19	0.69	0.98	7	5	4	7	9	12	15	8	15	7	17	8	10	5	17	10	7	6	9	9	21	13	7	11	--
MSTRG.24950	7.55	6.04	9.41	7.7	9.63	5.34	7.61	7.68	7.01	1.99	4.13	7.42	3.15	3.44	5.16	6.18	5.08	3.48	4.98	4.86	6.97	4.14	4.07	4.97	269	217	338	242	268	165	241.56	251	210	56	133	262	123	110	148	179	144	113	153	171	209	117	111	147	--
MSTRG.24952	10.44	4.71	10.79	10.73	10.71	14.25	11.78	8.69	11.64	2.83	7.76	11.82	0.87	0.38	0.76	0.32	0.34	0.49	0	0.46	0.37	0.19	0.27	0.4	466.23	213.76	484.29	433.31	396.84	565.32	479.63	383.17	453.83	112.23	315.99	534.11	47.23	16.79	29.88	12.81	13.19	19.56	0	22.01	15.33	7.74	10	16.61	At3g47110
MSTRG.24953	13.54	11.65	17.05	22.34	20.55	22.69	22.28	17.63	19.77	3.16	11.72	19.08	1.58	1.09	0.68	0.44	0.34	0.04	0.51	0.49	0.17	0.04	0	0	907.15	794.01	1148.82	1354.2	1143.02	1350.05	1361.03	1167.01	1156.23	188.18	715.56	1293.28	129.32	73.19	40.41	26.51	19.8	2.37	34.1	35.27	10.49	2.26	0	0	At3g47110
MSTRG.24954	0.53	0.8	1.15	0.58	0.67	0.66	0.9	0.92	1.33	0.66	0.63	1.37	0.47	1.65	0.81	0.52	1.12	0.9	0.8	0.67	1.21	0	0	0.69	8.62	13.23	18.9	8.5	9.14	9.63	13.34	14.82	18.94	9.59	9.45	22.61	9.45	27.02	11.71	7.68	16.01	13.07	12.9	11.72	18.18	0	0	10.39	At3g47570
MSTRG.24962	5.51	6.12	6	5.76	6.39	8.28	6.82	4.79	6.88	9.06	9.11	8.17	13.64	13.98	9.77	9.56	11.27	13.43	9.58	10.81	11.29	14.53	12.41	10.03	99.62	112.4	108.99	94.09	95.91	132.93	112.31	85.46	108.47	145.54	150.01	149.34	300.52	252.96	155.92	154.66	177.7	216.86	171.76	210.74	188.09	234.68	185.4	166.83	SEC8
MSTRG.24974	0.33	0.28	0.42	1.1	0.96	2.37	1.09	0.5	1.2	2.08	3.33	1.41	0.44	0.93	0.43	0.6	0.52	0.42	0.64	0.71	0.49	1.29	1.01	0.55	8	7	10.27	24	19.37	51	24	12	25.34	44.64	73.45	34.53	13	22.42	9.11	13	11	9.1	15.32	18.5	11	27.84	20.23	12.23	PCRK1
MSTRG.24986	0.9	1.47	1.1	2.01	1.16	1.04	2.12	0.75	1.62	0.73	0.96	1.27	1.14	1.44	1.95	1.18	2.65	1.59	1.24	1.46	1.4	1.02	1.28	1.27	17.72	29.39	21.3	35.36	18.99	18.14	35.25	13.38	27.93	11.1	16.43	23.42	26.34	28.43	31.76	20.86	41.84	25.81	23.15	31.05	23.51	18.02	20.86	20.06	OST1B
MSTRG.25006	4.79	4.24	4.94	4.02	4.25	6.24	2.99	3.66	3.37	5.77	4.04	3.78	4.01	3.14	3.5	4.81	3.49	4.42	3.63	4.32	3.93	4.76	4.04	4.55	94.41	85.14	97.96	71.73	69.62	109.31	53.75	71.39	58	101.19	72.69	75.45	96.38	62	61	85	60.01	77.93	71	91.98	71.42	83.94	65.81	82.56	UBC20
MSTRG.2501	1.18	1.87	2.36	0.85	1.8	0.64	1.47	1.56	1.53	0.75	0.62	0.87	1.94	2.73	0.82	1.21	1.71	0.92	1.04	1.19	0.78	0.63	0.87	0.9	23	37	46	15	29	11	26	30	26	13	11	17	46	53	14	21	29	16	20	25	14	11	14	16	--
MSTRG.25019	4.29	3.31	5.4	6.54	6.49	6.61	7.17	5.28	7.35	7.61	6.42	7.51	9.58	10.65	13.56	17.46	16.04	13.62	18.61	13.39	15.28	18.82	16.44	14.22	170.19	133.58	215.31	234.84	213.56	233.04	259.44	206.79	254.61	268.4	232.25	301.51	463.01	422.86	475.41	620.11	555.18	482.65	732.43	572.81	558.91	667.16	538.95	518.95	GTE1
MSTRG.25022	1.71	1.93	1.47	3.56	3.23	4.34	3.3	2.76	4.24	4.1	4.92	3.25	6.4	7.65	8.14	6.72	6.81	12.5	7.07	6.34	7.35	13.13	13.14	5.82	66.97	77	58	126.34	105	151	118	107	145	143	175.96	128.86	306	300.31	281.96	235.83	233	437.92	274.99	268.12	265.93	459.9	425.7	210	At2g18220
MSTRG.25023	1.02	2.02	0.68	0.8	0.91	0.99	1.24	2.82	1.46	0.45	0.59	1.2	2.55	4.09	2.67	3.65	3.56	2.08	3.52	3.04	3.47	2.83	2.74	2.6	17	34	11	14	11	15	16	38	20	6	7	16	51.7	62	34	49	41	24	48.98	50	45	36.55	33	34	TIM14-1
MSTRG.25039	33.12	34.92	36.39	35.76	34.15	46.31	37.19	32.04	36.9	42.3	44.41	34.18	40.32	41.05	35.75	30.46	31.3	47.88	34.45	39.59	35.49	60.4	51.98	36.59	780.58	837.06	862.41	762.43	667.93	969.32	799.21	745.93	759.01	885.82	953.88	815.17	1158.28	968.71	744.3	642.84	643.56	1008.15	805.45	1006.13	771.46	1272.13	1012.52	793.44	Os01g0834700
MSTRG.2504	3.05	2.57	0.56	7.27	5.58	1.65	5.57	7.09	6.99	0.64	1.86	3.91	3.43	4.74	0.89	8.02	4.66	3.92	5.24	5.34	6.86	2.15	1.64	6.26	27	23.18	5	58.29	41	13	45	62	54	5	15	35	37	42	7	63.58	36	31	46	51	56	17	12	51	--
MSTRG.25040	4.71	3.77	4.13	3.93	4.99	4.35	4.17	3.69	3.85	2.47	3.24	3.85	4.13	4.58	3.52	4.63	5.22	5.31	4.39	5.19	5.08	4.57	5.59	6.9	150	122	132	113	131.92	123	121	115.99	106.99	69.96	94	124	160	145.94	98.98	131.8	145	151	138.55	177.98	148.98	130	147	202	SPAC22A12.08c
MSTRG.25056	6.61	5.8	5.57	5.66	3.36	5.22	3.05	2.94	4.04	1.79	2.14	3.01	13.27	10.78	5.95	6.95	6.13	6.45	5.85	7.03	4.74	5.79	3.37	5.62	95.63	85.33	81	74	40.28	67	40.27	42	51	23	28.22	44	233.89	156.08	76	90.06	77.34	83.35	84	109.58	63.26	74.82	40.28	74.75	At1g07660
MSTRG.25078	1.54	1.19	0.82	0.49	0.66	0.93	0.36	1.23	1.2	0.25	0.24	0.6	0.36	0.66	0.19	0.12	0	0.43	0.06	0	0.06	0.25	0.47	0.18	28	22	15	8	10	15	6	22	19	4	4	11	8	12	3	2	0	7	1	0	1	4	7	3	UFC
MSTRG.25084	49.6	53.59	54.56	50.99	53.56	88.49	52.61	48.83	55.35	67.39	67.31	49.15	121.58	116.14	105.03	84.24	88.49	87.42	82.18	85.68	78.48	105.79	95.78	76.79	834.73	917.44	923.41	776.38	748.29	1322.76	807.32	811.93	813	1008.02	1032.47	837.12	2494.26	1957.46	1561.86	1269.8	1299.35	1314.59	1372.11	1555.2	1218.26	1591.14	1332.44	1189.14	RABE1C
MSTRG.2509	4.07	6	4.83	4.74	4.89	4.73	3.72	4.51	6.41	3.16	4.76	5.38	11.66	12.32	14.59	9.61	8.78	9.51	8.23	9.56	7.31	12.39	12.34	7.21	145.41	219.41	174.53	152.91	145.63	150	121.37	159	200.09	102	154.28	195	507.23	442	464.49	308.53	274.13	304.45	291.61	368.86	240.98	396	367.56	237.14	--
MSTRG.25093	9.16	8.37	9.2	10.48	11.9	39.91	10.15	8.21	11.3	216.21	59.94	10.66	30.59	29.82	32.5	46.73	46.19	60.25	44.09	37.59	49.34	55.05	55.82	40.7	245.9	228.46	248.29	254.46	265.09	951.13	248.35	217.65	264.71	5155.72	1465.73	289.39	1000.65	801.37	770.41	1122.85	1081.29	1444.46	1173.77	1087.82	1221.14	1320.08	1238.2	1004.85	UXS3
MSTRG.25094	3.72	4.74	5.14	4	3.24	7.74	3.17	4.08	3.32	7.91	8.39	5.72	10.6	9.18	8.54	10.57	10.9	11.68	7.03	8.53	10.08	11.98	16.01	9.32	36	46.69	50	35	26	66.49	28	39	28	68	74	56	125	89	73	91.63	92	101	67.5	89	90	103.57	128.1	83	OST4A
MSTRG.25095	1.6	3.79	2.43	3.53	3.06	3.81	3.51	2.76	4.31	3.6	6.7	5.02	8.1	8.45	4.68	4.3	4.96	4.84	8.53	5.32	4.89	7.89	11.15	5.52	17	41	26	34	27	36	34	29	40	34	65	54	105	90	44	41	46	46	90	61	48	75	98	54	OST4A
MSTRG.25098	0.44	0.54	0.22	1.34	0.4	0.99	1.81	0.89	1.51	2.1	0.97	1.3	0.81	0.44	0.87	0.49	1.77	2.09	1.44	0.92	0.36	0.86	1.33	0.6	4	5	2	11	3	8	15	8	12	17	8	12	9	4	7	4	14	17	13	9	3	7	10	5	--
MSTRG.25103	1.27	1.48	1.15	0.57	0.56	1.12	0.39	0.69	0.87	1.08	0.72	1.24	9.58	7.89	3.57	2.82	2.32	2.72	2.61	5.03	2.55	2.13	2.12	4	52.01	61.68	47.27	21	19	40.64	14.67	28	31.08	39.26	26.66	51.38	477.64	322.94	129	103.21	82.66	99.43	105.85	221.72	96.11	77.77	71.57	150.5	--
MSTRG.25124	2.78	11.25	2.63	3.02	2.96	12.1	1.95	2.33	6.33	1.05	5.35	10.34	15.74	12.85	5.54	3.29	2.93	5.78	2.45	4.4	1.64	5.42	6.95	2	56.66	232.74	53.8	55.64	50	218.62	36.12	46.76	112.32	19	99.19	212.93	390.35	261.78	99.54	59.97	52	105.11	49.51	96.58	30.82	98.53	116.92	37.48	EXPA4
MSTRG.25126	6.58	5.33	6.01	9.65	8.87	11.15	8.72	9.12	9.43	8.82	7.37	10.23	5.25	5.1	5.14	5.03	5.67	6.71	5.43	5.88	7	4.38	6.18	7.73	359.59	296.28	330.51	477.19	402.36	541.2	434.56	492.48	450.08	428.47	367.07	565.83	349.66	279.4	248.48	246.07	270.24	327.54	294.74	346.75	352.93	213.91	279.09	389	SCL9
MSTRG.25158	4.7	5.83	3.15	0.97	1.12	3.01	1.02	6.58	4.75	3.26	2.28	3.28	48.23	44.06	34.69	167.91	165.49	261.68	139.97	98.69	310.67	50.42	109.09	174.17	86	108.63	58	16	17	49	17	119	76	53	38	60.71	1076.81	808.24	561.41	2754.39	2644.6	4282.49	2543.51	1949.53	5248.67	825.37	1651.68	2935.26	--
MSTRG.25170	1.15	1.84	1.72	1.1	0.94	1.4	1.52	1.4	2.02	2.26	1.7	2.04	3.08	2.14	1.47	1.64	1.67	1.9	1.85	1.18	1.33	0.96	1.42	1.6	19.25	31.2	28.88	16.67	13.07	20.76	23.13	23.16	29.38	33.53	25.81	34.42	62.67	35.81	21.71	24.54	24.29	28.35	30.62	21.3	20.43	14.35	19.54	24.56	--
MSTRG.25171	4.34	2.74	4.04	4.31	5.15	6.46	6.52	5.61	4.99	6.41	9.17	5.9	4.49	4.68	4.37	7.7	7.73	10.61	5.86	8.2	8.91	11.09	12.52	8.34	74.18	47.8	70.12	67.33	73.79	97.62	101.32	96.84	75.62	99.47	144.01	101.58	94.33	82.19	67.29	119.46	115.71	162.65	99.38	149.7	141.57	167.65	176.9	131.44	SYP81
MSTRG.25184	13.93	13.55	13.52	11.47	12.27	28.96	11.44	9.29	11.59	24.18	19.27	12.11	23.66	20.08	13.61	10.51	9.46	19.01	9.39	10.37	11.19	13.76	15.67	10.59	339.04	335.55	330.86	252.55	247.91	626.11	253.84	223.28	246.18	522.95	427.5	298.26	701.85	489.33	292.65	229	200.89	413.46	226.75	272.31	251.22	299.36	315.37	237.17	RPN8A
MSTRG.25254	17.34	14.16	23.3	21.76	23.5	23.56	17.74	17.12	25.3	24.01	21.08	21.07	33.03	37.81	60.69	97.12	78.08	66.63	84.21	56.42	76.56	87.68	68.27	73.69	394.93	327.96	533.55	448.36	444.27	476.47	368.34	385.25	502.91	485.96	437.49	485.64	916.92	862.27	1221.36	1981.1	1551.46	1355.85	1902.73	1385.77	1608.47	1784.71	1285.38	1544.19	At2g40430
MSTRG.25256	5.67	6.18	10.96	8.54	7.45	7.02	6.21	5.21	5.82	6.84	6.22	8.07	20.03	20.23	20.64	23.46	20.31	28.94	20.87	14.48	18.87	30.08	36.26	16.39	55	61	107	75	60	60.53	55	50	49.34	59	55	79.31	237	196.68	177	204	172	251	201	151.58	169	261	291	146.39	RPL38A
MSTRG.25260	0.64	0.27	0.23	0.86	0.83	1.55	0.6	0.69	0.84	0.77	0.96	0.68	0.75	0.46	0.83	0.51	0.47	0.77	0.51	0.43	0.5	0.31	0.94	0.45	14	6	5	17	15	30	12	14.92	16	15	19	15	20	10	16	10	9	15	11	10	10	6	17	9	At3g03305
MSTRG.25261	0.82	0.47	0.54	0.6	0.49	1.3	0.07	0.62	1.09	0.92	0.3	0.67	0.33	0.27	0.15	0.61	0.47	0.76	0.48	0.5	0.37	0.45	0.16	0.74	12	7	8	8	6	17	1	9	14	12	4	10	6	4	2	8	6	10	7	8	5	5.91	2	10	At3g03305
MSTRG.25276	0.33	0.32	1.42	0.36	0.4	0	0.36	0.45	0	0	0	0	0	0	0	0	0	0	0	0	0	0	0	0	3	3	13	3	3	0	3	4	0	0	0	0	0	0	0	0	0	0	0	0	0	0	0	0	--
MSTRG.25289	19.89	12.66	18.38	40.57	48.08	90.76	42.18	47.92	53.57	108.95	64.37	43.81	13.13	13.5	13.88	24.67	28.79	45.9	28.21	25.9	40.16	32.08	39.51	56.63	797.54	514.01	737.83	1473.7	1602.73	3210.79	1534.61	1893.83	1867.04	3857.98	2323.41	1773.58	638.54	539.7	490.54	887.1	1008.92	1648.7	1121.35	1121.42	1487.52	1141.41	1312.81	2099.93	ECT2
MSTRG.25294	0.72	0.31	1.24	0.69	0.75	0.35	0.79	0.21	0.83	1.51	0.79	0.61	0.08	0.41	0.35	0	0.12	0.12	0.1	0.29	0.11	0	0.13	0.45	7	3	12	6	6	3	7	2	7	13	7	6	1	4	3	0	1	1	1	3	1	0	1	4	RGLG4
MSTRG.25302	12.32	12.38	15.14	25	25.19	34	25.42	18.51	29.03	33.02	32.23	30.03	35.43	35.53	47.96	57.95	58.3	44.75	62.48	48.46	52.03	97.91	68.83	55.16	400.32	409.14	494.55	734.77	679.25	980.8	752.9	594.13	823.15	953.29	954.2	987.19	1402.96	1155.66	1376.51	1685.99	1652.2	1298.73	2013.69	1697.56	1559.03	2842.28	1848.16	1648.7	At1g16350
MSTRG.25306	0.87	0.86	2.53	3.28	2.25	3.09	2.37	2.02	3.29	2.9	2.83	2.2	3.25	2.54	4.63	4.61	4.58	7.22	3.84	4.42	4.86	8.88	7.26	5.47	27	27	79	92	58	85	67	62	89	80	80	69	123	79	127	128	124	200	118	148	139	246	186	156	--
MSTRG.25328	0.96	0.24	0.42	0.86	0.36	0.54	0.79	0.24	0.76	0.34	0.66	0.65	0.79	1.44	1.02	1.27	2.68	1.34	1.57	1.95	1.82	1.14	1.96	2.28	16	4	7	13	5	8	12	4	11	5	10	11	16	24	15	19	39	20	26	35	28	17	27	35	--
MSTRG.25333	8.24	6.06	7.98	7.07	7.67	1.96	5.88	6.16	6.81	0.77	2.84	5.26	5.63	5.11	4.31	3.33	2.37	1.2	2.66	4.97	3.31	0.6	0.86	2.07	494.81	368.07	484.89	382.53	377.9	101.63	321.45	364.26	355.67	41.31	155.04	321.12	420.22	305.09	233.23	179.48	133.36	66	163.42	329.72	186.5	31	44.39	116.77	GALT1
MSTRG.25338	3.35	3.38	3.79	4.25	3.92	3.63	4.52	4.27	4.66	2.98	4.06	4.25	5.92	5.23	6.27	4.2	4.3	4.68	3.93	5.62	4.55	4.25	3.59	4.81	355	365	404	408	345	342	437	448	432	281	393	456	766	556	588	399	398	444	414	643	445	403	315	470	RE1
MSTRG.25345	1.26	6.49	1.83	0.05	0.11	1.72	0.15	0.14	0.57	0.25	0.49	0.8	76.87	74.58	34.41	3.16	2.47	6.78	2.67	4.74	1.35	7.28	8.2	1.27	28	147	41	1	2	34	3	3	11	5	10	18	2087.56	1663.95	677.4	63.04	48	135	59	114	27.67	145	151	26	EXPA1
MSTRG.25383	1.71	1.62	1.35	0.1	0	0.03	0.13	1.01	0.17	0	0.07	0.18	17.06	10.79	4.65	7.06	4.66	1.52	4.01	5.92	5.07	0	0.59	1.31	56.47	54.4	45	3	0	1	4	33	5	0	2	6	687.58	357.42	136	209	134.46	45	131.42	211	154.66	0	16	40	UGD5
MSTRG.25387	4.24	3.99	1.76	0.11	0.21	0.19	0.14	3.04	0.99	0.07	0.26	0.38	50.82	36.27	16.97	15.99	10.81	3.07	10.86	17.93	11.91	0.14	0.97	3.3	196.51	188	82.08	4.5	8	8	6	139	40	3	11	18	2868.48	1682.07	694.2	662.99	436.8	126.91	498.79	895.26	508.92	6	37	140.64	KLCR2
MSTRG.25388	6.69	5.97	7.11	6.03	6.31	7.19	6.64	7.11	6.08	4.92	6.64	7.87	15.68	13.85	9.62	9.75	7.44	7.88	7.1	9.44	9.08	5.1	5.94	6.35	315.57	286.44	339.87	263.26	250.61	303.62	291.54	334.45	259.35	209.31	288.81	386.26	912.59	661	407.3	414.95	313.38	335.29	339.65	486.08	399.06	219.32	231.69	277.11	At2g03480
MSTRG.25389	1.36	1.74	0.56	0.62	0.74	3.1	0.45	0.78	1.62	0.69	0.51	1.47	9.08	8.95	2.87	1.03	1.12	0.86	0.83	1.88	0.78	0.29	0.62	0.56	26.57	34.46	11	11	12	53.63	8	15	27.64	12	9	29	215.84	174.76	49.43	18	19	15	16	39.46	14	5	10	10	GRF12
MSTRG.25396	0.35	0.2	0.3	0	0	0	0	0.05	0	0.06	0	0	2.19	1.91	0.51	0	0.17	0.23	0	0.09	0	0.22	0	0	7	4	6	0	0	0	0	1	0	1	0	0	53	38	9	0	3	4	0	2	0	4	0	0	--
MSTRG.25397	0.82	0.51	0.22	0.56	0.96	0.96	0.68	0.64	1.13	1.08	0.75	0.88	2.12	2.23	1.18	2.22	2.71	4.26	1.83	2.4	2.76	3.03	2.43	2.31	30.01	19	7.92	18.39	29.12	31.15	22.72	23.17	35.93	34.87	24.98	32.48	94.31	81.33	37.93	72.44	86.26	138.84	66.31	94.27	92.89	98.59	73.3	77.52	PAP1
MSTRG.25406	10.75	12	14.67	20.28	23.52	46.78	19.91	15.66	22.83	12.43	18.27	22.54	33.83	31.67	28.89	26.08	20.16	15.07	22.43	28.53	21.08	8.52	10.73	15.16	369.76	419.73	507.33	630.81	671.32	1428.71	624.4	531.92	685.27	379.96	572.51	784.47	1417.94	1090.68	877.72	803.22	604.9	463.05	765.28	1058	668.49	261.99	304.88	479.82	PGL1
MSTRG.25414	0.98	1.39	0.66	0.63	1.14	1.55	1.34	1.43	1.6	1.57	1.55	1.85	2.03	1.47	2.15	1.13	1.58	1.58	1.64	1.51	1.34	1.73	1.39	2.05	26	36	18	15	25	36	33	37	37	36	39	50	65	39	50	27	38	38	43	43	33	42	31	50	EMB2750
MSTRG.25423	13.1	11.11	11.72	18.47	17.96	15.06	20.58	20.05	20.44	15.99	18.17	21.61	9.9	9.26	8.64	9.93	12.17	17.13	10.69	13.52	15.03	12.36	14.26	18	1044.84	901.68	940.42	1333.49	1189.5	1067.14	1497.16	1580.82	1423.37	1133.46	1321.05	1744.46	962.54	740.15	609.28	709.74	846.88	1221.45	845.9	1163.5	1106.07	881.08	940.66	1321.27	ECT2
MSTRG.25425	7.26	8.2	7.54	5.39	6.13	10.62	5.35	3.62	5.34	6.22	6.54	4.93	8.89	10.61	10.18	10.89	9.07	14.07	9.61	7.84	6.46	12.49	13.9	5.3	67	77	70	45	46.94	87	45	33	43	51	55	46	100	98	82.96	90	73	116	88	78	55	103	106	45	--
MSTRG.25433	2.83	3.1	3.84	4.72	4.44	5.91	4.04	2.97	3.92	3.67	5.04	4.33	4.81	3.09	4.35	4.53	3.8	6.16	4.85	4.11	3.88	4	4.31	5.52	53	59	72.36	80	69	98.3	69	55	64	61	86	82	109.74	58	72	76	62	103	90	83	67	67	66.68	95	UPL6
MSTRG.25438	2.06	2.67	1.89	0.9	0.98	1.47	1.07	0.93	1.37	1.89	0.48	0.54	13.33	12.2	5.16	1.52	0.93	0.73	0.44	1.47	0.47	0.3	0.26	0.35	38	50	35	15	15	24	18	17	22	31	8	10	299.09	225	84	25	15	12	8	29.1	8	5	4	6	--
MSTRG.25442	5.59	8.78	4.44	3.25	2.58	4.52	2.49	3.23	3.45	2.39	3.47	4.51	16.14	16.09	10.16	6.19	8.36	6.97	7.09	8.58	6.36	4.88	5.7	4.8	210.33	336.15	167.79	110.89	80.69	150.88	85.41	120.03	113.21	79.99	118.95	171.87	740.46	606.59	337.63	208.36	274.27	234.47	264.63	348.22	220.45	164.18	177.29	166.32	RWA2
MSTRG.25443	10.09	6.57	12.25	10.12	8.43	3.72	7.9	9.12	5.98	1.64	3.13	6.43	1	1.77	1.73	1.36	1.36	0.74	0.95	1	1.02	0.43	1.31	1.36	290	192	354	263	201	95	207	259	150	42	82	187	35	51	44	35	34	19	27	31	27	11	31	36	--
MSTRG.25473	0.85	0.3	0.4	2.22	0.91	1.58	1.32	1.17	1.9	2.38	1.27	1.94	0.82	1.15	0.8	1.07	0.92	1.97	1.42	1.21	0.76	1.18	1.28	1.69	17	6	8	40	15	28	24	23	33	42	23	39	20	23	14	19	16	35	28	26	14	21	21	31	At5g66560
MSTRG.25474	8.02	8.36	7.6	7.93	8.49	6.19	7.26	7.17	7.6	8.98	7.02	7.05	6.27	6.11	5.46	6.02	5.21	5.21	4.32	5.74	6.28	5.3	6.01	6.58	734.89	779.86	700.83	657.8	646.18	504.24	607.03	649.53	607.79	731.5	586.9	653.57	700.71	560.86	442.19	494.37	416.39	426.96	392.88	567.4	531.3	434.26	455.2	555.05	PHIP
MSTRG.25475	2.04	2.47	2.13	2.2	1.62	3.63	2.5	1.32	2.31	4.97	5.13	2.57	3.91	3.06	2.83	3.55	2.75	3.13	4.09	3.12	3	4.73	3.74	2.15	28.77	35.48	30.18	28.09	18.91	45.51	32.19	18.46	28.38	62.36	65.98	36.73	67.19	43.24	35.33	44.82	33.9	39.48	57.23	47.51	39.05	59.59	43.6	27.93	NRPB9A
MSTRG.25498	4.74	4.62	8.18	9.2	8.78	14	7.65	5.89	11.79	9.66	10.5	9.24	17.22	14.83	13.21	11.94	14.51	24.53	14.41	12.52	13.67	36.63	29.98	10.36	53	52.53	92	93	81.5	139	78	65	115	96	107	104.47	234.63	166	130.49	119.54	141.56	245.03	159.78	151	141	366	277	106.51	At5g08180
MSTRG.2551	0	0.19	0	0	0	0	0	0	0	0	0	0	2.16	1.17	0.66	0.51	0.11	0.33	0.2	0.63	0.21	0.33	0.12	0.64	0	2	0	0	0	0	0	0	0	0	0	0	27	12	6	4.73	1	3	2	7	2	3	1	6	--
MSTRG.25519	0.36	0.3	0.37	1.12	0.86	1.45	1.51	0.75	1.44	1.09	1.2	2.23	1.79	2.16	2.51	1.9	2.19	5.03	1.74	1.69	1.99	5.83	5.46	1.51	22.81	19.46	23.96	64.99	45.81	82.13	87.8	47.63	80.28	61.77	69.65	144.25	139.25	137.95	141.88	108.95	122.39	287.07	110.59	116.8	117.57	332.84	288.73	88.89	RPOT1-TOM
MSTRG.25527	0.06	0.13	0.25	0.14	0.08	0.07	0.21	0	0.15	0.07	0.07	0.13	0.84	0.89	3.19	0.5	0.37	0.14	0.58	0.65	0.35	0.29	0.08	0.35	1	2	4	2	1	1	3	0	2	1	1	2	16	14	44	7	5	2	9	11	5	4	1	5	--
MSTRG.25541	0.51	0.36	0.61	0.13	0.4	0.48	0.21	0.15	0.43	0.22	0.13	0.38	2.76	2.6	1.45	2.69	2.18	1.06	1.94	2.87	2.45	0.26	1.22	1.54	13	9.48	15.85	3	8.49	11	5	3.69	9.65	5	3	10	86.56	66.85	32.98	61.86	48.84	24.44	49.53	79.54	58.22	6	25.88	36.43	BHLH30
MSTRG.25549	2.84	4.08	3.63	3.85	3.59	4.63	3.3	3.26	5.17	1.42	4.86	6.69	14.03	13.32	9.01	8.22	7.91	6.31	7.03	11.55	7.53	5.68	5.9	5.84	145	211.52	186.16	177.57	152.14	209.73	153.64	164.56	230.15	64.34	226.2	345.39	872.2	680.33	406.34	375.48	352.28	287.7	355.87	635.54	354.17	258.95	248.82	273.94	--
MSTRG.25584	2.25	2.26	3.85	3.56	2.32	3.91	2.92	3.28	3.55	3.77	4.16	2.93	3.03	4.03	2.38	2.69	1.83	2.56	2.18	1.89	2.47	2.24	2.93	2.37	56.8	57.82	97.55	81.1	48.53	87.46	66.96	81.57	77.96	84.34	95.45	74.78	92.97	101.54	52.96	60.75	40.33	57.68	54.58	51.35	57.43	50.37	61.05	54.88	--
MSTRG.25595	0.47	0.25	0.5	1.71	1.33	2.91	1.59	1.31	2.67	1.06	2.31	2.65	0.85	0.82	0.64	1.41	2.2	1.8	1.75	1.81	2.01	2.78	2.13	3.46	15	8	16	49	35	82	46	41	74	30	67	85	33	26	18	40	61	51	55	62	59	79	56	101	--
MSTRG.25609	0.98	1.16	0.67	0.2	0.3	0.05	0.12	0.32	0.28	0.05	0.27	0.31	7.5	9.98	11.61	5.83	2.66	1.47	3.48	3.37	2.7	1.15	1.19	1.87	44	53	30	8	11	2	5	14	11	2	11	14	410	448	460	234	103.94	59	155	163	111.87	46	44	77	At2g01130
MSTRG.25612	3.92	4.34	5.31	5.37	7.25	10.15	5.7	4.45	6.41	7.9	7.74	7.17	6.25	6.73	6.72	9.33	11.16	11.79	9.85	9.46	10	10.48	14.42	10.02	88.9	100	121.07	110.11	136.51	204.24	117.85	99.72	126.77	159.14	159.98	164.56	172.68	152.67	134.59	189.32	220.62	238.71	221.46	231.21	209.02	212.28	270.27	208.99	--
MSTRG.25627	7.65	5.81	9.35	6.38	11.65	3.63	7.51	8.7	8.31	2.87	2.5	6.37	0.44	0.27	0	0.9	1.85	0.15	0.41	0.87	0.29	0	1.14	0.15	57	44	70	43	72	24	51	64	54	19	17	48	4	2	0	6	12	1	3	7	2	0	7	1	--
MSTRG.2563	4.55	3.81	4.14	8.49	7.64	6.8	9.86	7.98	10.16	7.6	7.5	8.07	6.53	6.88	6.66	10.99	11.51	13.26	12.25	12.27	13.59	11.41	15.79	16.7	177	151	162	299	247	235	350	307	345	263	266	318	310	268	229	383	391	461	473	515	488	397	508	598	--
MSTRG.25634	12.61	19.39	11.53	7.95	11.32	26.78	8.45	16.96	17.75	8.1	12.35	14.72	38.33	34.74	30.66	38.56	46.28	79.96	33.62	41.13	46.89	59.58	78.34	50.41	149	233	137	85	111	281	91	198	183	85	133	176	552	411	320	408	477	844	394	524	511	629	765	548	--
MSTRG.25640	3.85	3.87	4.53	7.28	7.92	5.41	8.16	7.3	7.89	3.39	6.51	7.19	4.39	4.73	5.6	5.43	5.7	4.68	5.06	5.4	6.16	5.51	5.81	5.78	162	166	191	274	281	204	315	301	288	130	244	301	227	192	206	200	207	178	211	243	240	206	201	228	--
MSTRG.25652	0.13	0	0	0.7	1.52	0.43	0.97	0.42	0.72	0.42	0.64	0.66	0	0.04	0	0	0.38	0.23	0.04	0.43	1	0.05	0.15	1.19	3	0	0	15	30	9	21	10	15	9	14	16	0	1	0	0	8	5	1	11	22	1	3	26	WOX6
MSTRG.25667	2.76	4.26	3.37	3.19	4.39	2.69	3.86	3.94	3.67	2.05	3.17	4.1	17.52	15.06	12.02	11.22	11.16	7.1	11.53	12.93	8.65	5.55	5.47	9.41	44	69	54	46	58	38	56	62	51	29	46	66	340	240	169	160	155	101	182	222	127	79	72	137.74	HMGA
MSTRG.2568	0.48	0.2	0.27	0.53	0.08	0	1.06	0.49	0.47	0.23	0.38	0.41	0.56	0.48	0.86	0.69	1.1	0.46	1.32	0.38	0.52	0.23	1	0.67	7	3	4	7	1	0	14	7	6	3	5	6	10	7	11	9	14	6	19	6	7	3	12	9	--
MSTRG.25681	5.88	6.06	5.14	8.47	8.35	16.46	8.07	7.95	9.7	19.07	14.35	9.12	10.63	10.02	7.04	6.36	7.96	14.37	6.79	10.29	10.55	10.25	11.26	9.81	192.38	201.86	169.12	250.84	226.86	478.45	240.81	257	277	554.76	428.02	302.03	424.08	328.52	203.71	186.5	227.43	420.32	220.46	363.21	318.64	299.77	304.59	295.43	PUX2
MSTRG.25687	4.11	4.63	4.84	6.47	6.07	10.65	6.84	5.76	7.07	5.9	9.62	6.25	10.71	10.08	12.13	9.45	10.87	9.23	10.52	9.79	9.87	12.35	11.59	6.89	149.93	171.88	177.55	213.54	183.83	345.28	227.66	207.79	225.04	191.38	319.91	230.65	476.52	368.54	391.17	309	346.04	300.87	380.87	385.44	332.37	402.8	349.5	231.34	At2g01680
MSTRG.25705	0.32	0.53	0.18	0.15	0.11	0.71	0.05	0.09	0.83	0.25	0.1	0.45	5.23	4.25	4.45	2.98	1.5	3.75	1.19	2.77	2.21	5.57	3.72	2.26	7	12	4	3	2	14	1	2	16	5	2	10	141	94	87	59	29	74	26	66	45	110	68	46	--
MSTRG.25708	0.63	1.37	0.5	0.27	0.17	0.1	0.46	0.44	0.36	0.04	0.25	0.38	2.48	2.1	1.3	0.25	0.46	0.37	0.33	1.05	0.51	0.49	0.15	0.28	36	80	29	14	8	5	24	24.69	18	2	13	22	173.79	121	66	13	23	19	19	65	27	25	7	15	TMK1
MSTRG.25726	13.03	14.58	7.49	11.97	7.94	22.27	6.97	28.68	21.04	13.42	30.74	22.22	34.51	42.87	26.82	119.52	133.56	286.95	135.74	142.56	333.86	96.56	166.44	364.12	166	189	96	138	84	252	81	361	234	152	357	286.57	536	547	302	1364	1484.81	3267	1716	1959.21	3924.01	1099.67	1753.16	4269.11	--
MSTRG.25727	0.65	0	0.03	0.08	0.21	3.91	0	0.03	0.04	27.34	12.92	0.13	0.28	0.1	0.23	0.49	0.25	19.83	0.21	0.41	0.74	27.1	20.7	1.56	19	0	1	2	5	102	0	1	1	713	345.57	4	10	3	6	13	6.41	519.86	6	13	20	710.69	502	42	GAD4
MSTRG.25728	19.59	23.29	18.94	19.71	20.45	36.62	21.01	16.34	22.35	35.12	34.17	24.04	48.88	48.16	37.79	34.66	37.01	55.04	32.81	34.39	39.53	52.61	59.92	35	584.52	705.55	557.16	509.18	487.61	925.57	558.1	477.8	559.78	899.24	895.19	688.5	1714.45	1352.04	926.37	852.34	870.67	1333.11	878.08	1048.74	1007.62	1243.79	1329.71	901.05	TIF3I1
MSTRG.25732	2.12	1.74	1.06	1.18	1.27	0.59	2.26	1.76	1.51	0.85	1.19	1.88	3.47	2.66	2.11	3.2	2.53	1.64	2.93	3.64	3.28	3.76	3.87	4.57	57.1	47.8	28.77	28.66	28.31	14.04	55.62	46.95	35.56	20.41	29.2	51.15	113.93	71.8	50.19	77.24	59.42	39.5	78.39	105.68	81.43	90.45	86.22	113.4	At4g15970
MSTRG.2574	9.48	9.09	9.5	12.71	12.59	19.54	13.81	11.65	15.72	17.21	19.25	17.59	19.6	19.78	19.03	17.41	21.66	29.1	19.42	23.45	23.11	23.14	28.2	31.28	468.03	456.44	471.68	567.68	515.84	856.72	621.34	567.99	677.32	754.91	865.96	878.62	1179.15	977.68	829.91	769.82	932.94	1283.24	951.01	1248.35	1052.01	1020.91	1150.63	1420.86	PPI1
MSTRG.25788	10.35	10.03	9.97	9.4	9.73	11.17	9.81	10.13	10.64	13.19	12.27	11.15	13.2	13.72	13.02	12.9	12.79	12.68	12.51	14.96	13.53	13.09	15.11	14.92	466.04	459.38	451.18	382.95	363.61	446.52	402.59	450.57	418.21	527.94	503.69	508.12	724.2	618.73	518.13	520.26	502.6	509.95	559	726.39	561.87	526.73	562.52	618.07	At1g79700
MSTRG.25799	0.25	0.57	0.21	0.14	0.09	0.04	0	0.19	0	0.39	0.28	0.1	1.91	1.14	1.05	0.98	0.66	1.38	0.87	1.47	0.91	0.38	0.72	0.9	7.82	17.93	6.61	4	2.45	1.13	0	6	0	10.68	7.97	3	72.44	35.53	28.83	27.46	17.86	38.38	27.02	49.46	26.27	10.59	18.45	25.7	At2g14510
MSTRG.2580	1.14	1.66	1.42	2.12	1.69	3.47	1.74	1.54	2.28	6.4	5.33	2.98	4.58	4.96	5.05	4.75	5.65	6.61	4.7	5.76	5.89	7.26	8.75	7.12	50.53	75.14	63.32	84.98	62.14	136.69	70.63	67.57	88.29	252.63	215.63	133.84	248.05	220.46	197.99	188.66	218.78	262.35	206.79	275.98	241.29	287.85	320.91	290.85	UBC25
MSTRG.25804	21.54	25.31	22.75	22.5	22.91	31.56	24.53	26.58	24.79	29.22	28.64	24.62	31.76	29.53	31.17	27.43	30.25	30.17	22.74	33.86	32.48	30.54	28.82	36.76	1848.34	2209.41	1963.08	1746.64	1632.41	2405.4	1919.68	2254	1856.86	2228.55	2240.11	2138.12	3323.01	2538.08	2363.94	2108.52	2264.67	2313.57	1936.15	3134.08	2570.86	2342.74	2044.36	2902.81	TIC
MSTRG.25814	1.48	0.91	0.83	0	0	0	0	0.09	0	0	0	0.18	3.88	2.5	2.52	1.35	2.13	0.31	1.5	3.7	3.22	0	0.11	0.5	16	10	9	0	0	0	0	1	0	0	0	2	51	27	24	13	20	3	16	43	32	0	1	5	--
MSTRG.25815	15.26	14.33	16.26	7.69	7.16	2.11	6.26	6.74	6.08	2.53	4.22	4.25	0.57	0.78	0.26	0.14	0.13	0	0.05	0.3	0.08	0	0.11	0.3	675.82	647.39	723.32	307.46	264.2	85.03	252.91	294.74	235	101	171.25	195.49	31	34.87	10	5.48	5	0	2	14	3.38	0	4	12	WNK1
MSTRG.25818	2.2	2.17	1.92	4	3.27	3.24	3.67	3.07	2.34	4.74	3.58	3.15	1.91	1.81	2.23	2.29	2.26	2.73	1.75	2.34	2.43	3.7	3.14	3.17	56	56	49	92	69	73	85.02	77	51.99	107	83	81	59	46	50	52	50	62	44	64	57.01	84	66	74	--
MSTRG.25853	0.83	1.41	1.91	1.67	4.03	0.68	3.4	2.98	0.61	1.7	0.5	1.19	0.74	1.06	2.05	3.29	8.74	4.31	4.57	5.32	3.44	0.76	1.1	6.49	11	19	25.43	20	44.33	8	41	39	7	20	6.04	16	12	14	24	39	101	51	60	76	42.04	9	12	79	ELIP1
MSTRG.25910	15.85	13.07	13.89	10.52	9.57	15.23	8.36	9.47	7.91	13.27	7.69	8.6	13.49	12.99	10.43	7.17	5.7	22.58	5.48	6.65	8.37	16.96	12.28	7.86	625.75	524.74	551.31	375.61	313.46	533.81	300.86	369.16	272.41	465.28	276.76	343.6	648.98	513.24	363.69	253.3	196.19	796.22	214.66	283.05	304.7	598.11	400.75	285.3	Os03g0268000
MSTRG.25918	0.67	0.22	0.22	0	0.13	0	0	0.45	0	0	0	0.22	1.37	0.44	0.63	1.99	0.76	0.37	1.01	1.44	1.45	0.25	0.13	1.33	6	2	2	0	1	0	0	4	0	0	0	2	15	4	5	16	6	3	9	14	12	2	1	11	--
MSTRG.25949	0.12	0.08	0.15	0.34	0.47	0.31	0.81	0.16	0.76	0.52	1.04	0.9	0.96	1.47	0.83	1.08	1.11	2.24	0.98	1.62	0.88	2.1	1.41	0.9	3	2	4	8	10	7	19	4	17	12	24.44	23.38	30	38	19	25	25	51.55	25	45	21	48.42	30	21.29	--
MSTRG.26036	2.04	2.33	2.62	3.31	3.93	2.89	2.39	2.87	3.63	2.2	3.72	3.77	7.12	8.68	10.19	13.52	11.91	10.92	11.37	8.32	9.51	12.69	8.32	8.28	92	107	118.93	135	147	115.57	98.18	128	143	88	152.89	172	391.56	391.77	406	545.93	468.56	439.96	508.45	404.45	395.3	511.53	310.12	343.47	COIL
MSTRG.26046	0.27	0.09	0.1	0.06	0.18	0	0.05	0	0.23	0.39	0	0.11	1.26	1.09	3.14	5.56	4.03	5.83	5.59	1.85	4.71	5.26	4.13	3.42	4	1	2	1	3	0	1	0	4	7	0	2	26	20	50	87	62	81	97	34	76	85	56	50	--
MSTRG.26050	3.23	4.02	4.87	2.99	2.42	4.09	1.68	1.29	2.24	3.49	2.96	2.53	4.57	6.68	5.07	3.95	4.13	7.18	3.34	3.2	3.96	8.51	9.69	4.44	36.16	45.85	54.89	30.36	22.56	40.75	17.19	14.29	21.95	34.77	30.26	28.69	62.42	74.98	50.19	39.63	40.41	71.92	37.2	38.69	40.99	85.26	89.78	45.79	RPL27AC
MSTRG.26053	1.58	1.76	2.92	3.79	3.45	4.73	4	1.87	2.49	7.32	4.69	2.2	11.03	11.78	10.13	7.82	7.66	12.52	5.46	6.99	6.95	12.96	11.54	6.23	28	30	50	58	48	72	63	31	37	109	73	38	229	201	152	119	115	188	92	129	108	198	165	96	SMR6
MSTRG.26058	10.94	14	10.42	12.03	12.69	8.93	12.37	14.95	14.02	16.51	15.39	13.19	14.41	15.74	7.77	9.91	11.24	17.91	10.19	14.64	13.2	8.45	11.23	17.39	355	462	340	353	341.66	257.33	366	479	397	476.04	455.05	433	569.71	511.29	222.73	288	318	519	328	512	395	245	301	519	lip
MSTRG.26067	9.4	9.91	7.65	4.53	5.04	4.23	5.72	5.36	6.46	0	1.12	3.7	1.4	1.11	1.16	0.76	0.78	0.29	1.03	1.27	0.74	0.19	0.41	0.56	110	118	90	48	49	44	61	62	66	0	12	43.77	20	13	12	8	8	3	12	16	8	2	4	6	--
MSTRG.26076	20	25.93	24.78	22.14	20.46	35.53	18.04	10.97	18.65	25.67	19.47	14.65	48.2	49.19	39.36	37.97	36.02	45.4	37.53	28.15	30.66	50.43	48.68	25.1	347.51	458.25	432.94	347.97	295.1	548.14	285.81	188.35	282.76	396.27	308.2	257.58	1020.56	855.66	604.09	590.73	545.91	704.71	646.8	527.35	491.27	782.94	699.07	401.15	At4g28440
MSTRG.2609	1.4	1.71	1.96	1.29	1.54	1.76	1.62	1.04	0.91	2.7	2.97	0.7	2.49	3.27	2.75	1.21	2.27	2.38	2.2	3.02	2.28	2.3	2.92	2.19	27.43	34.01	38.57	22.9	25.05	30.52	28.84	20.06	15.51	46.94	52.86	13.77	59.37	63.98	47.59	21.2	38.68	41.58	42.6	63.6	41.08	40.21	47.14	39.37	--
MSTRG.26099	12.16	12.22	14.05	15.25	14.95	21.91	13.67	11.35	14.94	16.65	16.85	13.86	13.64	15.02	11.68	12.02	17.15	20.95	13.04	13.94	15.43	19.98	22.26	15.36	313.45	320.38	364.28	355.62	319.86	501.53	321.27	289.07	336.14	381.49	395.9	361.48	428.77	387.63	265.94	277.5	385.77	482.57	333.58	387.57	366.88	460.4	474.45	364.36	Sec23ip
MSTRG.2610	1.67	0.92	2.17	0.52	0.57	0.57	0.87	0.25	0.17	0.54	0.31	0.07	0.19	0.17	0.55	0.04	0.13	0.06	0.09	0.19	0.04	0.1	0.18	0.15	89.83	50.3	117.38	25.27	25.48	27.21	42.78	13.31	8	25.57	15	4	12.15	9.08	26	2.1	6.14	3.11	5	11.11	2.03	5	8.1	7.17	At4g27190
MSTRG.26118	0.06	0.32	0.15	0	0.04	0.11	0.1	0.07	0.1	0.19	0.11	0.19	2.15	2.23	0.68	0.15	0.29	0.44	0.19	0.38	0.36	0.57	0.5	0.32	4	22.11	10	0	2	7	6	5	6	11.67	7	13	179.61	152.9	41.41	9	17.49	27	13	28	22.92	35.16	28.26	20	RUK
MSTRG.2613	4.77	4.09	2.59	2.01	2.51	4.98	1.81	4.56	2.78	2.93	2.38	2.31	2.2	3.03	0.69	2.32	1.19	0.97	1.84	1.61	1.32	0.49	1.15	1.6	55	48	30	21	24	51	19	52	28	30	25	27	31	35	7	24	12	10	21	20	14	5	11	17	--
MSTRG.26135	0.46	0.45	0.3	0.34	1.28	0.17	0.5	0.77	0	0.17	0	0.3	1	0.91	0.69	0.68	1.05	1.19	1.07	1.27	0.5	0.68	2.58	0.33	3	3	2	2	7	1	3	5	0	1	0	2	8	6	4	4	6	7	7	9	3	4	14	2	--
MSTRG.26141	1.72	2.08	2.09	2.13	2.48	3.33	2.21	2.49	2.46	3.94	2.93	1.99	5.32	5.23	5.52	4.82	5.12	6.56	5.24	6.01	6.88	4.86	5.92	6.1	52.98	65.07	64.71	59.35	63.29	91.02	62.19	75.66	66.05	107.81	82.37	62.12	199.57	161.16	150.24	133.02	137.67	180.42	160.07	199.57	195.53	133.85	150.83	172.9	Mo25
MSTRG.2616	1.33	0.65	0.91	4.04	4.2	2.71	4.28	2.77	5.23	3.64	4.74	5.82	0.27	0.33	0.38	1.02	0.86	1.77	2.09	1.31	1.53	3.07	2.41	1.8	16	8	11	44	42	29	47	33	55	39	52	71	4	4	4	11	9	19	25	17	17	33	24	20	--
MSTRG.2617	0.97	0.9	1.52	1.76	1.55	2.06	2.17	1.38	1.87	2.31	1.85	1.45	1.9	1.99	2.26	2.07	2.01	1.89	1.89	2.75	2	1.75	1.76	2.72	50.65	48	80.15	83.07	67.42	95.54	103.36	71.48	85.51	107.2	87.94	76.74	120.88	104.2	104.48	97.02	91.44	88.5	98.03	154.93	96.25	81.68	76.24	130.98	At4g27220
MSTRG.26175	3.9	4.39	3.44	4.91	3.48	4.53	4.45	3.82	6.04	7.15	5.1	5.56	5.94	5.72	6.25	6.1	6.76	8.22	8.47	8.24	7.46	7.4	7.97	8.88	62	71	55	70.65	46	64	64.65	60	84	101	74	89.61	115	91	88	87	94	117	133.49	141	109.66	105	105	130	--
MSTRG.2618	0.34	0.34	0	0	0	0	0	0.17	0	0	0	0	2.53	0.94	0.29	0.86	0.49	0.19	0.43	1.27	0.65	0	0	0.09	4	4	0	0	0	0	0	2	0	0	0	0	36	11	3	9	5	2	5	16	7	0	0	1	--
MSTRG.26190	3.75	4.29	4.17	4.95	4.91	7.82	5	5.19	4.9	6.09	6.86	5.66	11.56	11.61	8.59	10.91	9.48	14.77	9.85	10.48	12.91	11.29	11.96	10.97	93	108	104	111	101	172	113	127	106	134	155	142	349	288	188	242	205	327	242	280	295	250	245	250	GCR1
MSTRG.26191	5.54	2.87	4.38	6.06	5.31	7.63	6.13	4.69	4.84	6.5	6.35	6.33	0.89	1.51	1	1.15	1.88	2.54	2.57	2.01	2.04	4.32	3.57	3.51	121.81	64.27	97	120.54	97	149.16	123	102	93	127.04	127.43	140.99	24	33.27	19.46	22.59	36	50	56	47.62	41.38	85.03	64.99	71	truA1
MSTRG.26213	1.07	0.52	1.91	1.18	1.33	1.8	1.75	0.89	2.08	2.99	1.99	2.56	1.95	1.92	2.95	3.84	3.46	2.27	2.44	2.67	2.89	2.62	3.72	3.01	10	5	18	10	10.35	15	15	8.22	17	24.93	17	24.34	22.28	18	24.49	32.28	28.32	19	22.72	27	25	22	28.83	26	--
MSTRG.26224	0.03	0.6	0.03	0.04	0	0	0	0	0	0	0	0	1.42	1.77	0.58	0.11	0.12	0.08	0.27	0.41	0	0	0.04	0.15	1	18	1	1	0	0	0	0	0	0	0	0	51	52	15	3	3	2	8	13	0	0	1	4	--
MSTRG.26234	36.87	34.32	53.01	14.76	16.55	25.15	13.1	12.71	9.37	79.11	84.28	10.59	11.78	17.25	34.08	4.54	4.14	23.49	4.66	6.81	2.23	69.66	51.38	3.13	637.03	603.14	921.09	230.74	237.32	386.02	206.45	217.06	141.31	1214.76	1327.26	185.1	248.14	298.49	520.32	70.29	62.43	362.72	79.97	126.82	35.52	1075.68	733.88	49.69	RAP2-3
MSTRG.26245	7.09	4.25	5.51	6.94	6.39	4.13	7.07	7.26	7.47	0.55	4.03	6.85	1	1.14	1.48	0.46	1.22	0	0.49	0.76	0.27	0	0.1	0.27	87	53	68	77	65	45	79	88	80	6	45	85	15	14	16	5	13	0	6	10	3	0	1	3	--
MSTRG.26258	4.51	5.7	4.26	4.86	4.99	4.41	4.35	4.69	5.73	4.32	5.4	5.1	10.83	10.49	8.55	7.97	6.96	8.46	6.53	10.02	8.26	6.96	7.46	8.73	267.56	343.6	253.77	260.55	245.26	231.93	234.99	274.35	296.53	227.75	291.68	306.16	782.34	622.68	447.51	423.04	360.04	448.05	383.74	640.77	451.52	368.87	365.55	476.3	At5g23430
MSTRG.26272	6.88	6.76	6.63	9.38	9.47	10.83	9.68	8.24	9.81	13.59	11.94	9.99	11.23	10.94	10.09	11.99	10.12	12.41	13.3	14.52	13.24	9.25	17.71	15.18	98	98	95	120.89	112	137	125.79	116	122	172	155	144	195	156	127	153	125.82	158	187.94	223	174	117.77	208.58	199	RTNLB22
MSTRG.26282	0.63	1.51	0.35	0.15	0	0.16	0.15	0.14	0	0	0	0.07	4.18	6.39	1.89	0.62	1.51	0.47	1.27	1.42	0.68	0.47	0.42	0.4	9	22	5	2	0	2	2	2	0	0	0	1	73	91.74	24	8	18.86	6	18	22	9	6	5	5.23	UBP12
MSTRG.26296	12.25	12.97	11.62	14.63	15.27	12.39	13.48	12.66	15.26	18.91	21.17	14.48	2.5	3.43	3.5	1.92	4.04	2.89	3.34	3.43	3.35	3.22	3.95	3.78	285	307	272	308	295	256	286	291	310	391	449	341	71	80	72	40	82	60	77	86	72	67	76	81	At3g47110
MSTRG.2630	2.31	1.87	1.49	0.89	0.56	0.13	0.32	1.23	0.46	0.84	0.44	0.57	2.74	2.02	1.17	1.09	0.66	1.55	1.22	1.37	1.38	0.45	0.63	0.69	40	33	26	14	8	2	5	21	7	13	7	10	58	35	18	17	10	24	21	25.56	22	7	9	11	DGK5
MSTRG.26304	1.02	1.29	0.78	0.46	0.5	0.82	0.91	0.65	0.97	0.45	0.95	1.25	1.04	1.58	0.89	0.87	1.78	0.92	0.65	3.79	1.86	0.3	0.37	1.3	60.05	77.48	46.3	24.45	24.31	42.8	49	38.14	49.65	23.73	51	74.29	75.07	93.33	46.14	45.69	91.35	48.21	38.06	240.84	101.36	16	18	70.66	INRPK1
MSTRG.26317	3.72	3.72	3.77	4.89	5.41	6.96	5.08	4.18	5.2	5.88	6.9	6.51	7.28	7.92	7.19	6.61	6.68	7.7	6.66	8.15	6.71	8.99	8.06	8.57	175.38	178.74	179.21	206.06	210.06	288.92	216.82	193.72	211.31	244.62	294.74	308.32	416.25	373.53	295.96	276.96	275	321.88	310.5	412.2	293.64	378.51	311.45	370.21	--
MSTRG.26318	0.22	0.07	0.22	0.64	0.44	0.66	0.64	0.52	0.33	1.06	1.04	0.72	1.73	1.45	1.48	0.81	1.17	0.65	0.66	1.48	0.79	2.12	1.58	1.34	3	1	3	8	5	8	8	7	4	13	13	10	29	20	18	10	14	8	9	22	10	26	18	17	--
MSTRG.26329	6.11	6.86	7.97	4.16	5.2	5.71	2.33	3.54	6.21	9.08	5.78	6.06	15.96	15.76	14.23	11.63	10.16	16.22	11.06	10.96	8.57	19.81	22.17	7.93	63.73	72.84	83.66	39.25	45.05	52.96	22.17	36.48	56.56	84.22	54.97	63.98	203	164.69	131.24	108.65	92.47	151.28	114.52	123.32	82.45	184.79	191.27	76.18	RPS28
MSTRG.26331	0.13	0.29	0.29	0.38	0.58	0.3	0.35	0.24	0.64	0.41	0.73	0.41	1.58	2.09	2.04	1.57	2.19	1.99	2.12	1.33	0.95	2.3	2.09	0.67	5	11	11	13	18	10	12	9	21	13.78	25.17	15.42	72.46	78.85	67.63	53	71.87	66.94	79	53.97	33	77.45	65	23.34	BACOVA_02659
MSTRG.26338	0	0.17	0	0	0	0	0	0	0	0	1.72	0	0.14	0	0.4	0	0	0	0.18	0	0.19	0	0	0.19	0	1	0	0	0	0	0	0	0	0	9	0	1	0	2	0	0	0	1	0	1	0	0	1	--
MSTRG.26352	27.19	32.97	36.78	35.84	35.53	44.3	31.85	23.55	33.19	39.11	37.94	36.89	72.16	73.29	79.22	78.34	71.9	111.91	74.22	54.61	65.36	128.44	138.14	64.86	315.14	388.76	428.73	375.87	341.82	456.06	336.65	269.68	335.79	402.86	400.8	432.66	1019.4	850.64	811.27	813.16	727.04	1159.03	853.45	682.62	698.75	1330.52	1323.44	691.66	RPS17D
MSTRG.26354	0.13	1.16	1.04	1.01	0.32	0.74	0.29	0.53	2.1	0.74	0.72	1.17	2.26	3.01	1.93	1.46	3.15	2.35	2.24	1.21	1.28	0.44	1.27	0.85	1	9	8	7	2	5	2	4	14	5	5	9	21	23	13	10	21	16	17	10	9	3	8	6	--
MSTRG.26363	2.68	2.28	2.5	3.22	2.94	2.13	2.33	2.02	2.83	1.05	1.6	2.49	0.26	0.08	0.31	0.13	0.63	0.4	0.6	0.33	0.17	0.35	0.67	0.34	68	59	64	74	62	48	54	50.74	62.67	23.64	37	64	8	2	7	3	14	9	15	9	4	8	14	8	ATL71
MSTRG.26388	13.77	12.62	13.92	14.69	17.5	24.31	15.99	14.24	18.55	25.02	23.16	21.7	12.21	13.3	13.01	14.46	15.15	18.66	12	13.85	15.82	16.99	16.56	18.75	707.91	659.95	719.75	683.2	747.13	1110.14	749.82	723.16	832.37	1143.42	1085.35	1128.99	765.57	684.86	591.19	665.7	679.73	857.5	611.97	767.89	750.42	780.63	703.93	887.17	R3HDM2
MSTRG.26397	55.21	47.23	44.46	38.17	37.29	66.6	36.61	48.12	33.71	96.78	49.99	29.38	12.21	12.35	8.84	6.56	7.25	10.16	5.52	8.4	5.75	6.35	7.84	8.44	2405.52	2093.11	1948.06	1504.48	1348.63	2577.03	1454.3	2071.53	1282.01	3747.27	1984.94	1295.19	648.51	538.94	340.34	256	275.43	395.41	238.51	394.53	231.01	247.24	282.35	338.47	INVE
MSTRG.26398	1.74	0.94	1.9	2.6	1.57	1.47	2.48	1.76	1.3	1.57	1.24	0.69	0.86	0.87	1.38	0.29	0.7	1.46	0.97	0.56	0.66	1.56	1.37	1.51	20	11	22	27	15	15	26	20	13	16	13	8	12	10	14	3	7	15	11	7	7	16	13	16	--
MSTRG.26409	8.38	5.28	8.68	6.51	6.85	5.65	5.05	5.35	4.74	8.56	6.36	4.17	7.31	7.35	9.88	7.78	6.65	16.94	7.8	7.72	7.02	18.92	16.34	5.56	418.69	268.58	436.12	294.32	284.1	250.96	230.03	264.12	206.58	380.21	289.89	210.79	445.15	368.1	436.46	348.38	289.81	756.26	386.52	416.38	323.5	845.03	674.92	255.5	CTR1
MSTRG.26459	1.88	1.37	1.96	2.03	2.54	2.66	2.74	2.52	2.7	1.38	2.6	3.17	2.61	3.22	5.31	4.67	3.81	2.53	4.58	4.76	4.83	3.1	3.12	4.17	51	33	53	55	57	64	79.44	66	67	32	63	90	86	87	123	111	99	64	125	140	124	78	76	111	--
MSTRG.2646	9.91	6.98	7.55	9.75	9.81	12.87	10.37	11.39	14.47	21.66	16.75	13.93	7.08	7.18	6.98	17.35	16.78	23.34	15.65	18.17	25.39	20.37	20.09	26.12	484.8	347.09	371.01	431.31	398.09	558.89	462.29	550.25	617.48	941.35	746.64	689.23	422.13	351.76	301.67	759.96	715.78	1019.75	758.93	957.95	1145	890.33	811.93	1175	At4g27290
MSTRG.26466	4.67	5.09	4.87	8.83	7.5	8.73	7.9	6.73	10.57	7.59	8.4	9.21	9.32	11.96	17.62	14.44	16.31	9.98	15.24	11.09	11.62	10.23	11.23	12.45	101	112	106	172.93	134.84	167.79	156	144	199.66	146	165.66	201.64	246	259.17	337	280	308	193	327.3	259	232	197.88	201	248	--
MSTRG.26467	4.92	4.05	4.92	6.43	5.95	5.62	6.43	5.67	6.68	4.86	5.9	6	6.07	5.73	5.95	5.46	6.72	6.54	5.58	7.51	7.12	6.23	5.78	7.58	345.24	292.23	349.15	409.05	344.11	350.66	412.08	399.37	403.91	302.1	368.17	422.95	520.27	406.22	373.42	344	408.88	409.91	383.5	572.08	459.9	394.02	334.51	497.29	FLD
MSTRG.26468	4.22	6.19	4.92	5.8	5.59	8.88	7.73	6.75	7.5	12.07	13.18	9.94	13.27	13.5	10.21	10.58	10.14	13.6	8.15	10.17	9.83	12.49	14.66	13.68	67.38	100.6	79.01	83.91	74.09	126.07	112.69	106.54	104.53	171.46	191.99	160.66	258.48	216.04	144.08	151.34	141.3	194.14	129.24	175.26	144.91	178.32	193.6	201.17	SEC8
MSTRG.26479	1.12	0.99	1.14	1.32	1.7	2.26	1.18	1.64	2.37	7.87	7.69	1.28	1.2	1.29	1.13	2.24	2.17	3.71	1.35	2.16	3.14	4.89	3.4	1.92	29	26	29.73	31	36.63	52	28	42	53.66	181.36	181.55	33.47	37.95	33.58	25.89	52	49	85.9	34.68	60.5	75	113.16	72.77	45.77	PCRK1
MSTRG.26484	0.96	2.29	0.67	1.69	1.52	2.1	2.2	1.37	1.22	1.33	0.99	1.66	3.21	1.62	1.07	0.65	0.42	2.24	0.55	0.84	0.64	1.74	2.43	0.51	16.22	39.56	11.51	26	21.38	31.66	34.08	23	18	20	15.36	28.48	66.42	27.46	16	9.93	6.27	34	9.29	15.32	10	26.36	34.07	8	At2g39020
MSTRG.2650	0.59	0	1.17	0.06	0.71	0.66	0.32	0.3	1.01	0.33	0	1.45	0	0	0.33	0	0.34	0.33	0.59	0	0.32	0.66	0	0.32	2	0	4	0.17	2	2	1	1	3	1	0	5	0	0	1	0	1	1	2	0	1	2	0	1	--
MSTRG.26504	27.9	34.87	31.67	28.61	27.78	31.02	25.62	21.55	23.93	34.61	31.61	26.82	66.56	67.22	54.55	53	47.93	46.34	52.69	46.89	46.74	57.59	66.45	45.72	276.52	351.49	315.56	256.51	228.54	273	231.52	210.98	207	304.79	285.45	268.94	804	667.03	477.6	470.31	414.36	410.26	518	501.15	427.17	509.98	544.3	416.85	VATG1
MSTRG.2651	1.82	1.11	2.5	1.69	2.05	0.28	1.58	0.98	1.09	0.03	0.6	0.71	1.4	2.14	3.02	1.94	3.01	1.87	3.27	3.84	2.85	0.41	1.07	2.54	124	77	171	104	115.74	17	98	65.83	65	2	37	49	116.51	146	182	118.61	179	114	221	282	179.23	25	60	159	At4g27290
MSTRG.2653	30.84	30.18	31.55	21.09	17.17	35.36	19.14	20.12	22.86	56.14	53.75	24.35	13.38	16.82	12.37	8.86	10.35	14.34	9.31	15.9	13.21	11.73	11.72	16.26	1394.64	1388.16	1434.64	863.12	644.77	1420.15	789.16	899.08	902.45	2256.62	2215.6	1114.55	737.76	761.69	494.39	358.9	408.26	579.46	417.89	775.42	551.12	474.29	438.1	676.55	At4g27290
MSTRG.26533	2.39	3.24	2.75	3.67	3.67	3.21	4.01	3.97	3.88	3.44	4.12	4.02	5.6	5.02	4.61	4.52	5	4.18	4.13	4.87	4.75	4.44	4.1	5.7	191.33	263.54	221.71	265.57	243.94	228.09	293.02	314.08	271.33	244.53	301.06	325.39	546.31	402.93	326.27	323.98	348.99	299.26	328.12	420.34	351.1	317.57	271.3	419.71	--
MSTRG.26543	0	0	0	0.15	0.25	1.97	0	0.07	0.4	1.96	1.15	0.07	0.17	0	0	0.23	0.32	2.27	0.35	0.26	0.15	0.94	2.37	0.68	0	0	0	2	3	25	0	1	5	25	15	1	3	0	0	3	4	29	5	4	2	12	28	9	--
MSTRG.26560	13.84	11.98	13.27	9.59	8.5	10.52	8.4	10	9.56	6.31	7.82	7.25	17.85	15.32	13.29	12.74	12.13	12.07	12.85	15.37	9.17	10.94	8.53	10.46	207.37	182.67	200	130	105.72	140	114.73	148	125	84	106.78	110	326.11	229.92	176	170.94	158.66	161.65	191	248.42	126.74	146.53	105.72	144.25	At1g07660
MSTRG.26573	15	15.63	20.78	21.38	18.17	25.47	18.16	16.51	22.82	24.72	25.72	22.03	47.88	48.7	44.62	46.31	44.72	67.52	44.78	44.15	50.38	96.85	100.24	40.98	183	194	255	236	184	276	202	199	243	268	286	272	712	595	481	506	476	736	542	581	567	1056	1011	460	RPL35
MSTRG.26594	0.12	0.16	0.07	0.26	0.16	0.2	0.39	0.21	0.34	0.36	0.5	0.54	0.3	0.26	0.26	0.18	0.29	0.81	0.34	0.26	0.2	1.4	1.26	0.27	8	11	5	16	9	12	24.45	14.05	20.47	22	31.37	37.86	25	17.67	16	11	17.29	49.75	23	19.42	13	85.93	71.45	17	ELP1
MSTRG.26600	6.74	6	6.57	8.44	10.84	50.89	9.56	5.39	11.82	323.39	89.24	11.28	24.85	26.42	15.48	26.94	24.59	77.73	23.12	25.76	32.06	76.1	81.47	35.5	175.1	158.54	171.71	198.54	233.91	1174.87	226.65	138.35	268.29	7471.28	2114.27	296.61	787.35	687.79	355.59	627.15	557.71	1805.54	596.23	722.18	768.86	1767.92	1750.8	849.15	UXS3
MSTRG.26602	1.83	2.26	2.08	2.12	2.1	8.3	2.39	1.68	3	5.7	5.08	1.81	7.88	6.45	5.63	6.57	6.1	8.11	7.35	4.53	7.57	9.42	13.72	5.31	21	26.31	24	22	20	84.51	25	19	30	58	53	21	110	74	57	67.37	61	83	83.5	56	80	96.43	129.9	56	OST4A
MSTRG.26603	6.76	6.65	5.41	6.89	7.35	7.91	7.85	7.65	6.53	7.46	8	7.21	15.45	12.05	10.21	8.59	10.34	8.16	11.63	9.96	12.22	10.54	12.51	7.78	51	51	41	47	46	53	54	57	43	50	55	55	142	91	68	58	68	55	87	81	85	71	78	54	OST4A
MSTRG.26620	0.13	0	0	0	0	0	0	0	0	2.12	1.64	0	0.05	0	0	0	0	0.07	0	0	0	0	0	0	2	0	0	0	0	0	0	0	0	29	23	0	1	0	0	0	0	1	0	0	0	0	0	0	--
MSTRG.26632	4.24	3.49	4.86	4.87	4.37	6.6	5.3	5.37	7.23	5.91	5.59	4.66	5	4.27	3.17	4.37	4.65	6.58	4.26	5.45	6.03	6.3	7.09	4.59	89	76	101	94	73	123	100	108	131	108	106.62	96.92	125.98	86	56	81	81	125	87	124	115.56	116	122	85	SCL30A
MSTRG.26633	1.9	1.65	2.98	5.34	4.54	3.28	5.45	3.52	5.16	2.53	4.83	5.32	3.68	4.97	6.56	9.06	9.02	9.95	9.62	7.87	10.48	12.01	13.3	11.34	49	43	74	120	95	76	127	88	120	54	105	138	113	130	150	198	204	221	240	211	243	272	274	261	--
MSTRG.26634	1.41	9.71	1.74	1.73	1.62	7.43	1.52	1.63	3.24	1.74	3.65	7.54	9.02	7.13	5.22	3.4	3.2	5.52	2.44	3.95	2.33	5.16	10.74	2.14	28.34	198.26	35.2	31.36	27	132.38	27.88	32.24	56.68	31	66.81	153.07	220.65	143.22	92.46	61.03	56	98.89	48.49	85.42	43.18	92.47	178.08	39.52	EXPA4
MSTRG.26672	1.44	0.63	1.89	2.07	2.91	3.62	1.95	1.59	2.54	2.48	1.8	1.67	1.95	1.58	0.98	1.75	3.75	3.63	3.47	2.28	3.68	1.65	2.2	3	20.16	9.05	26.69	26.21	33.87	45.13	24.9	22.06	31.14	30.93	23.06	23.67	33.31	22.21	12.09	22.03	45.84	45.45	48.35	34.5	47.58	20.68	25.48	38.7	--
MSTRG.26674	3.66	2.7	1.7	3.76	4.34	5.62	4.32	5.69	5.77	6.26	3.88	5.3	5.6	6.64	5.8	6.67	6.32	7.47	5.81	6.71	10.31	5.8	7.82	10.01	72.34	54.39	33.87	67.33	71.31	98.65	77.97	111.08	99.61	110.06	69.84	106.14	134.98	131.55	101.39	118.04	109	132	113.93	143.1	188.06	102.4	127.79	182.16	GC1
MSTRG.26680	2	3.57	1.99	2.44	2.29	5.93	2.42	1.74	3.17	4.55	3.49	2.58	18.93	16.76	15.92	21.89	20.24	17.53	21.69	20.78	22.56	9.96	14.95	26.22	49	88.94	49	54	46.63	128.93	54	42	67.74	99	78	64	565.23	411.19	344.49	480.09	432.54	383.75	527	548.81	509.7	218	302.66	590.83	--
MSTRG.26693	17.88	13.6	17.03	17.9	15.29	18.15	15.59	15.76	16.44	14.59	16.05	16.52	18.1	19.82	24.39	16.93	16.94	17.87	17.79	21.33	17.45	28.5	24.87	20.56	1086.2	840.55	1040.35	983.67	771.09	979.63	863.81	945.79	871.83	787.64	889	1015.74	1340.35	1206.15	1309.27	921.03	897.86	970.15	1072.34	1397.53	978.11	1547.54	1248.98	1149.45	COI1
MSTRG.26718	1.41	1.46	1.7	0.87	1.04	2.74	1.89	0.95	1.8	2.38	1.72	1.47	1.29	1.49	1.42	3.15	1.44	3.25	2.37	2.31	3.31	1.23	2.28	3.24	18	19	21.79	10	11	31	22	12	20	27	20	19	20	19	16	36	16	37	30	31.76	39	14	24	38	EFL1
MSTRG.26725	27.46	19.36	23.61	13.54	15.97	19.49	16.5	23.55	14.78	3.44	6.64	15.61	0.58	0.1	0.8	0.53	0.9	0.84	0.81	0.91	0.75	1.12	1.04	2.33	912.95	644	799	415.41	441	531	503.97	801.97	443	85	207	504.98	24	4	29	17	23	25	28	33	21	37	23	72	At5g05600
MSTRG.26730	4.23	4.14	4.24	5.21	5.56	6.32	5.46	5.45	5.43	5.88	6.65	6.05	8.7	9.34	9.36	8	6.87	6.78	8.04	9.84	8.61	7.63	7.63	8.43	266.22	264.8	268.38	296.71	290.2	353.17	313.3	338.75	298.21	328.46	381.1	384.73	666.79	588.33	519.94	450.52	376.79	381.05	501.74	667.65	499.2	428.74	396.48	487.73	Stxbp5l
MSTRG.26761	31.19	24.08	39.3	32.68	31.47	42.34	34.42	27.7	45.28	182.82	71.96	42.46	27	22.74	25.34	41.35	46.66	116.84	46.29	42.76	41.49	121.47	137.75	56.16	326	256	413	309	273	393	328	286	413	1698	685.47	449	344	238	234	387	425.41	1091	480	482	400	1134.55	1190	540	CID2
MSTRG.26766	0.57	0.43	1.19	1.05	1.29	2.39	1.13	0.8	1.24	2.2	2.59	2.61	1.77	2.21	1.79	2.02	2.43	2.97	2.37	1.64	1.98	4.13	2.83	3.09	15.56	11.88	32.57	25.74	29.11	57.53	28	21.39	29.42	53	64	71.82	58.69	60	42.9	49.13	57.6	72.1	63.73	48.13	49.52	100.15	63.47	77.1	--
MSTRG.26769	0.14	0.67	0.75	0.31	0.64	1.08	0.6	0.36	0.64	0.15	0.32	0.34	2.62	1.81	3.55	2.21	1.81	1.92	1.73	1.74	1.41	0.92	2.15	0.8	2	10	11.09	4.05	7.75	14	7.99	5.25	8.12	2	4.27	5	46.72	26.59	46	29	23.13	25.16	25.19	27.45	19	12	26	10.79	--
MSTRG.26771	11.69	11.78	20.79	14.89	15.87	19.79	12.93	9.63	11.54	13.38	16.63	18.08	29.58	28.22	31.95	39.27	39.85	38.91	43.43	35.86	27.6	54.98	52.49	25.69	118	121	211	136	133	177.47	119	96	101.66	120	153	184.69	364	285.32	285	355	351	351	435	390.42	257	496	438	238.61	RPL38A
MSTRG.26787	7.49	7.2	7.55	6.85	5.67	5.57	6.02	7.27	7	4.84	6.91	5.09	5.11	6.1	4.95	3.66	4.16	3.53	4.06	6.09	4.7	2.23	2.8	4.1	391.28	382.4	396.66	323.63	246.06	258.38	286.59	375.29	319.25	224.76	329.02	268.95	325.44	318.88	228.45	171.43	189.52	164.79	210.56	343.09	226.35	104.29	120.87	197.22	At5g48380
MSTRG.26790	2.8	3.32	3.47	3.57	3.24	3.52	3.27	2.95	3.28	3.25	3.18	3.19	6.76	6.87	6.63	5.69	5.46	6.49	4.92	6.69	5.82	5.07	6.54	6.96	181.82	219.27	226.33	209.79	174.22	203	193.42	188.93	185.76	187.4	188.29	209.33	534.93	446.5	379.86	330.61	308.91	376.46	316.7	467.92	348.48	294.21	350.6	415.52	IP5P15
MSTRG.26800	15.56	9.68	12.59	24.61	31.06	61.75	27.28	33.27	33.04	66.38	41.8	25.31	8.53	7.34	8.5	13.06	14.11	26.36	14.1	14.31	20.49	16.76	17.31	26.8	614.46	388.99	500.17	879.3	1018.27	2166.21	982.39	1298.17	1138.96	2330.02	1504.59	1011.42	410.46	290.3	296.46	461.9	486.08	930.3	552.65	609.58	746.48	591.59	565.19	974.07	ECT2
MSTRG.26808	1.64	3.08	1.66	1.52	0.75	1.9	0.94	1.61	1.53	2.37	2.53	2.36	5.92	5.41	7.87	10.41	9.87	10.34	8.98	10.4	12.3	4.99	8.63	13.38	42	80	42.63	35	16	43	21.99	40.68	34	53.69	58.84	61	184.16	138.4	177.54	237.93	219.87	235.87	227.5	286.46	289.58	113.94	182.09	314.35	IPN2
MSTRG.26825	2.7	3.31	2.54	4.33	3.92	4.9	3.82	2.57	3.82	5.28	5.53	4.9	5.85	5.52	6.78	6.46	7.82	11.54	7.14	6.91	6.77	8.34	11.21	7.19	89.77	111.9	84.9	130.07	108.14	144.45	115.63	84.28	110.6	155.75	167.32	164.76	236.67	183.5	198.75	192.17	226.62	342.16	235.16	247.51	207.27	247.44	307.66	219.74	RH36
MSTRG.26835	2.06	1.76	2.44	1.83	2	2.69	1.89	1.34	2.43	3.73	3.06	2.3	2.56	2.19	2.48	2.22	2.74	2.08	1.41	2.89	3.38	1.78	2.17	2.52	31	27	37	25	25	36	26	20	32	50	42	35	47	33	33	30	36	28	21	47	47	24	27	35	--
MSTRG.26852	2.29	9.24	1.59	0.33	0.16	2.53	0	0.13	0.25	1.75	0.95	0.56	89.47	83.52	39.47	2.95	1.69	5.23	2.14	4.33	0.67	5.47	5.71	1.22	53	217	37	7	3	52	0	3	5	36	20	13	2519.44	1932.05	805.6	60.96	34	108	49	108	14.33	113	109	26	EXPA1
MSTRG.26862	31.79	30.83	35.2	41.33	42.84	51.44	46.65	39.24	51.09	59.68	58.73	53.55	57.28	53.45	46.09	45.93	54.92	53.01	57.18	56.32	58.96	66.76	66.51	56.51	451.59	438.8	496.36	531.24	500	640.35	596.51	551.96	631.06	750.23	757.48	763.43	985.13	755.88	573.41	575.94	670	670.63	797.83	862.56	769.25	848.43	776.54	731.95	surA
MSTRG.26893	2.4	3.61	1.1	0.85	0.54	0.36	0.46	0.61	0.7	0.06	0.32	1.15	4.66	5.69	2.53	2.36	3.27	1.57	2.66	6.51	2.4	5.53	2.62	1.21	91	139	42	29	17	12	16	23	23	2	11	44	215	215.8	84.68	80	108	53	100	265.8	84	187	82	42	BGLU40
MSTRG.26899	3.66	2.34	1.09	0.11	0	0.22	0.05	1.49	0.37	0.02	0.21	0.21	33.85	26.82	11.01	8.62	6.25	2.2	6.74	10.72	6.64	0.07	0.26	1.84	169.49	110	50.92	4.5	0	9	2	68	15	1	9	10	1908.52	1241.93	449.8	357.01	252.2	91.09	309.21	534.74	283.08	3	10	78.36	KLCR2
MSTRG.26900	5.94	5.64	5.89	7.08	5.7	8.19	7.03	6.64	6.75	4.74	7.92	8.94	15.02	14.74	9.78	8.86	9.35	8.74	8.12	11.11	9.93	7.23	7.53	8.45	322.43	311.56	322.13	348.74	257.39	395.38	348.46	356.55	320.65	228.69	392.19	492.74	994.41	801	469.7	431.05	443.62	424.71	437.35	651.92	497.94	351.68	338.31	422.89	At2g03480
MSTRG.26901	1.06	2.12	1.16	0.6	0.35	1.81	0.23	0.89	0.93	0.66	0.46	0.91	10.43	8.15	3.86	1.82	1.39	1.12	1.77	2.23	2.04	0.75	0.25	1.04	25.43	51.54	28	13	7	38.37	5	21	19.36	14	10	22	304.16	195.24	81.57	39	29	24	42	57.54	45	16	5	23	GRF12
MSTRG.26908	0	0	0.1	0	0	0	0	0.05	0	0.05	0	0	2.16	1.53	0.49	0.05	0.66	0.21	0.72	0.44	0.1	0.37	0	0.16	0	0	2	0	0	0	0	1	0	1	0	0	55	32	9	1	12	4	15	10	2	7	0	3	--
MSTRG.2692	0.42	0.72	0.8	0.97	1.48	0.76	1.58	1.06	1.72	0.43	1.27	1.78	1.69	1.51	1.38	2.34	2.08	2.96	1.4	1.76	1.73	2.86	2.87	2.09	15	26	28.55	31	43.49	24	51	37	53	13.55	41	63.66	73	53.5	43	74	64	93.47	49	67	56.41	90.43	83.96	68	At4g04790
MSTRG.26924	0.03	0.11	0.07	0.09	0.03	0.93	0.15	0.24	0.37	0.3	0.27	0.4	3	2.59	1.82	2.51	2.89	3.76	2.43	3.5	2.11	1.33	1.76	3.79	1	4.25	2.52	3.06	1	30.97	5	9.12	12.51	9.66	9	15	135.3	97.15	58.92	84.08	94.73	124.73	89.78	141.09	73.63	45.48	53.36	132.8	SPL6
MSTRG.2693	0.66	0.6	0.74	1.42	1.17	0.97	1.2	0.73	0.95	0.61	1.24	1.47	1.6	1.19	1.35	1.22	1.4	2.29	1.3	1.04	1	2.29	2.4	2.37	12.67	11.57	14.29	24.47	18.53	16.52	20.93	13.77	15.78	10.31	21.56	28.37	37.23	22.83	22.77	20.91	23.39	39.05	24.65	21.53	17.54	39.12	37.88	41.69	At4g21880
MSTRG.26938	2.24	10.14	1.2	0.15	0	0	0.06	0	0.04	0.08	0.06	0.04	22.27	18.3	9.12	2.88	0.52	2.74	0.67	0.51	0	7.05	11.8	0.04	64.27	296.57	34.71	4	0	0	1.51	0	1	2.04	1.69	1.1	780.64	526.94	231.8	74.11	13.04	70.39	19.11	15.79	0	181.03	280.46	1.17	At1g48100
MSTRG.26949	1.3	1.34	0.38	0.9	1.31	0.67	1.49	2.2	2.18	1.16	0.83	1.23	11.09	8.79	4.3	1.09	1	1.34	0.88	1.2	0.47	0.43	0.13	0.94	24	25	7	15	20	11	25	40	35	19	14	23	248.91	162	70	18	16	22	16	23.9	8	7	2	16	--
MSTRG.26951	22.26	22.98	24.67	27.32	28.08	33.64	30.4	24.23	32.68	25.31	27.02	30.46	11.83	12.38	15.21	14.45	15.03	15.79	14.65	14.38	14.13	15.73	17.05	14.27	407.14	427.37	453.68	451.97	426.2	546.29	506.93	437.65	521.52	411.3	450.29	563.68	263.65	226.62	245.77	236.65	239.84	258	265.83	283.57	238.31	257.05	257.76	240.07	rpsF
MSTRG.26955	5.33	6.26	5.43	3.37	3.28	4.26	3.4	3.53	3.35	3.02	5.09	4.17	17.79	18.85	15.39	12.76	12.42	9.21	11.24	12.93	10.48	8.68	8.24	8.77	212.67	253.85	218.21	122.11	109.31	149.12	124.59	138.97	116.79	106.01	185.05	168.13	861.54	748.41	542.37	456.64	432.73	328.53	449.37	555.78	385.55	311.82	271.71	323.68	RWA2
MSTRG.26964	2.36	2.72	3.09	3.14	3.59	4.4	3.56	3.69	3.04	4.56	4.97	4.46	6.07	6.79	7.13	6.98	7.3	6.95	6.36	5.92	4.7	8.4	8.6	5.93	63	74	83	75.95	79.54	104.48	86.63	97.52	71	108.25	121	120.5	197.69	181.77	168.36	167	170.1	165.87	168.7	170.55	115.84	200.53	189.92	145.84	At5g49510
MSTRG.26987	6.5	6.72	6.89	5.82	5.57	4.93	5.5	5.67	5.82	11.26	7.45	4.75	6.74	7.05	5.06	4.43	5.32	6.76	3.64	5.19	5.07	7.57	6.39	5.68	597.11	628.14	637.17	484.2	424.82	402.76	460.97	514.47	467.21	919.5	624.1	441.43	755.29	649.14	410.81	364.63	426.61	555.43	332.12	514.6	429.7	621.74	485.8	479.95	PHIP
MSTRG.26988	1.38	2.42	1.72	2	0.83	3.45	1.64	1.34	2.48	5.33	3.74	1.81	5.76	6.25	5.54	4.07	4.34	3.09	3.11	2.98	4.18	7.65	7.45	4.36	18.23	32.52	22.82	23.91	9.09	40.49	19.81	17.54	28.62	62.64	45.02	24.27	92.81	82.76	64.67	48.18	50.1	36.52	40.77	42.49	50.95	90.41	81.4	53.07	NRPB9A
MSTRG.26990	9.91	8.51	9.93	10.58	11.52	12.69	10.12	9.93	12.18	12.19	13.78	10.32	12.6	14.03	13.72	15.8	16.98	18.93	16.24	18.64	19.1	14.5	16.88	21.61	541.76	473.61	545.83	523.32	522.88	616.2	504.57	536.71	581.52	592.58	686.91	570.97	839.93	768.38	663.16	773.69	809.95	924.81	881.09	1099.32	963.68	708.87	762.87	1087.25	Ppp4r3b
MSTRG.26994	19.15	20.37	21.05	27.93	26.36	37.76	24.48	23.41	28.61	45.41	38.39	23.12	41.44	43	27.11	34.06	33.38	47.23	29.65	49.16	44.01	29.62	33.42	44.64	1200.21	1298.73	1326.97	1583.92	1371.51	2102.09	1399.04	1449.53	1565.28	2529.42	2193.16	1466.11	3166.15	2698.96	1501.45	1912.09	1825.04	2645.06	1843.92	3322.89	2544.23	1659.37	1731.52	2574.23	CAMTA5
MSTRG.27	1.77	1.37	2.25	3.91	5.07	5.07	4.65	3.78	4.74	3.48	4.29	5.64	8.12	9.43	11.08	13.7	13.49	12.2	14.21	13.44	15.91	11.73	13.99	15.25	70.85	56	91	142	169	180.82	170	150	166	124	157	229	397	378.87	392.86	492.4	472.29	437.46	565.76	581.77	588.77	420.87	464	563	efp
MSTRG.27014	3.82	4.12	4.77	8.18	9.06	13.65	8.65	6.34	10.07	8.97	7.94	10.73	14.71	15.19	13.76	10.21	11.42	23.58	10.02	7.24	11.29	29.22	20.66	10.21	47	51.47	59	91	92.5	149	97	77	108	98	89	133.53	220.37	187	149.51	112.46	122.44	258.97	122.22	96	128	321	210	115.49	At5g08180
MSTRG.27015	0.76	0.76	0.58	0.11	0.47	0.1	0.3	0.53	0.48	0.21	0	0.1	0.45	0.64	0.7	0.51	0.78	1.55	0.76	0.94	2.04	1.68	1.65	0.74	8.32	8.42	6.38	1.07	4.25	1	3	5.69	4.58	2	0	1.09	6	7	6.77	4.93	7.42	15.05	8.2	11	20.55	16.38	14.86	7.42	TTM2
MSTRG.27040	116.68	94.72	220.48	216.93	233.48	98.97	226.45	156.27	152.36	50.19	94.88	144.46	284.68	353.42	526.78	476.72	603.81	230.7	449.98	472.21	457.78	55.29	177.71	351.23	981	810	1864	1650	1629.45	739	1736	1298	1118	375	727	1229	2917.37	2975.49	3913.05	3589.42	4429	1733	3753.25	4281.57	3550	415.44	1235	2717	--
MSTRG.27051	0	0.18	0	0	0	0	0	0	0	0	0	0	3.12	3.68	1.7	0.61	0.87	0.71	0.67	3.03	0.73	0	0	0.39	0	2	0	0	0	0	0	0	0	0	0	0	44	42	18	6	9	7	8	39	8	0	0	4	CLE13
MSTRG.271	7.65	6.43	8.51	15.23	15.29	19.85	16.42	13.38	18.69	23.68	18.56	18.36	12.09	12.66	14.77	15.58	17.43	18.79	17.57	20.38	24.03	22.91	22.67	30.75	257.42	219.82	287.67	463.34	426.75	592.72	503.63	444.4	548.65	707.86	568.9	624.74	495.79	426.24	438.72	469.38	511.27	564.72	586.05	739	745.35	688.53	630.13	951.4	At4g31860
MSTRG.27108	5.37	6.8	5.62	8.21	5.85	11.69	9.13	6.12	9.5	9.48	8.27	7.98	11.57	12.23	9.88	10.86	10.3	14.65	9.54	11.6	11.79	12.54	13.69	11.3	155.8	200.88	163.93	215.56	140.92	301.28	241.74	175.39	240.66	244.53	218.93	234.51	409.27	355.55	253.45	282.25	260.82	380.07	274.69	363.12	315.65	325.28	328.55	301.97	ATJ15
MSTRG.27109	7.33	7.13	7.6	9.39	9.34	8.9	9.48	9.79	8.98	9.01	8.69	8.65	9.74	9.22	9.63	9.23	10.15	13.3	9.56	9.58	12.34	9.37	11.38	13.6	572.22	565.99	595.87	662.59	604.94	616.4	674.17	754.26	611.53	624.44	617.81	682.88	925.98	720.34	663.98	645.17	690.69	927.05	739.64	806.01	888.28	653.4	733.61	976.02	BTS
MSTRG.27117	7.32	7.59	6.92	6.86	5.18	10.39	5.08	5.25	4.99	10.47	7.59	5.94	25.54	26.46	28.36	24.62	20.39	32.39	20.51	20.52	24.86	58.38	52.87	23.42	293.96	309.94	279.21	249.09	172.57	370.42	186	208.41	174.85	373.41	277.85	241.5	1249.81	1063.93	1006.03	885.1	714.27	1161.96	816.92	888.32	920.57	2094.55	1754.61	865.23	--
MSTRG.27120	0.37	0.12	0.37	0	0	0	0	0.13	0.14	0	0	0.62	0.72	1	1.41	2.09	1.14	0.84	0.75	0.92	1.76	0.14	0.6	0.54	3	1	3	0	0	0	0	1	1	0	0	5	7	8	10	15	8	6	6	8	13	1	4	4	--
MSTRG.27126	0.23	0	0.23	0	0.42	0	0.76	0.35	0.13	0	0	0	0.38	0.46	0.52	0.26	0.26	0.13	1.63	0.53	1	0	0.28	0.5	2	0	2	0	3	0	6	3	1	0	0	0	4	4	4	2	2	1	14	5	8	0	2	4	--
MSTRG.27129	5	4.46	5.05	5.18	6.93	11.77	6.88	5.46	6.4	7.74	8.44	6.97	7.93	8.69	6.2	7.67	6.98	10.17	7.5	7.84	10.09	9.29	11.16	9.32	130.1	118	131.93	121.89	149.49	271.76	163.15	140.28	145.23	178.86	200.02	183.44	251.32	226.33	142.41	178.68	158.38	236.29	193.54	219.79	241.98	215.72	239.73	223.01	--
MSTRG.27140	0.61	1.59	0.43	0.74	0.38	2.31	0.67	0.75	0.57	3.02	1.85	0.79	5.62	5.85	3.56	2.66	3.26	5.54	2.75	3.64	2.31	3.9	4.36	2.37	37	97.65	26	40.69	19	124	36.7	45	30	162.01	102	48.46	413.69	354	190	144	172	299.24	165	237	129	210.68	217.57	132	GLCAT14A
MSTRG.2715	45.79	49.65	41.56	33.48	32.32	31.27	33.22	38.24	35.97	26.86	25.98	37.28	16.04	17.03	12.79	13.28	12.65	13.18	11.76	16.68	9.58	15.13	15.27	13.88	526.05	580.15	480.18	348.01	308.19	319.07	347.98	434.07	360.63	274.24	272.03	433.36	224.59	195.93	129.85	136.6	126.76	135.33	134	206.61	101.5	155.34	145.03	146.71	LTD
MSTRG.27186	24.98	28.51	18.3	5.52	5.89	13.76	4.69	9.94	4.68	1.98	2.8	4.66	21.05	16.95	10.67	10.65	12.19	6.72	7.28	10.27	9.35	1.79	3.73	3.47	594.66	692.62	434.47	117.32	118.81	296.28	105.24	237.81	96.61	42.74	61.44	114.67	609.36	402.93	227.73	230.12	252.49	146.37	173.79	263.66	208	38	74.94	77.58	PDLP6
MSTRG.27217	11.52	6.21	11.83	12.14	12.84	7.11	10.59	10.04	10.01	3.45	5.94	7.32	1.23	1.28	0.92	1.15	1.1	1.84	1.26	1.72	1.42	0.76	1.12	1.4	323	177	333.45	308	298.89	177	270.69	278	245	86	151.71	207.75	42	36	22.71	29	27	46	35	52	36.82	19	26	36	POD1
MSTRG.27251	34.9	32.45	40.52	37.85	35.75	25.63	32.3	30.67	29.8	6.24	17.19	28.22	10.5	8.98	10.57	9.02	10.47	5.83	8.2	9.68	8.28	4.61	5.62	6.51	1277.98	1208.57	1492.03	1254.04	1086.77	833.64	1078.52	1109.45	952.43	202.97	573.81	1045.76	468.49	329.26	341.97	295.88	334.42	190.87	298.03	382.3	279.6	150.79	170.26	219.23	IDD4
MSTRG.27252	1.5	1.21	1.31	1.75	1.59	0.89	1.54	1.25	1.71	0.99	1.83	2.17	1.59	1.93	2.09	2.16	2.32	2.36	2.13	3.35	2	0.98	1.7	2.1	17	14	15	18	15	9	16	14	17	10	19	25	22	22	21	22	23	24	24	41	21	10	16	22	--
MSTRG.27256	0.26	0.81	0.32	0.17	0.07	0.15	0.1	0.12	0.02	0.23	0.18	0.13	3.56	2.59	0.76	0.47	0.59	0.56	0.5	1.34	0.88	0.32	0.44	1.11	34.32	108	42	20.32	8	17	11.38	15	2	26.89	21.39	17	565.26	337.61	88.06	54.44	67.33	65.3	65	188.03	105.81	37.72	47	132.86	TRANK1
MSTRG.27259	2.86	3.42	3.05	4.1	3.86	4.95	5.42	4.97	5.67	5.11	6.21	6.13	4.86	4.95	5.7	9.33	8.37	10.07	8.52	7.91	12.74	6.29	10.25	13.13	73.05	88.82	78.35	94.91	81.98	112.29	126.35	125.6	126.41	116.01	144.71	158.56	151.29	126.7	128.8	213.57	186.76	229.94	216.15	217.94	300.35	143.79	216.54	308.8	At2g02148
MSTRG.2728	3.53	5.8	5.86	6.24	5.73	5.59	2.77	3.83	5.16	4.6	3.46	4.27	12.72	18.06	24.13	31.03	25.29	21.75	28.94	17.96	20.47	27.44	26.39	17.96	43.32	72.34	72.2	69.24	58.37	60.85	31.01	46.44	55.22	50.08	38.64	52.93	190.1	221.83	261.48	340.8	270.62	238.25	352.07	237.52	231.54	300.76	267.51	202.59	RPS14
MSTRG.27308	1.7	1.44	1.61	2.88	2.6	3.03	3.46	2.66	3.22	2.2	2.89	3.14	6.4	4.43	5.21	3.88	3.26	5.23	3.62	4.57	5.31	5.12	6.08	4.42	45.46	39.26	43.34	69.82	57.94	72.18	84.45	70.31	75.34	52.31	70.67	85.03	209.05	118.79	123.35	93.18	76.21	125.13	96.14	132	131.26	122.73	134.69	109.04	SPOUT1
MSTRG.27360	1.08	2.93	0.53	0.27	0.37	0.86	0.57	0.51	0.37	0.5	0.66	0.82	11.64	11.44	7.46	3.6	3.93	3.05	2.56	4.6	2.54	3.26	3.25	2.11	113.95	315.55	56.51	25.61	32.08	80.77	55.26	53.43	33.74	47.04	63.78	87.63	1501.25	1212.63	697.63	341.37	362.47	288.01	268.97	524.68	247.5	308.41	284.07	205.23	NET1B
MSTRG.27372	5.34	7.89	5.52	6.94	6.38	4.76	4.73	5.18	6.21	2.79	4.17	6.07	19.75	23.83	22.37	22.16	14.83	17.2	13.9	15.28	20.69	8.07	9.14	16.61	125	188	130	147	124	99	101	120	127	58	89	144	564	559	463	465	303	360	323	386	447	169	177	358	--
MSTRG.27383	0.14	0.18	0.18	0.15	0.27	0.81	0.05	0.09	0.36	3.65	4.44	0.71	0.81	1.8	0.1	0	0.26	0.5	0.05	0.46	0.68	0.35	0.05	0.24	3	4	4	3	5	16	1	2	7	72	90	16	22	40	2	0	5	10	1	11	14	7	1	5	CML11
MSTRG.27396	3.42	2.93	2.85	3.68	4.26	3.87	3.58	3.35	3.62	3.1	3.5	3.22	4.06	4.16	4.59	3.72	4.23	4.03	4.23	3.87	4.59	3.73	4.56	3.54	135.48	118.08	113.6	131.64	139.91	136.25	129.11	131.17	125.01	108.9	126.37	129.2	196.12	165.01	160.63	131.9	146.04	142.7	166.05	165.35	167.48	132.09	149.36	128.96	MNS4
MSTRG.27405	9.37	8.78	11.35	12.58	11.54	9.04	11.65	13.61	12.07	4.66	6.42	8.16	9.33	6.4	6.27	8.09	9.64	8.57	8.25	10.12	9.15	9.97	8.43	9.1	256.13	244.07	311.83	311.05	261.86	219.52	290.29	367.54	287.78	113.06	160	225.64	310.64	175.05	151.27	198	229.93	209.32	223.71	298.35	230.62	243.47	190.42	228.8	NRPE7
MSTRG.27408	1.89	1.3	0.94	3.34	3.53	3.19	2.38	1.82	2.92	2.34	1.86	3.36	2.63	1.23	0.75	4.85	3.25	6.76	2	3.85	3.79	2.96	3.43	4.41	20	14	10	32	31	30	23	19	27	22	18	36	34	13	7	46	30	64	21	44	37	28	30	43	At2g30620
MSTRG.27421	0.23	0.03	0	0	0.04	0.48	0.11	0	0.08	9.06	5.55	0.06	0.19	0.23	0.37	0.4	0.26	20.82	1.86	1.77	0.61	14.42	15.31	0.57	7	1	0	0	1	13	3	0	2	245	154	2	7	7	10	11	7	566	56	58	17	392	385	16	--
MSTRG.27426	0.34	0.19	0.15	0.32	0.18	0.11	0.21	0.2	0.06	0.99	1.87	0.34	0.48	0.68	0.77	1.09	0.56	0.87	0.59	0.54	0.84	0.38	0.71	1.01	7	4	3	6	3	2	4	4	1	18	35	7	12	14	14	20	10	16	12	12	16	7	12	19	RAD5B
MSTRG.27434	7.01	5.98	6.42	7.17	7.1	11.93	6.92	6.61	8.19	17.54	11.33	7.77	6.6	5.1	4.42	4.6	5.31	8.44	4.81	6.97	5.85	10.66	8.65	6.22	115.77	100.35	106.63	107.08	97.26	174.91	104.19	107.77	118.01	257.3	170.42	129.76	132.87	84.29	64.51	68.01	76.41	124.52	78.81	123.99	89.05	157.19	117.96	94.42	ETFB
MSTRG.27438	14.5	11.63	12.34	6.36	5.43	7.52	4.91	6.38	4.58	8.74	4.94	4.77	8.34	8.83	6.23	3.95	2.46	10.44	3.36	3.65	4.35	11.13	7.55	5.25	593.25	484.26	507.69	235.39	184.54	273.19	183.14	257.84	163.59	317.72	184.24	197.4	416.02	361.76	225.31	144.7	87.81	381.78	136.34	160.95	164.3	406.89	255.25	197.7	Os03g0268000
MSTRG.27440	75.46	95.12	97.56	91.54	78.22	103.8	81.13	64.64	75.44	102.78	89.35	74.58	177.03	178.84	148.95	99.23	104.89	113.65	91.04	96.58	90.39	166.28	156.36	82.36	1716.47	2200.7	2231.43	1883.58	1476.87	2096.7	1682.56	1452.55	1497.63	2077.6	1852.24	1716.49	4908.16	4073.43	2993.26	2021.35	2081.4	2309.55	2054.2	2368.99	1896.35	3379.87	2939.84	1723.64	MD1
MSTRG.27471	0.16	0.58	0.62	1.21	0.8	0.97	1.16	1.23	1.21	0.88	1.31	1.46	1.38	1.25	0.93	1.27	1.84	1.82	1.1	1.81	1.66	2.92	2.27	2.16	4	15	16	28	17	22	27	31	27	20	30.56	37.62	43	32	21	29	41	41.45	28	50	39	66.58	48	50.71	--
MSTRG.27542	2.36	2.02	2.75	2.58	2.47	7.98	3.62	2.29	3.32	12.61	5.13	2.82	8.24	6.79	6.9	5.35	4.61	6.14	6.01	5.23	6.56	8.51	6.28	6.65	68.03	59.27	79.86	67.22	59.22	204.54	95.28	65.22	83.66	323.16	134.82	82.18	289.74	196.1	175.82	138.2	115.9	158.17	171.86	162.73	174.6	219.38	149.84	176.51	AIRP2
MSTRG.2755	0	0.17	0.52	0.66	0.58	1.06	0.51	0	0	0.78	0.45	0.59	0.78	0.91	0.38	0.32	0.48	1.17	0	0.58	0	0	0.2	0.91	0	1.78	5.46	6.17	5.01	9.84	4.86	0	0	7.25	4.26	6.23	9.93	9.52	3.5	2.95	4.39	10.85	0	6.48	0	0	1.69	8.71	--
MSTRG.27559	0.42	0.21	0.32	1.08	0.76	1.25	1.07	0.24	0.61	1.13	1.57	1.17	0.63	1.29	1.23	0.91	1.18	2.16	1.04	0.76	1.43	2.87	2.94	1.35	16	8	12	37	24	42	37	9	20	38	54	45	29	49	41	31	39	73	39	31	50	97	92	47	--
MSTRG.27573	5.39	4.46	5.78	9.02	8.81	8.12	9.99	9.01	10.47	8.1	8.94	10.05	9.97	11.55	13.55	13.72	14.72	14.82	15.46	16	18.07	14.62	16.78	20.22	404.28	341.75	448.36	641.02	566.17	533.8	716.92	705.81	716.25	520.29	605.31	764.75	941.74	877.52	928.34	949.43	1015.64	1035.3	1201.67	1364.75	1304.56	1024.37	1081.13	1472.05	--
MSTRG.27588	9.15	8.7	7.89	5.73	7.35	3.43	8.36	8.03	8.82	1.12	2.18	5.44	0.88	0.15	0.35	0.34	0.96	0.09	0.61	0.42	0.17	0	0.09	0.08	120	116	104	68	80	40	100	104	101	13	26	72.23	14	2	4	4	11	1	8	6	2	0	1	1	--
MSTRG.27637	0.1	0.25	0.09	0.06	0.05	0.03	0.13	0.01	0.08	0.04	0.06	0.03	2.06	2.32	0.97	0.27	0.31	0.37	0.12	0.48	0.2	0.42	0.29	0.14	7	17.89	6	4	3	2	8	1	5	2.33	4	2	174.39	161.1	59.59	17	18.51	23	8	36	13.08	25.84	16.74	9	RUK
MSTRG.27681	18.92	21	21.67	23.99	25.89	39.32	25.26	24.14	27.51	36.36	32.71	29.95	29.73	27.19	25.69	30.52	27.94	40.52	29.63	36.32	39.12	33.38	40.05	45.52	587.5	663.14	676.51	673.91	667.15	1084.15	715.04	740.31	745.43	1003.01	925.52	940.83	1124.94	845.41	704.72	848.41	756.63	1123.78	912.44	1216.1	1120.03	926.16	1027.73	1300.1	SERINC3
MSTRG.27696	2.41	1.77	3.07	2.63	2.91	2.78	3.41	2.44	3.86	2.34	3.64	3.63	2.63	3.19	3.75	3.7	4.05	3.39	2.91	3.33	3.92	3.08	3.53	3.72	43	32	55	42.35	43	44	55.35	43	60	37	59	65.39	57	57	59	59	63	54	51.51	64	64.34	49	52	61	--
MSTRG.2770	8	6.98	11.82	2.15	0.58	1.02	0.33	1.84	0.49	2.59	2.4	0.72	6.67	7.27	5.03	1.96	1.04	0.2	1.1	3.15	1.25	0.75	0.29	0.66	132	117	196	32	8	15	5	30	7	38	36	12	134	120	73.24	29	15	3	18	56	19	11	4	10	PARC
MSTRG.27718	3.57	1.83	3.55	3.58	4.49	5.29	6.13	4.68	4.18	5.84	6.85	3.68	6.32	7.85	6.97	5.88	6.13	5.9	5.64	7.06	9.05	5.71	7.25	7.31	44	23	44	40	46	58	69	57	45	64	77	46	95	97	76	65	66	65	69	94	103	63	74	83	--
MSTRG.27719	1.17	1.75	2.26	3.27	4.21	4.67	3.07	2.23	3.58	3.76	4.81	5.95	9.41	8.83	10.56	10.53	8.81	18.09	9.66	8.25	9.96	18.07	18.47	8.91	28.74	43.9	56	72.74	86	102.04	68.81	54.11	76.93	82.31	107.83	148.07	282.28	217.56	229.49	232.03	189.05	397.68	235.74	219	225.93	397.32	375.66	201.6	RPL3B
MSTRG.27729	19.43	26.61	25.84	25.96	26.06	22.45	19.16	17.76	21.69	16.36	20.05	21.07	18.6	23.03	21.52	21.79	20.15	22.35	15.35	16.55	23.7	14.15	18.71	17.39	504	702	674	609	561	517	453	455	491	377	474	553	588	598	493	506	456	518	395	463	567	328	401	415	--
MSTRG.27753	2.23	2.05	2.86	3.26	2.73	3.77	3.95	2.29	2.89	6.8	5.01	3.95	2.72	2.98	3.14	3.62	3.26	3.79	4.03	2.27	2.96	3.62	3.4	4.38	62	58	80	82	63	93	100	63	70	168	127	111	92	83	77	90	79	94	111	68	76	90	78	112	--
[truncated: 61,919 more rows]
[truncated: 8 more columns]
